# Supplementary material for: Pan genome and CRISPR analyses of the bacterial fish pathogen Moritella viscosa
Source: BMC Genomics. 2017 Apr 20;18:313. doi: 10.1186/s12864-017-3693-7 (PMC5399434; doi:10.1186/s12864-017-3693-7)
Supplement: Supplementary file 2 — Summary of genomic statistics of M. viscosa. Table S2B. Sequence statistics. Table S2C. Orthologue statistics. Table S2D Comparative genome analysis. (XLSX 1103 kb) [file 12864_2017_3693_MOESM2_ESM.xlsx]

## Sheet: Table S2A
	Supplementary Table S2A Summary of genomic statistics of Moritella viscosa
													Genes shared with n other genomes
	Sample ID	Accession no.	Genes in genome	# GO assigned (%)	Core genes (Genes shared with 11 other genomes)				Unique genes				1	2	3	4	5	6	7	8	9	10	Sum / accessory genes
	MV 609139	ERS1419587	4613		3738	(	0.810319	)	107	(	0.0231953	)	187	42	18	75	52	88	36	54	67	159	778
	F57	ERS1419596	4634		3746	(	0.808373	)	362	(	0.0781183	)	54	45	34	52	39	49	25	56	26	144	524
	K56	ERS1419589	4721		3737	(	0.79157	)	154	(	0.0326202	)	222	41	20	90	43	94	34	56	71	169	840
	K58	ERS1419588	4696		3740	(	0.796422	)	94	(	0.020017	)	46	87	66	144	55	77	49	58	86	194	862
	LFI 5006	ERS1419585	4735		3737	(	0.789229	)	48	(	0.0101373	)	49	243	90	122	36	42	39	43	85	193	942
	MT 2528	ERS1419590	4828		3731	(	0.772784	)	103	(	0.0213339	)	82	273	101	133	37	44	33	44	86	195	1028
	NVI 5450	ERS1419594	4924		3740	(	0.759545	)	310	(	0.0629569	)	65	30	65	153	62	81	53	75	87	198	869
	NVI 3632	ERS1419586	4791		3750	(	0.782718	)	45	(	0.00939261	)	68	247	108	122	36	44	39	46	87	195	992
	NVI 4917	ERS1419593	4693		3728	(	0.794375	)	167	(	0.0355849	)	34	33	78	143	54	72	42	69	82	191	798
	NVI 5482	ERS1419595	4532		3732	(	0.823477	)	333	(	0.0734775	)	66	19	34	54	20	35	23	60	25	129	465
	Vvi-11	ERS1419591	4779		3735	(	0.781544	)	143	(	0.0299226	)	88	77	73	144	53	78	46	60	85	195	899
	Vvi-7	ERS1419592	4666		3734	(	0.800257	)	22	(	0.00471496	)	74	87	75	145	57	79	47	59	85	200	908
	Average		4717.67		3737.33	(	0.792551	)	157.333	(	0.033456	)	86.25	102	63.5	114.75	45.3333	65.25	38.8333	56.6667	72.6667	180.167	825.417
	Stdev		100.155		5.93483	(	0.0166086	)	111.336	(	0.0239203	)											163.763
	Sum								1888
	GO: Gene ontology

## Sheet: Table S2B
	Supplementary Table S2B Sequence statistics
		Reads								Contigs
	Sample ID	# Reads	# Matched reads				(a) # Bases in matched reads	Main paired-read length distribution	Ref. mapped reads (% of bases mapped)	# Contig	Contig lengths	(b) # Bases in contigs	Coverage: a/b	Mapped contigs				Unmapped contigs	# CDS annotated
	Reference									5	95497-1767994	5212755
	K58	1135054	1120058	(	0.986788	)	261188252	180-420	0.8821	177	570-344917	5113655	51.0766	122	(	0.689266	)	55	4696
	Vvi-11	3526654	3460758	(	0.981315	)	780104100	140-450	0.8881	169	504-363169	5167083	150.976	119	(	0.704142	)	50	4779
	Vvi-7	1785778	1738184	(	0.973348	)	250878954	120-400	0.8795	179	582-362998	5072900	49.4547	130	(	0.726257	)	49	4666
	NVI 4917	2174958	2123635	(	0.976403	)	311309895	170-410	0.8169	175	547-348142	5142278	60.5393	136	(	0.777143	)	39	4693
	NVI 5450	2367628	2237181	(	0.944904	)	559091419	170-410	0.8321	178	513-348145	5311144	105.268	114	(	0.640449	)	64	4924
	F57	1915878	1858160	(	0.969874	)	273212920	230-500	0.8511	170	505-241049	5010399	54.5292	123	(	0.723529	)	47	4634
	K56	1226962	1206528	(	0.983346	)	176636766	170-430	0.9479	178	502-269947	5080936	34.7646	158	(	0.88764	)	20	4721
	MV 0609139	1553232	1468395	(	0.94538	)	216334611	280-610	0.9367	161	505-182025	4966171	43.5617	158	(	0.981366	)	3	4613
	NVI 5482	1877184	1829665	(	0.974686	)	267028701	160-440	0.7925	179	527-203413	4957201	53.8668	126	(	0.703911	)	53	4532
	LFI 5006	1405816	1364082	(	0.970313	)	199942068	200-520	0.8416	158	508-268286	5165999	38.7035	123	(	0.778481	)	35	4735
	NVI 3632	3497980	3234956	(	0.924807	)	768350988	150-390	0.6169	124	516-273284	5207744	147.54	77	(	0.620968	)	47	4791
	MT 2528	2279928	2122151	(	0.930797	)	521913903	200-420	0.7956	155	514-340136	5227706	99.8361	86	(	0.554839	)	69	4828
	Average*	2.06225e+06			0.963497				0.840083	166.917		5.1186e+06	74.1763			0.732333			4717.67
	Stdev*	749370			0.020351				0.082342	15.3213		102715	39.5638			0.110377			100.155
	*Omitting reference data																	Total CDS*	56612

## Sheet: Table S2C
	Supplementary Table S2C Orthologue statistics
		Clusters	Genes in clusters	Genes per genome included	% of total genes in clusters
	Total clusters	5589	55210		1
	12 taxa	2758	45632	3802.67	0.826517
	11 taxa	182	2066	187.82	0.0374208
	10 taxa	89	942	94.2	0.0170621
	9 taxa	70	646	71.78	0.0117008
	8 taxa	75	622	77.75	0.0112661
	7 taxa	114	820	117.14	0.0148524
	6 taxa	107	660	110	0.0119544
	5 taxa	229	1156	231.2	0.0209382
	4 taxa	181	736	184	0.0133309
	3 taxa	345	1047	349	0.018964
	2 taxa	422	848	424	0.0153595
	1 taxa	17	35	35	0.000633943

## Sheet: Table S2D
Supplementary Table S2D Comparative genome analysis
														Start	Stop	Product	Length	Start	Stop			Information box:
Mv5_0026	Mv5_4291	NV3_2780	NV3_3348	NV3_3536	NV3_3537	NV3_4331	NV3_4584	NV4_2418	V11_2930	V11_4111	Vv7_2420	+	CoP	0	330	Transposase	330	0	330			Each strain is color coded and abbreviated to three characters.
LFI_4412	LFI_4420	Mv2_4319	Mv2_4593	Mv5_3528	NV3_3451	NV3_4691	NV4_0876	NV4_3567	Vv7_3612	Vv7_3613	Vv7_4465	+	CoP	331	625	Putative uncharacterized protein RB3999	295	331	625			The following digit is the annotated genome gene number.
Mv5_3969	Mv5_4770	NV3_0585	NV3_0779	NV3_4068	NV4_1120	NV5_3304	V11_0924	Vv7_0917	Vv7_0919	Vv7_1139	Vv7_1520	+	CoP	626	890	Integrase, catalytic region	265	626	890
Mv2_4157	Mv5_1345	Mv5_1509	Mv5_1510	Mv5_4423	NV3_1477	NV3_4070	NV4_4161	V11_1550	V11_1551	V11_1717	Vv7_1691	+	CoP	891	1702	Putative phage gene	812	891	1702					M. viscosa strain
Mv2_2753	Mv5_2697	Mv5_2946	NV3_2612	NV3_2878	NV4_2752	NV4_2996	NV5_2544	NV5_2786	V11_2764	V11_3001	Vv7_2738	+	CoP	1703	1753	Putative endonuclease III	51	1703	1753			139_0001	=	MV 0609139
Mv2_2752	Mv5_2698	Mv5_2945	NV3_2613	NV3_2877	NV4_2753	NV4_2995	NV5_2545	NV5_2785	V11_2765	V11_3000	Vv7_2739	+	CoP	1754	1831	NADH-ubiquinone oxidoreductase	78	1754	1831			F57_0001	=	F57
LFI_1592	Mv2_3949	Mv5_0785	Mv5_4830	NV3_1486	NV3_4335	NV4_4157	NV5_0811	V11_1721	V11_4505	Vv7_1695	Vv7_4340	+	CoP	1832	1980	Putative uncharacterized protein	149	1832	1980			K56_0001	=	K56
Mv2_1918	Mv5_2139	NV3_2062	NV3_2063	NV4_2228	NV4_4211	NV5_2032	NV5_2033	V11_2257	V11_2258	Vv7_2231	Vv7_4368	+	CoP	1981	2387	Nucleoside permease NupC	407	1981	2387			K58_0001	=	K58
K58_1726	LFI_0862	Mv2_3947	Mv5_0787	Mv5_4828	NV3_4108	NV4_4155	NV5_0813	V11_1723	V11_4507	Vv7_1697	Vv7_4338	+	CoP	2388	2733	Probable capsid portal protein	346	2388	2733			LFI_0001	=	LFI 5006
K58_1727	LFI_0863	Mv2_3946	Mv5_0788	Mv5_4827	NV3_4107	NV4_4154	NV5_0814	V11_1724	V11_4508	Vv7_1698	Vv7_4337	+	CoP	2734	3325	Putative bacteriophage terminase, ATPase subunit	592	2734	3325			Mv2_0001	=	MT 2528
LFI_0873	LFI_4159	Mv2_3936	Mv5_0802	Mv5_4897	NV3_0815	NV3_0816	NV3_4152	NV4_4144	NV5_0824	V11_4259	Vv7_4224	+	CoP	3326	3415	Putative phage gene	90	3326	3415			Mv5_0001	=	NVI 5450
K58_0996	LFI_0864	Mv2_3945	Mv5_0790	Mv5_1512	NV3_0806	NV3_4209	NV4_4153	NV5_0815	V11_1725	V11_4509	Vv7_4233	+	CoP	3416	3723	Predicted capsid scaffolding protein	308	3416	3723			NV3_0001	=	NVI 3632
LFI_0852	LFI_4392	LFI_4726	Mv2_4161	Mv5_0775	Mv5_1338	Mv5_4419	NV3_4087	NV3_4095	NV3_4343	V11_1543	Vv7_4620	+	CoP	3724	3851	Putative uncharacterized protein	128	3724	3851			NV4_0001	=	NVI 4917
LFI_0861	LFI_1593	Mv2_3948	Mv5_0786	NV3_1487	NV3_4334	NV4_4156	NV5_0812	V11_1722	V11_4506	Vv7_1696	Vv7_4339	+	CoP	3852	3958	Putative uncharacterized protein	107	3852	3958			NV5_0001	=	NVI 5482
K56_1853	K58_0997	LFI_0865	Mv2_3944	Mv5_0792	Mv5_1513	NV3_0807	NV3_4208	NV4_4152	NV5_0816	V11_0994	Vv7_4232	+	CoP	3959	4319	Prophage PSPPH06, major capsid protein, P2 family	361	3959	4319			V11_0001	=	Vvi-11
K56_1099	K56_1854	K58_0998	LFI_0866	Mv2_3943	Mv5_0793	Mv5_1514	NV3_0808	NV4_4151	NV5_0817	V11_0995	Vv7_4231	+	CoP	4320	4569	Putative uncharacterized protein	250	4320	4569			Vv7_0001	=	Vvi-7
K58_4305	LFI_4116	LFI_4117	Mv2_3924	Mv5_4105	NV3_4060	NV4_4132	NV5_0836	V11_1940	V11_4246	Vv7_1912	Vv7_4212	+	CoP	4570	4853	Putative uncharacterized protein	284	4570	4853
LFI_3270	LFI_3515	Mv2_3074	Mv2_3325	Mv5_3270	NV3_3198	NV3_3445	NV4_3314	NV5_1319	NV5_3106	V11_3322	Vv7_3292	+	CoP	4854	5226	Transposase	373	4854	5226
K58_0604	LFI_0604	Mv2_0598	Mv5_0591	NV3_0604	NV4_0606	NV5_0615	NV5_0616	V11_0607	V11_0609	Vv7_0610	Vv7_0612	+	CoP	5227	5699	Putative uncharacterized protein	473	5227	5699
LFI_2946	Mv2_2751	Mv5_2943	Mv5_2944	NV3_2876	NV4_2993	NV4_2994	NV5_2784	V11_2998	V11_2999	Vv7_2970	Vv7_2971	+	CoP	5700	5923	DNA repair protein RadC	224	5700	5923
F57_3339	F57_3341	K56_3760	K58_3570	LFI_4195	Mv2_4137	Mv5_4224	NV3_4784	NV4_4241	NV5_3275	V11_3504	Vv7_3472	+	CoP	5924	6087	Putative uncharacterized protein	164	5924	6087
LFI_4275	Mv2_4057	Mv2_4301	Mv5_4193	NV3_4670	NV3_4705	NV4_4274	NV5_4316	V11_3535	V11_4466	Vv7_3503	Vv7_4544	+	CoP	6088	6966	Putative uncharacterized protein	879	6088	6966
K58_0505	LFI_0524	LFI_0525	Mv2_0517	Mv2_0518	Mv5_0509	NV3_0525	NV3_0526	NV4_0528	NV5_0538	V11_0512	Vv7_0511	+	CoP	6967	7273	Putative uncharacterized protein	307	6967	7273
F57_4473	K56_1011	K58_3706	LFI_4154	Mv2_4315	Mv5_3527	NV3_4690	NV3_4695	NV4_3566	NV5_3396	V11_3641	Vv7_3611	+	CoP	7274	7626	Hypothetical transposase	353	7274	7626
K56_1105	K58_1004	K58_4553	LFI_0872	Mv2_3937	Mv5_0801	Mv5_4898	NV3_0814	NV4_4145	NV5_0823	V11_4260	Vv7_4225	+	CoP	7627	7833	Putative uncharacterized protein	207	7627	7833
K58_4316	LFI_0874	LFI_4160	Mv2_3935	Mv5_0803	Mv5_4896	NV3_0817	NV3_4153	NV4_4143	NV5_0825	V11_4258	Vv7_4223	+	CoP	7834	7881	Putative uncharacterized protein	48	7834	7881
K58_4315	LFI_0875	LFI_4161	Mv2_3934	Mv5_0804	Mv5_4895	NV3_0818	NV3_4154	NV4_4142	NV5_0826	V11_4257	Vv7_4222	+	CoP	7882	8623	Prophage PSPPH06, tail tape measure protein, TP901 family	742	7882	8623
K56_1110	K58_4313	LFI_0877	LFI_4163	Mv2_3932	Mv5_0806	NV3_0820	NV3_4156	NV4_4140	NV5_0828	V11_4255	Vv7_4220	+	CoP	8624	9013	Putative uncharacterized protein	390	8624	9013
K56_1111	K58_4312	LFI_0878	LFI_4164	Mv2_3931	Mv5_4112	NV3_0821	NV3_4157	NV4_4139	NV5_0829	V11_4254	Vv7_4219	+	CoP	9014	9227	Putative bacteriophage protein	214	9014	9227
K56_1117	K58_1963	K58_4306	LFI_4118	Mv2_3925	Mv5_4106	NV3_4061	NV4_4133	NV5_0835	V11_4248	Vv7_1913	Vv7_4213	+	CoP	9228	9464	Putative uncharacterized protein	237	9228	9464
K58_1016	LFI_0907	LFI_0908	Mv2_0869	Mv2_0870	Mv5_0834	NV3_4320	NV3_4321	NV4_0977	NV5_0863	V11_1007	Vv7_0995	+	CoP	9465	9722	Putative uncharacterized protein	258	9465	9722
K56_1264	K56_1265	K58_1134	LFI_1026	Mv2_0987	Mv5_0958	NV3_0949	NV4_1092	NV5_0983	V11_1126	V11_1127	Vv7_1111	+	CoP	9723	15541	Putative uncharacterized protein	5819	9723	15541
K58_1502	LFI_1394	LFI_4385	Mv2_4425	Mv2_4571	Mv5_1336	NV3_1322	NV3_4080	NV4_1463	NV5_1357	V11_1495	Vv7_1480	+	CoP	15542	15822	Caax amino protease family	281	15542	15822
K56_2681	K58_4348	LFI_2370	LFI_4436	Mv2_2116	Mv2_2133	Mv5_2352	NV3_2265	NV3_4674	NV4_2420	V11_4282	Vv7_4319	+	CoP	15823	16227	Putative uncharacterized protein	405	15823	16227
K56_4471	K56_4472	K58_4248	LFI_4058	Mv2_3866	Mv5_4047	NV3_4002	NV4_4075	NV5_3952	NV5_3953	V11_4189	Vv7_4155	+	CoP	16228	18765	Polyunsaturated fatty acid synthase PfaA	2538	16228	18765
K56_0742	K58_0672	LFI_0691	Mv2_0686	Mv2_0687	Mv5_4588	NV3_0691	NV3_0692	NV4_0692	NV5_0698	V11_0678	Vv7_0680	+	CoP	18766	19399	Putative uncharacterized protein	634	18766	19399
F57_4319	K56_0943	K56_0944	K58_0829	LFI_4571	Mv2_4705	Mv5_0688	NV3_4429	NV4_0847	NV5_4119	V11_0835	Vv7_0837	+	CoP	19400	20432	Putative uncharacterized protein	1033	19400	20432
K56_1100	K58_0999	K58_4558	LFI_0867	Mv2_3942	Mv5_0795	NV3_0809	NV4_4150	NV5_0818	V11_0996	V11_1726	Vv7_4230	+	CoP	20433	20587	Prophage PSPPH06, putative head completion/stabilization protein	155	20433	20587
F57_4541	K56_1101	K58_1000	K58_4557	LFI_0868	Mv2_3941	Mv5_0796	NV3_0810	NV4_4149	NV5_0819	V11_4264	Vv7_4229	+	CoP	20588	20748	Putative uncharacterized protein	161	20588	20748
F57_4539	K56_1103	K58_1002	K58_4555	LFI_0870	Mv2_3939	Mv5_4900	NV3_0812	NV4_4147	NV5_0821	V11_4262	Vv7_4227	+	CoP	20749	21114	Prophage PSPPH06, putative tail sheath protein	366	20749	21114
K56_1104	K58_1003	K58_4554	LFI_0871	Mv2_3938	Mv5_0800	Mv5_4899	NV3_0813	NV4_4146	NV5_0822	V11_4261	Vv7_4226	+	CoP	21115	21264	Prophage PSPPH06, putative tail tube protein	150	21115	21264
K56_1115	K58_1965	K58_4308	LFI_0881	Mv2_3927	Mv5_4108	NV3_4063	NV4_4135	NV5_0833	V11_4250	Vv7_1915	Vv7_4215	+	CoP	21265	21477	Putative uncharacterized protein	213	21265	21477
K56_1116	K58_1964	K58_4307	LFI_0882	Mv2_3926	Mv5_4107	NV3_4062	NV4_4134	NV5_0834	V11_4249	Vv7_1914	Vv7_4214	+	CoP	21478	21637	Putative uncharacterized protein	160	21478	21637
K56_1498	K58_1357	LFI_1254	Mv2_4566	Mv5_1188	NV3_1181	NV4_1317	NV4_1318	NV5_1212	NV5_1213	V11_1351	Vv7_1334	+	CoP	21638	22033	2-amino-3-ketobutyrate coenzyme A ligase	396	21638	22033
K56_1835	K58_1716	K58_4684	LFI_1578	Mv2_1332	Mv5_1504	NV3_1471	NV4_4166	V11_1712	V11_4489	Vv7_1687	Vv7_4664	+	CoP	22034	22138	Putative uncharacterized protein	105	22034	22138
F57_2199	K56_2566	K56_2567	K58_2400	LFI_2288	Mv2_2035	Mv5_2258	NV3_2182	NV4_2346	NV5_2150	V11_2375	Vv7_2348	+	CoP	22139	22538	PAS	400	22139	22538
K56_4467	K58_4244	LFI_4054	Mv2_3254	Mv2_3862	Mv5_4043	NV3_3376	NV3_3998	NV4_4071	NV5_3947	V11_4185	Vv7_4151	+	CoP	22539	22711	Putative uncharacterized protein	173	22539	22711
F57_0704	F57_0705	K56_0734	K58_0665	LFI_0684	Mv2_0678	Mv5_4595	NV3_0684	NV4_0685	NV5_0691	V11_0671	Vv7_0673	+	CoP	22712	23477	Putative uncharacterized protein	766	22712	23477
F57_4282	K56_0907	K58_0794	LFI_4606	Mv2_4740	Mv5_4401	Mv5_4402	NV3_4464	NV4_0812	NV5_4084	V11_0800	Vv7_0802	+	CoP	23478	24422	Oxidoreductase/iron-sulfur cluster-binding protein	945	23478	24422
F57_0869	F57_4064	K56_1113	K58_4310	LFI_0879	LFI_4121	Mv2_3929	Mv5_4110	NV3_4065	NV4_4137	V11_4252	Vv7_4217	+	CoP	24423	24670	Probable bacteriophage tail fiber protein	248	24423	24670
F57_4457	K56_1157	K58_1026	LFI_0921	Mv2_0883	Mv5_0845	NV3_0845	NV4_0987	NV5_0873	V11_1017	V11_1018	Vv7_1005	+	CoP	24671	25057	Putative uncharacterized protein	387	24671	25057
F57_0995	K56_1285	K58_1153	LFI_1044	Mv2_1005	Mv5_0977	NV3_0967	NV4_1111	NV5_1000	NV5_1001	V11_1146	Vv7_1130	+	CoP	25058	25170	Putative uncharacterized protein	113	25058	25170
F57_1390	K56_1707	K58_1586	LFI_1445	LFI_1446	Mv2_4188	Mv5_1377	NV3_4257	NV4_1495	NV5_4373	V11_1579	Vv7_1551	+	CoP	25171	26199	ABC transporter, permease protein	1029	25171	26199
139_1799	F57_1406	K56_1733	K58_1615	LFI_1483	Mv2_1237	Mv5_1407	NV3_1376	NV4_1526	NV5_1406	V11_1611	Vv7_1585	+	CoP	26200	26851	Extracellular nuclease-related protein	652	26200	26851
F57_1504	K56_1837	K58_4686	LFI_4393	Mv2_1335	Mv2_4160	Mv5_1506	NV3_1473	NV3_4088	NV4_4164	V11_1714	Vv7_4666	+	CoP	26852	26926	Hypothetical bacteriophage protein	75	26852	26926
F57_2195	K56_2561	K58_2396	LFI_2284	Mv2_2031	Mv5_2254	NV3_2178	NV4_2341	NV4_2342	NV5_2146	V11_2371	Vv7_2344	+	CoP	26927	27548	Methyl-accepting chemotaxis protein	622	26927	27548
F57_2247	F57_2248	K56_2615	K58_2448	LFI_2336	Mv2_2083	Mv5_2306	NV3_2231	NV4_2395	NV5_2197	V11_2423	Vv7_2396	+	CoP	27549	28107	Phosphatidylethanolamine:Kdo2-lipid A phosphoethanolamine transferase	559	27549	28107
F57_3282	K56_3719	K58_3529	LFI_4405	Mv2_4018	Mv5_3412	NV3_4233	NV3_4686	NV4_3455	NV5_4509	V11_3463	Vv7_3432	+	CoP	28108	28324	50S ribosomal protein L33	217	28108	28324
F57_3283	K56_3720	K58_3530	LFI_4406	Mv2_4017	Mv5_3413	NV3_4232	NV3_4687	NV4_3456	NV5_4510	V11_3464	Vv7_3433	+	CoP	28325	28561	50S ribosomal protein L28	237	28325	28561
F57_3284	K56_3721	K58_3531	LFI_4407	Mv2_4016	Mv5_3414	NV3_4231	NV3_4688	NV4_3457	NV5_4511	V11_3465	Vv7_3434	+	CoP	28562	28772	Electron transport complex protein RnfG	211	28562	28772
F57_3285	K56_3722	K58_3532	LFI_4408	Mv2_4015	Mv5_3415	NV3_4230	NV3_4689	NV4_3458	NV5_4512	V11_3466	Vv7_3435	+	CoP	28773	29121	Putative RnfD-related protein	349	28773	29121
F57_4576	K56_3799	K56_4603	K58_4469	LFI_4305	Mv2_4271	Mv5_4163	NV3_4640	NV4_4304	NV5_4285	V11_4436	Vv7_4574	+	CoP	29122	29406	Putative glutathione S-transferase	285	29122	29406
F57_3849	K56_4352	K58_4106	LFI_3914	Mv2_3723	Mv5_3932	Mv5_4892	NV3_3856	NV4_3963	NV5_3810	V11_4043	Vv7_4012	+	CoP	29407	29572	Putative uncharacterized protein	166	29407	29572
F57_3850	K56_4354	K58_4107	LFI_3915	Mv2_3724	Mv5_3933	Mv5_4891	NV3_3857	NV4_3964	NV5_3812	V11_4044	Vv7_4013	+	CoP	29573	29688	DNA-binding protein	116	29573	29688
F57_3851	K56_4355	K58_4108	LFI_3916	Mv2_3725	Mv5_3934	Mv5_4890	NV3_3858	NV4_3965	NV5_3813	V11_4045	Vv7_4014	+	CoP	29689	30129	Similar to unknown protein	441	29689	30129
F57_4383	K56_4389	K58_4640	LFI_3977	Mv2_3786	Mv5_4700	NV3_3916	NV3_3923	NV4_4479	NV5_4196	V11_4481	Vv7_4373	+	CoP	30130	30322	Putative uncharacterized protein	193	30130	30322
F57_3963	K56_4433	K58_4211	LFI_4022	Mv2_3830	Mv5_4009	Mv5_4836	NV3_3966	NV4_4038	NV5_3914	V11_4152	Vv7_4118	+	CoP	30323	30841	Putative sulfate permease family protein	519	30323	30841
F57_3964	K56_4434	K58_4212	LFI_4023	Mv2_3831	Mv5_4010	Mv5_4837	NV3_3967	NV4_4039	NV5_3915	V11_4153	Vv7_4119	+	CoP	30842	30938	Integration host factor subunit alpha	97	30842	30938
139_0001	F57_0001	K56_0001	K58_0001	LFI_0001	Mv2_0001	Mv5_0001	NV3_0001	NV4_0001	NV5_0001	V11_0001	Vv7_0001	+	CoR	0	373	PKD domain protein	373	30939	31311
139_0002	F57_0002	K56_0002	K58_0002	LFI_0002	Mv2_0002	Mv5_0002	NV3_0002	NV4_0002	NV5_0002	V11_0002	Vv7_0002	+	CoR	374	485	Nitrogen regulatory protein P-II	112	31312	31423
139_0003	F57_0003	K56_0003	K58_0003	LFI_0003	Mv2_0003	Mv5_0003	NV3_0003	NV4_0003	NV5_0003	V11_0003	Vv7_0003	+	CoR	486	895	Putative ammonium transporter	410	31424	31833
139_0004	F57_0004	K56_0004	K58_0004	LFI_0004	Mv2_0004	Mv5_0005	NV3_0004	NV4_0004	NV5_0004	V11_0004	Vv7_0004	+	CoR	896	1088	Para-aminobenzoate synthase component II	193	31834	32026
139_0005	F57_0005	K56_0005	K58_0005	LFI_0005	Mv2_0005	Mv5_0006	NV3_0005	NV4_0005	NV5_0005	V11_0005	Vv7_0005	+	CoR	1089	1490	Acetylornithine transaminase (NAcOATase and DapATase),PLP-dependent	402	32027	32428
139_0006	F57_0006	K56_0006	K58_0006	LFI_0006	Mv2_0006	Mv5_0007	NV3_0006	NV4_0006	NV5_0006	V11_0006	Vv7_0006	+	CoR	1491	1703	Catabolite gene activator Vfr	213	32429	32641
139_0007	F57_0007	K56_0007	K58_0007	LFI_0007	Mv2_0007	Mv5_0008	NV3_0007	NV4_0007	NV5_0007	V11_0007	Vv7_0007	+	CoR	1704	1837	Putative inner membrane protein	134	32642	32775
139_0009	F57_0008	K56_0008	K58_0008	LFI_0008	Mv2_0008	Mv5_0009	NV3_0008	NV4_0008	NV5_0008	V11_0008	Vv7_0008	+	CoR	1838	2031	Chemotaxis sensory transducer	194	32776	32969
139_0010	F57_0009	K56_0009	K58_0009	LFI_0009	Mv2_0009	Mv5_0010	NV3_0009	NV4_0009	NV5_0009	V11_0009	Vv7_0009	+	CoR	2032	2095	Putative uncharacterized protein	64	32970	33033
139_0011	F57_0010	K56_0010	K58_0010	LFI_0010	Mv2_0010	Mv5_0011	NV3_0010	NV4_0010	NV5_0010	V11_0010	Vv7_0010	+	CoR	2096	2573	Probable sodium/pantothenate symporter	478	33034	33511
139_0012	F57_0011	K56_0011	K58_0011	LFI_0011	Mv2_0011	Mv5_0012	NV3_0011	NV4_0011	NV5_0011	V11_0011	Vv7_0011	+	CoR	2574	2891	Pseudouridine synthase	318	33512	33829
139_0013	F57_0012	K56_0012	K58_0012	LFI_0012	Mv2_0012	Mv5_0014	NV3_0012	NV4_0012	NV5_0012	V11_0012	Vv7_0012	+	CoR	2892	3525	Putative uncharacterized protein	634	33830	34463
139_0014	F57_0013	K56_0013	K58_0013	LFI_0013	Mv2_0013	Mv5_0015	NV3_0013	NV4_0013	NV5_0013	V11_0013	Vv7_0013	+	CoR	3526	3975	C4-dicarboxylate transport transcriptional regulatory protein	450	34464	34913
139_0016	F57_0015	K56_0015	K58_0015	LFI_0014	Mv2_0014	Mv5_0017	NV3_0014	NV4_0015	NV5_0014	V11_0014	Vv7_0014	+	CoR	3976	4379	Putative uncharacterized protein	404	34914	35317
139_0017	F57_0016	K56_0016	K58_0016	LFI_0015	Mv2_0015	Mv5_0018	NV3_0015	NV4_0016	NV5_0015	V11_0015	Vv7_0015	+	CoR	4380	4725	Phosphonate ABC transporter, periplasmic phosphonate-binding protein, putative	346	35318	35663
139_0018	F57_0017	K56_0017	K58_0017	LFI_0016	Mv2_0016	Mv5_0019	NV3_0016	NV4_0017	NV5_0016	V11_0016	Vv7_0016	+	CoR	4726	4981	Phosphonate ABC transporter, ATP-binding protein	256	35664	35919
139_0019	F57_0018	K56_0018	K58_0018	LFI_0017	Mv2_0017	Mv5_0020	NV3_0017	NV4_0018	NV5_0017	V11_0017	Vv7_0017	+	CoR	4982	5246	Hypothetical membrane channel protein component of Pn transporter	265	35920	36184
139_0020	F57_0019	K56_0019	K58_0019	LFI_0018	Mv2_0018	Mv5_0021	NV3_0018	NV4_0019	NV5_0018	V11_0018	Vv7_0018	+	CoR	5247	5531	Phosphonate ABC transporter, permease protein	285	36185	36469
139_0021	F57_0020	K56_0020	K58_0020	LFI_0019	Mv2_0019	Mv5_0022	NV3_0019	NV4_0020	NV5_0019	V11_0019	Vv7_0019	+	CoR	5532	5721	Putative uncharacterized protein	190	36470	36659
139_0022	F57_0021	K56_0021	K58_0021	LFI_0020	Mv2_0020	Mv5_0023	NV3_0020	NV4_0021	NV5_0020	V11_0020	Vv7_0020	+	CoR	5722	5963	3-oxoacyl-(Acyl carrier protein) synthase	242	36660	36901
139_0023	F57_0022	K56_0022	K58_0022	LFI_0021	Mv2_0021	Mv5_0024	NV3_0021	NV4_0022	NV5_0021	V11_0021	Vv7_0021	+	CoR	5964	6322	3-oxoacyl-(Acyl-carrier-protein) synthase III	359	36902	37260
139_0024	F57_0023	K56_0023	K58_0023	LFI_0022	Mv2_0022	Mv5_0025	NV3_0022	NV4_0023	NV5_0022	V11_0022	Vv7_0022	+	CoR	6323	6748	1-phosphatidylinositol phosphodiesterase	426	37261	37686
139_0025	F57_0024	K56_0024	K58_0024	LFI_0023	Mv2_0023	Mv5_0027	NV3_0023	NV4_0024	NV5_0023	V11_0023	Vv7_0023	+	CoR	6749	7101	Zinc metalloproteinase aureolysin	353	37687	38039
139_0026	F57_0025	K56_0025	K58_0025	LFI_0024	Mv2_0024	Mv5_0028	NV3_0024	NV4_0025	NV5_0024	V11_0024	Vv7_0024	+	CoR	7102	7511	Putative uncharacterized protein	410	38040	38449
139_0057	F57_0043	K56_0056	K58_0030	LFI_0049	Mv2_0044	Mv5_0030	NV3_0050	NV4_0040	NV5_0048	V11_0029	Vv7_0029	+	CoR	7512	8121	RNA polymerase sigma factor	610	38450	39059
139_0058	F57_0044	K56_0057	K58_0031	LFI_0050	Mv2_0045	Mv5_0031	NV3_0051	NV4_0041	NV5_0049	V11_0030	Vv7_0030	+	CoR	8122	8700	DNA primase	579	39060	39638
139_0059	F57_0045	K56_0058	K58_0032	LFI_0051	Mv2_0046	Mv5_0032	NV3_0052	NV4_0042	NV5_0050	V11_0031	Vv7_0031	+	CoR	8701	8771	30S ribosomal protein S21	71	39639	39709
139_0060	F57_0046	K56_0059	K58_0033	LFI_0052	Mv2_0047	Mv5_0033	NV3_0053	NV4_0043	NV5_0051	V11_0032	Vv7_0032	+	CoR	8772	9118	Probable O-sialoglycoprotein endopeptidase	347	39710	40056
139_0061	F57_0047	K56_0060	K58_0034	LFI_0053	Mv2_0048	Mv5_0034	NV3_0054	NV4_0044	NV5_0052	V11_0033	Vv7_0033	+	CoR	9119	9281	Putative uncharacterized protein	163	40057	40219
139_0062	F57_0048	K56_0061	K58_0035	LFI_0054	Mv2_0049	Mv5_0035	NV3_0055	NV4_0045	NV5_0053	V11_0034	Vv7_0034	+	CoR	9282	9481	Putative lipoprotein	200	40220	40419
139_0063	F57_0049	K56_0062	K58_0036	LFI_0055	Mv2_0050	Mv5_0036	NV3_0056	NV4_0046	NV5_0054	V11_0035	Vv7_0035	+	CoR	9482	9985	Uncharacterized protein conserved in bacteria	504	40420	40923
139_0064	F57_0050	K56_0063	K58_0037	LFI_0056	Mv2_0051	Mv5_0037	NV3_0057	NV4_0047	NV5_0055	V11_0036	Vv7_0036	+	CoR	9986	10318	Putative uncharacterized protein	333	40924	41256
139_0065	F57_0051	K56_0064	K58_0038	LFI_0057	Mv2_0052	Mv5_0038	NV3_0058	NV4_0048	NV5_0056	V11_0037	Vv7_0037	+	CoR	10319	10417	DNA-binding protein fis	99	41257	41355
139_0066	F57_0052	K56_0065	K58_0039	LFI_0058	Mv2_0053	Mv5_0039	NV3_0059	NV4_0049	NV5_0057	V11_0038	Vv7_0038	+	CoR	10418	10752	tRNA-dihydrouridine synthase	335	41356	41690
139_0067	F57_0053	K56_0066	K58_0040	LFI_0059	Mv2_0054	Mv5_0040	NV3_0060	NV4_0050	NV5_0058	V11_0039	Vv7_0039	+	CoR	10753	11045	Ribosomal protein L11 methyltransferase	293	41691	41983
139_0068	F57_0054	K56_0067	K58_0041	LFI_0060	Mv2_0055	Mv5_0041	NV3_0061	NV4_0051	NV5_0059	V11_0040	Vv7_0040	+	CoR	11046	11501	Putative uncharacterized protein	456	41984	42439
139_0069	F57_0055	K56_0068	K58_0042	LFI_0061	Mv2_0056	Mv5_0042	NV3_0062	NV4_0052	NV5_0060	V11_0041	Vv7_0041	+	CoR	11502	11833	Putative uncharacterized protein	332	42440	42771
139_0070	F57_0056	K56_0069	K58_0043	LFI_0062	Mv2_0057	Mv5_0043	NV3_0063	NV4_0053	NV5_0061	V11_0042	Vv7_0042	+	CoR	11834	12234	Putative uncharacterized protein	401	42772	43172
139_0071	F57_0057	K56_0070	K58_0044	LFI_0063	Mv2_0058	Mv5_0044	NV3_0064	NV4_0054	NV5_0062	V11_0043	Vv7_0043	+	CoR	12235	12622	Putative uncharacterized protein	388	43173	43560
139_0072	F57_0058	K56_0071	K58_0045	LFI_0064	Mv2_0059	Mv5_0045	NV3_0065	NV4_0055	NV5_0063	V11_0044	Vv7_0044	+	CoR	12623	12795	Putative uncharacterized protein	173	43561	43733
139_0073	F57_0059	K56_0072	K58_0046	LFI_0065	Mv2_0060	Mv5_0046	NV3_0066	NV4_0056	NV5_0064	V11_0045	Vv7_0045	+	CoR	12796	13072	Hypothetical Small-conductance mechanosensitive channel	277	43734	44010
139_0074	F57_0060	K56_0073	K58_0047	LFI_0066	Mv2_0061	Mv5_0047	NV3_0067	NV4_0057	NV5_0065	V11_0046	Vv7_0046	+	CoR	13073	13306	Transcriptional regulator	234	44011	44244
139_0075	F57_0061	K56_0074	K58_0048	LFI_0067	Mv2_0062	Mv5_0048	NV3_0068	NV4_0058	NV5_0066	V11_0047	Vv7_0047	+	CoR	13307	13879	ABC transporter, permease protein	573	44245	44817
139_0077	F57_0062	K56_0076	K58_0049	LFI_0068	Mv2_0063	Mv5_0049	NV3_0069	NV4_0059	NV5_0067	V11_0048	Vv7_0048	+	CoR	13880	14249	ABC transporter, ATP-binding protein	370	44818	45187
139_0078	F57_0063	K56_0077	K58_0050	LFI_0069	Mv2_0064	Mv5_0050	NV3_0070	NV4_0060	NV5_0068	V11_0049	Vv7_0049	+	CoR	14250	14584	ABC transporter, periplasmic substrate-binding protein	335	45188	45522
139_0079	F57_0064	K56_0078	K58_0051	LFI_0070	Mv2_0065	Mv5_0051	NV3_0071	NV4_0061	NV5_0070	V11_0050	Vv7_0050	+	CoR	14585	14956	2-aminoethylphosphonate--pyruvate transaminase - 2-aminoethylphosphonate aminotransferase - AEP transaminase	372	45523	45894
139_0080	F57_0065	K56_0079	K58_0052	LFI_0071	Mv2_0066	Mv5_0052	NV3_0072	NV4_0062	NV5_0071	V11_0051	Vv7_0051	+	CoR	14957	15236	Phosphonoacetaldehyde hydrolase - Phosphonoacetaldehyde phosphonohydrolase	280	45895	46174
139_0081	F57_0066	K56_0080	K58_0053	LFI_0072	Mv2_0067	Mv5_0053	NV3_0073	NV4_0063	NV5_0073	V11_0052	Vv7_0052	+	CoR	15237	15720	Putative uncharacterized protein	484	46175	46658
139_0082	F57_0067	K56_0081	K58_0054	LFI_0073	Mv2_0068	Mv5_0054	NV3_0074	NV4_0064	NV5_0074	V11_0053	Vv7_0053	+	CoR	15721	16271	Putative uncharacterized protein	551	46659	47209
139_0084	F57_0068	K56_0083	K58_0055	LFI_0074	Mv2_0069	Mv5_0055	NV3_0075	NV4_0065	NV5_0075	V11_0054	Vv7_0054	+	CoR	16272	16722	Biotin carboxylase (A subunit of acetyl-CoA carboxylase)(ACC)	451	47210	47660
139_0085	F57_0069	K56_0084	K58_0056	LFI_0075	Mv2_0070	Mv5_0056	NV3_0076	NV4_0066	NV5_0076	V11_0055	Vv7_0055	+	CoR	16723	16871	Acetyl-CoA carboxylase, biotin carboxyl carrier protein	149	47661	47809
139_0086	F57_0070	K56_0085	K58_0057	LFI_0076	Mv2_0071	Mv5_0057	NV3_0077	NV4_0067	NV5_0077	V11_0056	Vv7_0056	+	CoR	16872	17023	3-dehydroquinate dehydratase	152	47810	47961
139_0087	F57_0071	K56_0086	K58_0058	LFI_0077	Mv2_0072	Mv5_0058	NV3_0078	NV4_0068	NV5_0078	V11_0057	Vv7_0057	+	CoR	17024	17671	Tyrocidine synthase 3 - Tyrocidine synthase III - ATP-dependent asparagine adenylase - Asparagine activase - ATP-dependent glutamine adenylase - Glutamine activase - ATP-dependent tyrosine adenylase - Tyrosine activase - ATP-dependent valine adenylase - Valine activase - ATP-dependent ornithine adenylase - Ornithine activase - ATP-dependent leucine adenylase - Leucine activase	648	47962	48609
139_0088	F57_0072	K56_0087	K58_0059	LFI_0078	Mv2_0073	Mv5_0059	NV3_0079	NV4_0069	NV5_0079	V11_0058	Vv7_0058	+	CoR	17672	18051	Probable 3-phenylpropionic acid transporter	380	48610	48989
139_0089	F57_0073	K56_0088	K58_0060	LFI_0079	Mv2_0074	Mv5_0060	NV3_0080	NV4_0070	NV5_0080	V11_0059	Vv7_0059	+	CoR	18052	18314	Putative uncharacterized protein	263	48990	49252
139_0090	F57_0074	K56_0089	K58_0061	LFI_0080	Mv2_0075	Mv5_0061	NV3_0081	NV4_0071	NV5_0081	V11_0060	Vv7_0060	+	CoR	18315	18463	Thiol:disulfide interchange protein	149	49253	49401
139_0091	F57_0075	K56_0090	K58_0062	LFI_0081	Mv2_0076	Mv5_0062	NV3_0082	NV4_0072	NV5_0082	V11_0061	Vv7_0061	+	CoR	18464	18640	FxsA protein	177	49402	49578
139_0092	F57_0076	K56_0091	K58_0063	LFI_0082	Mv2_0077	Mv5_0063	NV3_0083	NV4_0073	NV5_0083	V11_0062	Vv7_0062	+	CoR	18641	18907	Putative Uroporphyrinogen-III methylase	267	49579	49845
139_0093	F57_0077	K56_0092	K58_0064	LFI_0083	Mv2_0078	Mv5_0064	NV3_0084	NV4_0074	NV5_0084	V11_0063	Vv7_0063	+	CoR	18908	19111	Transcriptional regulator, TetR family	204	49846	50049
139_0094	F57_0078	K56_0093	K58_0065	LFI_0084	Mv2_0079	Mv5_0065	NV3_0085	NV4_0075	NV5_0085	V11_0064	Vv7_0064	+	CoR	19112	19511	Putative uncharacterized protein	400	50050	50449
139_0095	F57_0079	K56_0094	K58_0066	LFI_0085	Mv2_0080	Mv5_0066	NV3_0086	NV4_0076	NV5_0086	V11_0065	Vv7_0065	+	CoR	19512	20541	AcrB/AcrD/AcrF family protein	1030	50450	51479
139_0096	F57_0080	K56_0095	K58_0067	LFI_0086	Mv2_0081	Mv5_0067	NV3_0087	NV4_0077	NV5_0087	V11_0066	Vv7_0066	+	CoR	20542	21024	Aspartate ammonia-lyase (Aspartase)	483	51480	51962
139_0097	F57_0081	K56_0096	K58_0068	LFI_0087	Mv2_0082	Mv5_0068	NV3_0088	NV4_0078	NV5_0088	V11_0067	Vv7_0067	+	CoR	21025	21062	Putative uncharacterized protein	38	51963	52000
139_0098	F57_0082	K56_0097	K58_0069	LFI_0088	Mv2_0083	Mv5_0069	NV3_0089	NV4_0079	NV5_0089	V11_0068	Vv7_0068	+	CoR	21063	21497	Na(+) driven multidrug efflux pump	435	52001	52435
139_0099	F57_0083	K56_0098	K58_0070	LFI_0089	Mv2_0084	Mv5_0070	NV3_0090	NV4_0080	NV5_0090	V11_0069	Vv7_0069	+	CoR	21498	21593	10 kDa chaperonin - GroES protein - Protein Cpn10	96	52436	52531
139_0100	F57_0084	K56_0099	K58_0071	LFI_0090	Mv2_0085	Mv5_0071	NV3_0091	NV4_0081	NV5_0091	V11_0070	Vv7_0070	+	CoR	21594	22138	60 kDa chaperonin - GroEL protein - Protein Cpn60	545	52532	53076
139_0101	F57_0085	K56_0100	K58_0072	LFI_0091	Mv2_0086	Mv5_0072	NV3_0092	NV4_0082	NV5_0092	V11_0071	Vv7_0071	+	CoR	22139	22188	Putative GTPase (G3E family)	50	53077	53126
139_0102	F57_0086	K56_0101	K58_0073	LFI_0092	Mv2_0087	Mv5_0073	NV3_0093	NV4_0083	NV5_0093	V11_0072	Vv7_0072	+	CoR	22189	22424	Putative uncharacterized protein	236	53127	53362
139_0103	F57_0087	K56_0102	K58_0074	LFI_0093	Mv2_0088	Mv5_0074	NV3_0094	NV4_0084	NV5_0094	V11_0073	Vv7_0073	+	CoR	22425	22825	Cobalamin synthesis protein/P47K family protein	401	53363	53763
139_0105	F57_0088	K56_0104	K58_0075	LFI_0095	Mv2_0090	Mv5_0075	NV3_0096	NV4_0085	NV5_0096	V11_0074	Vv7_0074	+	CoR	22826	22961	Putative uncharacterized protein	136	53764	53899
139_0106	F57_0089	K56_0105	K58_0076	LFI_0096	Mv2_0091	Mv5_0076	NV3_0097	NV4_0086	NV5_0097	V11_0075	Vv7_0075	+	CoR	22962	23330	NADH oxidase family	369	53900	54268
139_0107	F57_0090	K56_0106	K58_0077	LFI_0097	Mv2_0092	Mv5_0077	NV3_0098	NV4_0087	NV5_0098	V11_0076	Vv7_0076	+	CoR	23331	23638	Putative transcriptional regulator, LysR family	308	54269	54576
139_0108	F57_0091	K56_0107	K58_0078	LFI_0098	Mv2_0093	Mv5_0078	NV3_0099	NV4_0088	NV5_0099	V11_0077	Vv7_0077	+	CoR	23639	23965	Putative dehydrogenase, NAD(P)-binding domain and GroES-like domain	327	54577	54903
139_0109	F57_0092	K56_0108	K58_0079	LFI_0099	Mv2_0094	Mv5_0079	NV3_0100	NV4_0089	NV5_0100	V11_0078	Vv7_0078	+	CoR	23966	24176	Regulatory protein, TetR	211	54904	55114
139_0111	F57_0095	K56_0110	K58_0081	LFI_0102	Mv2_0097	Mv5_0081	NV3_0103	NV4_0091	NV5_0102	V11_0080	Vv7_0080	+	CoR	24177	24592	Putative long-chain fatty acid transport protein	416	55115	55530
139_0112	F57_0096	K56_0111	K58_0082	LFI_0103	Mv2_0098	Mv5_0082	NV3_0104	NV4_0092	NV5_0103	V11_0081	Vv7_0082	+	CoR	24593	24707	Putative uncharacterized protein	115	55531	55645
139_0113	F57_0097	K56_0112	K58_0083	LFI_0104	Mv2_0099	Mv5_0083	NV3_0105	NV4_0093	NV5_0104	V11_0082	Vv7_0083	+	CoR	24708	25138	NADH dehydrogenase	431	55646	56076
139_0114	F57_0098	K56_0113	K58_0084	LFI_0105	Mv2_0100	Mv5_0084	NV3_0106	NV4_0094	NV5_0105	V11_0083	Vv7_0084	+	CoR	25139	25475	Putative uncharacterized protein	337	56077	56413
139_0115	F57_0099	K56_0114	K58_0085	LFI_0106	Mv2_0101	Mv5_0085	NV3_0107	NV4_0095	NV5_0106	V11_0084	Vv7_0085	+	CoR	25476	25663	Elongation factor P	188	56414	56601
139_0116	F57_0100	K56_0115	K58_0086	LFI_0107	Mv2_0102	Mv5_0086	NV3_0108	NV4_0096	NV5_0107	V11_0085	Vv7_0086	+	CoR	25664	25987	Uncharacterized protein YjeA	324	56602	56925
139_0117	F57_0101	K56_0116	K58_0087	LFI_0108	Mv2_0103	Mv5_0087	NV3_0109	NV4_0097	NV5_0108	V11_0086	Vv7_0087	+	CoR	25988	27097	Hypothetical membrane protein	1110	56926	58035
139_0118	F57_0102	K56_0117	K58_0088	LFI_0109	Mv2_0104	Mv5_0088	NV3_0110	NV4_0098	NV5_0109	V11_0087	Vv7_0088	+	CoR	27098	27400	Putative permease	303	58036	58338
139_0119	F57_0103	K56_0118	K58_0089	LFI_0110	Mv2_0105	Mv5_0089	NV3_0111	NV4_0099	NV5_0110	V11_0088	Vv7_0089	+	CoR	27401	27686	Phosphatidylserine decarboxylase proenzyme	286	58339	58624
139_0120	F57_0104	K56_0119	K58_0090	LFI_0111	Mv2_0106	Mv5_0090	NV3_0112	NV4_0100	NV5_0111	V11_0089	Vv7_0090	+	CoR	27687	27729	Putative uncharacterized protein	43	58625	58667
139_0121	F57_0105	K56_0120	K58_0091	LFI_0112	Mv2_0107	Mv5_0091	NV3_0113	NV4_0101	NV5_0112	V11_0090	Vv7_0091	+	CoR	27730	28075	Putative ribosome biogenesis GTPase RsgA	346	58668	59013
139_0122	F57_0106	K56_0121	K58_0092	LFI_0113	Mv2_0108	Mv5_0092	NV3_0114	NV4_0102	NV5_0113	V11_0091	Vv7_0092	+	CoR	28076	28263	Oligoribonuclease	188	59014	59201
139_0124	F57_0108	K56_0123	K58_0094	LFI_0115	Mv2_0110	Mv5_0095	NV3_0116	NV4_0104	NV5_0115	V11_0093	Vv7_0094	+	CoR	28264	28695	Na(+)/H(+) antiporter NhaP	432	59202	59633
139_0125	F57_0109	K56_0124	K58_0095	LFI_0116	Mv2_0111	Mv5_0096	NV3_0117	NV4_0105	NV5_0116	V11_0094	Vv7_0095	+	CoR	28696	29075	Ferredoxin-like protein	380	59634	60013
139_0126	F57_0110	K56_0125	K58_0096	LFI_0117	Mv2_0112	Mv5_0097	NV3_0118	NV4_0106	NV5_0117	V11_0095	Vv7_0096	+	CoR	29076	29233	Putative nucleotide-binding protein	158	60014	60171
139_0127	F57_0111	K56_0126	K58_0097	LFI_0118	Mv2_0113	Mv5_0098	NV3_0119	NV4_0107	NV5_0118	V11_0096	Vv7_0097	+	CoR	29234	29682	Putative N-acetylmuramoyl-L-alanine amidase	449	60172	60620
139_0128	F57_0112	K56_0127	K58_0098	LFI_0119	Mv2_0114	Mv5_0099	NV3_0120	NV4_0108	NV5_0119	V11_0097	Vv7_0098	+	CoR	29683	30351	DNA mismatch repair protein mutL	669	60621	61289
139_0129	F57_0113	K56_0128	K58_0099	LFI_0120	Mv2_0115	Mv5_0100	NV3_0121	NV4_0109	NV5_0120	V11_0098	Vv7_0099	+	CoR	30352	30662	tRNA dimethylallyltransferase 1 - Dimethylallyl diphosphate:tRNA dimethylallyltransferase 1 - Isopentenyl-diphosphate:tRNA isopentenyltransferase 1	311	61290	61600
139_0130	F57_0114	K56_0129	K58_0100	LFI_0121	Mv2_0116	Mv5_0101	NV3_0122	NV4_0110	NV5_0121	V11_0099	Vv7_0100	+	CoR	30663	30742	Protein hfq	80	61601	61680
139_0131	F57_0115	K56_0130	K58_0101	LFI_0122	Mv2_0117	Mv5_0102	NV3_0123	NV4_0111	NV5_0122	V11_0100	Vv7_0101	+	CoR	30743	31171	HflX, putative GTPase subunit of protease with nucleoside triPhydrolase domain	429	61681	62109
139_0132	F57_0116	K56_0131	K58_0102	LFI_0123	Mv2_0118	Mv5_0103	NV3_0124	NV4_0112	NV5_0123	V11_0101	Vv7_0102	+	CoR	31172	31557	HflK protein	386	62110	62495
139_0133	F57_0117	K56_0132	K58_0103	LFI_0124	Mv2_0119	Mv5_0104	NV3_0125	NV4_0113	NV5_0124	V11_0102	Vv7_0103	+	CoR	31558	31848	HflC protein	291	62496	62786
139_0134	F57_0118	K56_0133	K58_0104	LFI_0125	Mv2_0120	Mv5_0105	NV3_0126	NV4_0114	NV5_0125	V11_0103	Vv7_0104	+	CoR	31849	32021	Flavodoxin	173	62787	62959
139_0135	F57_0119	K56_0134	K58_0105	LFI_0126	Mv2_0121	Mv5_0106	NV3_0127	NV4_0115	NV5_0126	V11_0104	Vv7_0105	+	CoR	32022	32317	Tyrosine recombinase	296	62960	63255
139_0136	F57_0120	K56_0135	K58_0106	LFI_0127	Mv2_0122	Mv5_0107	NV3_0128	NV4_0116	NV5_0127	V11_0105	Vv7_0106	+	CoR	32318	32582	Thiol:disulfide interchange protein DsbC	265	63256	63520
139_0137	F57_0121	K56_0136	K58_0107	LFI_0128	Mv2_0123	Mv5_0108	NV3_0129	NV4_0117	NV5_0128	V11_0106	Vv7_0107	+	CoR	32583	33158	Putative single-stranded-DNA-specific exonuclease RecJ	576	63521	64096
139_0138	F57_0122	K56_0137	K58_0108	LFI_0129	Mv2_0124	Mv5_0109	NV3_0130	NV4_0118	NV5_0129	V11_0107	Vv7_0108	+	CoR	33159	33295	CBS domain containing protein	137	64097	64233
139_0139	F57_0123	K56_0138	K58_0109	LFI_0130	Mv2_0125	Mv5_0110	NV3_0131	NV4_0119	NV5_0130	V11_0108	Vv7_0109	+	CoR	33296	33596	Putative peptide chain release factor 2	301	64234	64534
139_0140	F57_0124	K56_0139	K58_0110	LFI_0131	Mv2_0126	Mv5_0111	NV3_0132	NV4_0120	NV5_0131	V11_0109	Vv7_0110	+	CoR	33597	34098	Lysyl-tRNA synthetase - Lysine--tRNA ligase	502	64535	65036
139_0141	F57_0125	K56_0140	K58_0111	LFI_0132	Mv2_0127	Mv5_0112	NV3_0133	NV4_0121	NV5_0132	V11_0110	Vv7_0111	+	CoR	34099	34426	Aminomethyltransferase-like protein	328	65037	65364
139_0142	F57_0126	K56_0141	K58_0112	LFI_0133	Mv2_0128	Mv5_0113	NV3_0134	NV4_0122	NV5_0133	V11_0111	Vv7_0112	+	CoR	34427	34509	TPR repeat protein	83	65365	65447
139_0143	F57_0127	K56_0142	K58_0113	LFI_0134	Mv2_0129	Mv5_0114	NV3_0135	NV4_0123	NV5_0134	V11_0112	Vv7_0113	+	CoR	34510	34644	Putative uncharacterized protein	135	65448	65582
139_0144	F57_0128	K56_0143	K58_0114	LFI_0135	Mv2_0130	Mv5_0115	NV3_0136	NV4_0124	NV5_0135	V11_0113	Vv7_0114	+	CoR	34645	34781	Putative uncharacterized protein	137	65583	65719
139_0145	F57_0129	K56_0144	K58_0115	LFI_0136	Mv2_0131	Mv5_0116	NV3_0137	NV4_0125	NV5_0136	V11_0114	Vv7_0115	+	CoR	34782	35011	Ferric siderophore transport system biopolymer transport protein ExbB	230	65720	65949
139_0146	F57_0130	K56_0145	K58_0116	LFI_0137	Mv2_0132	Mv5_0117	NV3_0138	NV4_0126	NV5_0137	V11_0115	Vv7_0116	+	CoR	35012	35261	TonB protein	250	65950	66199
139_0147	F57_0131	K56_0146	K58_0117	LFI_0138	Mv2_0133	Mv5_0118	NV3_0139	NV4_0127	NV5_0138	V11_0117	Vv7_0118	+	CoR	35262	36008	Putative uncharacterized protein	747	66200	66946
139_0148	F57_0132	K56_0147	K58_0118	LFI_0139	Mv2_0134	Mv5_0119	NV3_0140	NV4_0128	NV5_0139	V11_0118	Vv7_0119	+	CoR	36009	36124	Putative uncharacterized protein	116	66947	67062
139_0149	F57_0133	K56_0148	K58_0119	LFI_0140	Mv2_0135	Mv5_0120	NV3_0141	NV4_0129	NV5_0140	V11_0119	Vv7_0120	+	CoR	36125	36658	L-aspartate oxidase	534	67063	67596
139_0150	F57_0134	K56_0149	K58_0120	LFI_0141	Mv2_0136	Mv5_0121	NV3_0142	NV4_0130	NV5_0141	V11_0120	Vv7_0121	+	CoR	36659	36850	Sigma E (Sigma 24) factor of RNA polymerase, response toperiplasmic stress (TetR/ArcR family)	192	67597	67788
139_0151	F57_0135	K56_0150	K58_0121	LFI_0142	Mv2_0137	Mv5_0122	NV3_0143	NV4_0131	NV5_0142	V11_0121	Vv7_0122	+	CoR	36851	37032	Negative regulator of sigma E activity	182	67789	67970
139_0152	F57_0136	K56_0151	K58_0122	LFI_0143	Mv2_0138	Mv5_0123	NV3_0144	NV4_0132	NV5_0143	V11_0122	Vv7_0123	+	CoR	37033	37378	Sigma-E factor regulatory protein RseB	346	67971	68316
139_0153	F57_0137	K56_0152	K58_0123	LFI_0144	Mv2_0139	Mv5_0124	NV3_0145	NV4_0133	NV5_0144	V11_0123	Vv7_0124	+	CoR	37379	37537	Putative uncharacterized protein	159	68317	68475
139_0154	F57_0138	K56_0153	K58_0124	LFI_0145	Mv2_0140	Mv5_0125	NV3_0146	NV4_0134	NV5_0145	V11_0124	Vv7_0125	+	CoR	37538	38135	Elongation factor 4 - Ribosomal back-translocase LepA	598	68476	69073
139_0155	F57_0139	K56_0154	K58_0125	LFI_0146	Mv2_0141	Mv5_0126	NV3_0147	NV4_0135	NV5_0146	V11_0125	Vv7_0126	+	CoR	38136	38439	Signal peptidase I	304	69074	69377
139_0156	F57_0140	K56_0155	K58_0126	LFI_0147	Mv2_0142	Mv5_0127	NV3_0148	NV4_0136	NV5_0147	V11_0126	Vv7_0127	+	CoR	38440	38662	Ribonuclease III	223	69378	69600
139_0157	F57_0141	K56_0156	K58_0127	LFI_0148	Mv2_0143	Mv5_0128	NV3_0149	NV4_0137	NV5_0148	V11_0127	Vv7_0128	+	CoR	38663	38965	GTP-binding protein-like protein; GTPase	303	69601	69903
139_0158	F57_0142	K56_0157	K58_0128	LFI_0149	Mv2_0144	Mv5_0129	NV3_0150	NV4_0138	NV5_0149	V11_0128	Vv7_0129	+	CoR	38966	39200	DNA repair protein recO - Recombination protein O	235	69904	70138
139_0159	F57_0143	K56_0158	K58_0129	LFI_0150	Mv2_0145	Mv5_0130	NV3_0151	NV4_0139	NV5_0150	V11_0129	Vv7_0130	+	CoR	39201	39445	Pyridoxine 5'-phosphate synthase	245	70139	70383
139_0160	F57_0144	K56_0159	K58_0130	LFI_0151	Mv2_0146	Mv5_0131	NV3_0152	NV4_0140	NV5_0151	V11_0130	Vv7_0131	+	CoR	39446	40356	Sensor protein BarA	911	70384	71294
139_0161	F57_0145	K56_0160	K58_0131	LFI_0152	Mv2_0147	Mv5_0132	NV3_0153	NV4_0141	NV5_0152	V11_0131	Vv7_0132	+	CoR	40357	40804	23S rRNA (uracil-5-)-methyltransferase RumA - 23S rRNA(M-5-U1939)-methyltransferase	448	71295	71742
139_0162	F57_0146	K56_0161	K58_0132	LFI_0153	Mv2_0148	Mv5_0133	NV3_0154	NV4_0142	NV5_0153	V11_0132	Vv7_0133	+	CoR	40805	41552	(P)ppGpp synthetase I	748	71743	72490
139_0163	F57_0147	K56_0162	K58_0133	LFI_0154	Mv2_0149	Mv5_0134	NV3_0155	NV4_0143	NV5_0154	V11_0133	Vv7_0134	+	CoR	41553	42620	Putative uncharacterized protein	1068	72491	73558
139_0164	F57_0148	K56_0163	K58_0134	LFI_0155	Mv2_0150	Mv5_0135	NV3_0156	NV4_0144	NV5_0155	V11_0134	Vv7_0135	+	CoR	42621	42884	MazG family protein	264	73559	73822
139_0165	F57_0149	K56_0164	K58_0135	LFI_0156	Mv2_0151	Mv5_0136	NV3_0157	NV4_0145	NV5_0156	V11_0135	Vv7_0136	+	CoR	42885	43429	CTP synthase - CTP synthetase - UTP--ammonia ligase	545	73823	74367
139_0166	F57_0150	K56_0165	K58_0136	LFI_0157	Mv2_0152	Mv5_0137	NV3_0158	NV4_0146	NV5_0157	V11_0136	Vv7_0137	+	CoR	43430	43862	Enolase - 2-phospho-D-glycerate hydro-lyase - 2-phosphoglycerate dehydratase	433	74368	74800
139_0167	F57_0151	K56_0166	K58_0137	LFI_0158	Mv2_0153	Mv5_0138	NV3_0159	NV4_0147	NV5_0158	V11_0137	Vv7_0138	+	CoR	43863	43954	Putative uncharacterized protein	92	74801	74892
139_0168	F57_0152	K56_0167	K58_0138	LFI_0159	Mv2_0154	Mv5_0139	NV3_0160	NV4_0148	NV5_0159	V11_0138	Vv7_0139	+	CoR	43955	44184	2-C-methyl-D-erythritol 4-phosphate cytidylyltransferase - 4-diphosphocytidyl-2C-methyl-D-erythritol synthase - MEP cytidylyltransferase	230	74893	75122
139_0169	F57_0153	K56_0168	K58_0139	LFI_0160	Mv2_0155	Mv5_0140	NV3_0161	NV4_0149	NV5_0160	V11_0139	Vv7_0140	+	CoR	44185	44343	2-C-methyl-D-erythritol 2,4-cyclodiphosphate synthase	159	75123	75281
139_0170	F57_0154	K56_0170	K58_0140	LFI_0161	Mv2_0156	Mv5_0141	NV3_0162	NV4_0150	NV5_0161	V11_0140	Vv7_0141	+	CoR	44344	44722	tRNA pseudouridine synthase D - tRNA pseudouridylate synthase D - tRNA-uridine isomerase D	379	75282	75660
139_0171	F57_0155	K56_0171	K58_0141	LFI_0162	Mv2_0157	Mv5_0142	NV3_0163	NV4_0151	NV5_0162	V11_0141	Vv7_0142	+	CoR	44723	44935	Protein-L-isoaspartate O-methyltransferase - L-isoaspartyl protein carboxyl methyltransferase - Protein L-isoaspartyl methyltransferase - Protein-beta-aspartate methyltransferase	213	75661	75873
139_0172	F57_0156	K56_0172	K58_0142	LFI_0163	Mv2_0158	Mv5_0143	NV3_0164	NV4_0152	NV5_0163	V11_0142	Vv7_0143	+	CoR	44936	45256	Hypothetical lipoprotein NlpD	321	75874	76194
139_0173	F57_0157	K56_0173	K58_0143	LFI_0164	Mv2_0159	Mv5_0144	NV3_0165	NV4_0153	NV5_0164	V11_0143	Vv7_0144	+	CoR	45257	45575	RNA polymerase sigma factor	319	76195	76513
139_0174	F57_0158	K56_0175	K58_0145	LFI_0166	Mv2_0161	Mv5_0146	NV3_0167	NV4_0154	NV5_0166	V11_0145	Vv7_0146	+	CoR	45576	45801	RNA polymerase sigma factor	226	76514	76739
139_0175	F57_0159	K56_0176	K58_0146	LFI_0167	Mv2_0162	Mv5_0147	NV3_0168	NV4_0155	NV5_0167	V11_0146	Vv7_0147	+	CoR	45802	46666	DNA mismatch repair protein mutS	865	76740	77604
139_0176	F57_0160	K56_0177	K58_0147	LFI_0168	Mv2_0163	Mv5_0148	NV3_0169	NV4_0156	NV5_0168	V11_0147	Vv7_0148	+	CoR	46667	47012	Protein RecA - Recombinase A	346	77605	77950
139_0177	F57_0161	K56_0178	K58_0148	LFI_0169	Mv2_0164	Mv5_0149	NV3_0170	NV4_0157	NV5_0169	V11_0148	Vv7_0149	+	CoR	47013	47214	Putative uncharacterized protein	202	77951	78152
139_0178	F57_0162	K56_0179	K58_0149	LFI_0170	Mv2_0165	Mv5_0150	NV3_0171	NV4_0158	NV5_0170	V11_0149	Vv7_0150	+	CoR	47215	47648	Putative plasmid transfer protein	434	78153	78586
139_0179	F57_0163	K56_0180	K58_0150	LFI_0171	Mv2_0166	Mv5_0151	NV3_0172	NV4_0159	NV5_0171	V11_0150	Vv7_0151	+	CoR	47649	47842	Putative cytoplasmic protein	194	78587	78780
139_0180	F57_0164	K56_0181	K58_0151	LFI_0172	Mv2_0167	Mv5_0152	NV3_0173	NV4_0160	NV5_0172	V11_0151	Vv7_0152	+	CoR	47843	47936	DNA-binding protein HU-alpha	94	78781	78874
139_0181	F57_0165	K56_0182	K58_0152	LFI_0173	Mv2_0168	Mv5_0153	NV3_0174	NV4_0161	NV5_0173	V11_0152	Vv7_0153	+	CoR	47937	48366	Putative membrane protein	430	78875	79304
139_0182	F57_0166	K56_0183	K58_0153	LFI_0174	Mv2_0169	Mv5_0154	NV3_0175	NV4_0162	NV5_0174	V11_0153	Vv7_0154	+	CoR	48367	48629	Putative uncharacterized protein	263	79305	79567
139_0183	F57_0167	K56_0184	K58_0154	LFI_0175	Mv2_0170	Mv5_0155	NV3_0176	NV4_0163	NV5_0175	V11_0154	Vv7_0155	+	CoR	48630	49098	Signal recognition particle protein	469	79568	80036
139_0184	F57_0168	K56_0185	K58_0155	LFI_0176	Mv2_0171	Mv5_0156	NV3_0177	NV4_0164	NV5_0176	V11_0155	Vv7_0156	+	CoR	49099	49180	30S ribosomal protein S16	82	80037	80118
139_0185	F57_0169	K56_0186	K58_0156	LFI_0177	Mv2_0172	Mv5_0157	NV3_0178	NV4_0165	NV5_0177	V11_0156	Vv7_0157	+	CoR	49181	49355	16S rRNA-processing protein	175	80119	80293
139_0186	F57_0170	K56_0187	K58_0157	LFI_0178	Mv2_0173	Mv5_0158	NV3_0179	NV4_0166	NV5_0178	V11_0157	Vv7_0158	+	CoR	49356	49603	tRNA (guanine-N(1)-)-methyltransferase - M1G-methyltransferase - tRNA [GM37] methyltransferase	248	80294	80541
139_0187	F57_0171	K56_0188	K58_0158	LFI_0179	Mv2_0174	Mv5_0159	NV3_0180	NV4_0167	NV5_0179	V11_0158	Vv7_0159	+	CoR	49604	49724	50S ribosomal protein L19	121	80542	80662
139_0188	F57_0172	K56_0189	K58_0159	LFI_0180	Mv2_0175	Mv5_0160	NV3_0181	NV4_0168	NV5_0180	V11_0159	Vv7_0160	+	CoR	49725	49949	DNA mismatch repair protein mutH - Methyl-directed mismatch repair protein	225	80663	80887
139_0189	F57_0173	K56_0190	K58_0160	LFI_0181	Mv2_0176	Mv5_0161	NV3_0182	NV4_0169	NV5_0181	V11_0160	Vv7_0161	+	CoR	49950	50117	RNA pyrophosphohydrolase - (Di)nucleoside polyphosphate hydrolase	168	80888	81055
139_0190	F57_0174	K56_0191	K58_0161	LFI_0182	Mv2_0177	Mv5_0162	NV3_0183	NV4_0170	NV5_0182	V11_0161	Vv7_0162	+	CoR	50118	50388	Prolipoprotein diacylglyceryl transferase	271	81056	81326
139_0193	F57_0176	K56_0210	K58_0163	LFI_0184	Mv2_0179	Mv5_0164	NV3_0185	NV4_0172	NV5_0184	V11_0163	Vv7_0164	+	CoR	50389	50967	Acyltransferase family protein	579	81327	81905
139_0194	F57_0177	K56_0211	K58_0164	LFI_0185	Mv2_0180	Mv5_0165	NV3_0186	NV4_0173	NV5_0185	V11_0164	Vv7_0165	+	CoR	50968	51243	Hydrolase, alpha/beta fold family	276	81906	82181
139_0195	F57_0178	K56_0212	K58_0165	LFI_0186	Mv2_0181	Mv5_0166	NV3_0187	NV4_0174	NV5_0186	V11_0165	Vv7_0166	+	CoR	51244	51584	Putative carboxypeptidase	341	82182	82522
139_0196	F57_0179	K56_0213	K58_0166	LFI_0187	Mv2_0182	Mv5_0167	NV3_0188	NV4_0175	NV5_0187	V11_0166	Vv7_0167	+	CoR	51585	51989	Na(+)/H(+) antiporter nhaA 2 - Sodium/proton antiporter nhaA 2	405	82523	82927
139_0197	F57_0180	K56_0214	K58_0167	LFI_0188	Mv2_0183	Mv5_0168	NV3_0189	NV4_0176	NV5_0188	V11_0167	Vv7_0168	+	CoR	51990	52075	Ribosomal protein S20	86	82928	83013
139_0198	F57_0181	K56_0215	K58_0168	LFI_0189	Mv2_0184	Mv5_0169	NV3_0190	NV4_0177	NV5_0189	V11_0168	Vv7_0169	+	CoR	52076	52594	Virulence factor MviN	519	83014	83532
139_0199	F57_0182	K56_0216	K58_0169	LFI_0190	Mv2_0185	Mv5_0170	NV3_0191	NV4_0178	NV5_0190	V11_0169	Vv7_0170	+	CoR	52595	52904	Putative uncharacterized protein	310	83533	83842
139_0200	F57_0183	K56_0217	K58_0170	LFI_0191	Mv2_0186	Mv5_0171	NV3_0192	NV4_0179	NV5_0191	V11_0170	Vv7_0171	+	CoR	52905	53843	Isoleucyl-tRNA synthetase - Isoleucine--tRNA ligase	939	83843	84781
139_0201	F57_0184	K56_0218	K58_0171	LFI_0192	Mv2_0187	Mv5_0172	NV3_0193	NV4_0180	NV5_0192	V11_0171	Vv7_0172	+	CoR	53844	54013	Lipoprotein signal peptidase - Prolipoprotein signal peptidase - Signal peptidase II	170	84782	84951
139_0202	F57_0185	K56_0219	K58_0172	LFI_0193	Mv2_0188	Mv5_0173	NV3_0194	NV4_0181	NV5_0193	V11_0172	Vv7_0173	+	CoR	54014	54161	Peptidyl-prolyl cis-trans isomerase	148	84952	85099
139_0203	F57_0186	K56_0220	K58_0173	LFI_0194	Mv2_0189	Mv5_0174	NV3_0195	NV4_0182	NV5_0194	V11_0173	Vv7_0174	+	CoR	54162	54475	4-hydroxy-3-methylbut-2-enyl diphosphate reductase	314	85100	85413
139_0204	F57_0187	K56_0221	K58_0174	LFI_0195	Mv2_0190	Mv5_0175	NV3_0196	NV4_0183	NV5_0195	V11_0174	Vv7_0175	+	CoR	54476	54621	Putative uncharacterized protein	146	85414	85559
139_0205	F57_0188	K56_0222	K58_0175	LFI_0196	Mv2_0191	Mv5_0176	NV3_0197	NV4_0184	NV5_0196	V11_0175	Vv7_0176	+	CoR	54622	54947	Putative uncharacterized protein	326	85560	85885
139_0206	F57_0189	K56_0223	K58_0176	LFI_0197	Mv2_0192	Mv5_0177	NV3_0198	NV4_0185	NV5_0197	V11_0176	Vv7_0177	+	CoR	54948	55091	Putative uncharacterized protein	144	85886	86029
139_0207	K56_0224	K58_0177	LFI_0198	Mv2_0193	Mv5_0178	NV3_0199	NV4_0186	NV5_0198	NV5_0199	V11_0177	Vv7_0178	+	CoR	55092	56470	Type IV pilin biogenesis protein, putative	1379	86030	87408
139_0208	F57_0191	K56_0225	K58_0178	LFI_0199	Mv2_0194	Mv5_0179	NV3_0200	NV4_0187	NV5_0200	V11_0178	Vv7_0179	+	CoR	56471	56614	Pilus assembly protein	144	87409	87552
139_0209	F57_0192	K56_0226	K58_0179	LFI_0200	Mv2_0195	Mv5_0180	NV3_0201	NV4_0188	NV5_0201	V11_0179	Vv7_0180	+	CoR	56615	56726	Nitrogen regulatory protein P-II	112	87553	87664
139_0210	F57_0193	K56_0227	K58_0180	LFI_0201	Mv2_0196	Mv5_0181	NV3_0202	NV4_0189	NV5_0202	V11_0180	Vv7_0181	+	CoR	56727	57599	Alanyl-tRNA synthetase	873	87665	88537
139_0211	F57_0194	K56_0228	K58_0181	LFI_0202	Mv2_0197	Mv5_0182	NV3_0203	NV4_0190	NV5_0203	V11_0181	Vv7_0182	+	CoR	57600	58006	Aspartokinase	407	88538	88944
139_0212	F57_0195	K56_0229	K58_0182	LFI_0203	Mv2_0198	Mv5_0183	NV3_0204	NV4_0191	NV5_0204	V11_0182	Vv7_0183	+	CoR	58007	58069	Carbon storage regulator homolog	63	88945	89007
139_0213	F57_0196	K56_0230	K58_0183	LFI_0204	Mv2_0199	Mv5_0184	NV3_0205	NV4_0192	NV5_0205	V11_0183	Vv7_0184	+	CoR	58070	58335	Putative uncharacterized protein	266	89008	89273
139_0214	F57_0197	K56_0231	K58_0184	LFI_0205	Mv2_0200	Mv5_0185	NV3_0206	NV4_0193	NV5_0206	V11_0184	Vv7_0185	+	CoR	58336	58390	Putative uncharacterized protein	55	89274	89328
139_0215	F57_0198	K56_0232	K58_0185	LFI_0206	Mv2_0201	Mv5_0186	NV3_0207	NV4_0194	NV5_0207	V11_0185	Vv7_0186	+	CoR	58391	58529	Putative uncharacterized protein	139	89329	89467
139_0216	F57_0199	K56_0233	K58_0186	LFI_0207	Mv2_0202	Mv5_0187	NV3_0208	NV4_0195	NV5_0208	V11_0186	Vv7_0187	+	CoR	58530	59487	Putative protease, insulinase family	958	89468	90425
139_0217	F57_0200	K56_0234	K58_0187	LFI_0208	Mv2_0203	Mv5_0188	NV3_0209	NV4_0196	NV5_0209	V11_0187	Vv7_0188	+	CoR	59488	60018	Glutamate--cysteine ligase - Gamma-ECS - Gamma-glutamylcysteine synthetase	531	90426	90956
139_0218	F57_0201	K56_0235	K58_0188	LFI_0209	Mv2_0204	Mv5_0189	NV3_0210	NV4_0197	NV5_0210	V11_0188	Vv7_0189	+	CoR	60019	60187	S-ribosylhomocysteine lyase - AI-2 synthesis protein - Autoinducer-2 production protein luxS	169	90957	91125
139_0219	F57_0202	K56_0236	K58_0189	LFI_0210	Mv2_0205	Mv5_0190	NV3_0211	NV4_0198	NV5_0211	V11_0189	Vv7_0190	+	CoR	60188	60386	Putative uncharacterized protein	199	91126	91324
139_0220	F57_0203	K56_0237	K58_0190	LFI_0211	Mv2_0206	Mv5_0191	NV3_0212	NV4_0199	NV5_0212	V11_0190	Vv7_0191	+	CoR	60387	60587	Putative uncharacterized protein	201	91325	91525
139_0221	F57_0204	K56_0238	K58_0191	LFI_0212	Mv2_0207	Mv5_0192	NV3_0213	NV4_0200	NV5_0214	V11_0191	Vv7_0192	+	CoR	60588	60802	DSBA oxidoreductase	215	91526	91740
139_0222	F57_0205	K56_0239	K58_0192	LFI_0213	Mv2_0208	Mv5_0193	NV3_0214	NV4_0201	NV5_0215	V11_0192	Vv7_0193	+	CoR	60803	61189	Putative uncharacterized protein	387	91741	92127
139_0223	F57_0206	K56_0240	K58_0193	LFI_0214	Mv2_0209	Mv5_0194	NV3_0215	NV4_0202	NV5_0217	V11_0193	Vv7_0194	+	CoR	61190	61618	Phosphoribosylamine--glycine ligase	429	92128	92556
139_0224	F57_0207	K56_0241	K58_0194	LFI_0215	Mv2_0210	Mv5_0195	NV3_0216	NV4_0203	NV5_0218	V11_0194	Vv7_0195	+	CoR	61619	62148	Bifunctional purine biosynthesis protein purH	530	92557	93086
139_0225	F57_0208	K56_0242	K58_0195	LFI_0216	Mv2_0211	Mv5_0196	NV3_0217	NV4_0204	NV5_0219	V11_0195	Vv7_0196	+	CoR	62149	62347	Glycerol-3-phosphate acyltransferase - Acyl-PO4 G3P acyltransferase - Acyl-phosphate--glycerol-3-phosphate acyltransferase - G3P acyltransferase - Lysophosphatidic acid synthase	199	93087	93285
139_0226	F57_0209	K56_0243	K58_0196	LFI_0217	Mv2_0212	Mv5_0197	NV3_0218	NV4_0205	NV5_0220	V11_0196	Vv7_0197	+	CoR	62348	62469	Putative Dihydroneopterin aldolase	122	93286	93407
139_0227	F57_0210	K56_0244	K58_0197	LFI_0218	Mv2_0213	Mv5_0198	NV3_0219	NV4_0206	NV5_0221	V11_0197	Vv7_0198	+	CoR	62470	62632	2-amino-4-hydroxy-6-hydroxymethyldihydropteridine pyrophosphokinase	163	93408	93570
139_0228	F57_0211	K56_0245	K58_0198	LFI_0219	Mv2_0214	Mv5_0199	NV3_0220	NV4_0207	NV5_0222	V11_0198	Vv7_0199	+	CoR	62633	62916	Undecaprenyl-diphosphatase - Bacitracin resistance protein - Undecaprenyl pyrophosphate phosphatase	284	93571	93854
139_0229	F57_0212	K56_0246	K58_0199	LFI_0220	Mv2_0215	Mv5_0200	NV3_0221	NV4_0208	NV5_0223	V11_0199	Vv7_0200	+	CoR	62917	63305	CCA-adding enzyme - CCA tRNA nucleotidyltransferase - tRNA CCA-pyrophosphorylase - tRNA adenylyl-/cytidylyl- transferase - tRNA nucleotidyltransferase - tRNA-NT	389	93855	94243
139_0230	F57_0213	K56_0247	K58_0200	LFI_0221	Mv2_0216	Mv5_0201	NV3_0222	NV4_0209	NV5_0224	V11_0200	Vv7_0201	+	CoR	63306	63856	General secretion pathway protein a	551	94244	94794
139_0231	F57_0214	K56_0248	K58_0201	LFI_0222	Mv2_0217	Mv5_0202	NV3_0223	NV4_0210	NV5_0225	V11_0201	Vv7_0202	+	CoR	63857	64086	Putative uncharacterized protein	230	94795	95024
139_0232	F57_0215	K56_0249	K58_0202	LFI_0223	Mv2_0218	Mv5_0203	NV3_0224	NV4_0211	NV5_0226	V11_0202	Vv7_0203	+	CoR	64087	64428	Putative uncharacterized protein	342	95025	95366
139_0233	F57_0216	K56_0250	K58_0203	LFI_0224	Mv2_0219	Mv5_0204	NV3_0225	NV4_0212	NV5_0227	V11_0203	Vv7_0204	+	CoR	64429	64849	ATP-dependent RNA helicase	421	95367	95787
139_0234	F57_0217	K56_0252	K58_0204	LFI_0225	Mv2_0220	Mv5_0205	NV3_0226	NV4_0213	NV5_0228	V11_0204	Vv7_0205	+	CoR	64850	65171	Putative invasin	322	95788	96109
139_0235	F57_0218	K56_0253	K58_0205	LFI_0226	Mv2_0221	Mv5_0206	NV3_0227	NV4_0214	NV5_0229	V11_0205	Vv7_0206	+	CoR	65172	65418	tRNA (adenine-N(6)-)-methyltransferase - tRNA m6A37 methyltransferase	247	96110	96356
139_0236	F57_0219	K56_0254	K58_0206	LFI_0227	Mv2_0222	Mv5_0207	NV3_0228	NV4_0215	NV5_0230	V11_0206	Vv7_0207	+	CoR	65419	65859	Branched-chain amino acid permease	441	96357	96797
139_0237	F57_0220	K56_0255	K58_0207	LFI_0228	Mv2_0223	Mv5_0208	NV3_0229	NV4_0216	NV5_0231	V11_0207	Vv7_0208	+	CoR	65860	65919	Uncharacterized protein conserved in bacteria	60	96798	96857
139_0238	F57_0221	K56_0256	K58_0208	LFI_0229	Mv2_0224	Mv5_0209	NV3_0230	NV4_0217	NV5_0232	V11_0208	Vv7_0209	+	CoR	65920	66351	Adenylosuccinate synthetase - IMP--aspartate ligase	432	96858	97289
139_0239	F57_0222	K56_0257	K58_0209	LFI_0230	Mv2_0225	Mv5_0210	NV3_0231	NV4_0218	NV5_0233	V11_0209	Vv7_0210	+	CoR	66352	66674	Octaprenyl-diphosphate synthase	323	97290	97612
139_0240	F57_0223	K56_0258	K58_0210	LFI_0231	Mv2_0226	Mv5_0211	NV3_0232	NV4_0219	NV5_0234	V11_0210	Vv7_0211	+	CoR	66675	66776	50S ribosomal protein L21	102	97613	97714
139_0241	F57_0224	K56_0259	K58_0211	LFI_0232	Mv2_0227	Mv5_0212	NV3_0233	NV4_0220	NV5_0235	V11_0211	Vv7_0212	+	CoR	66777	66861	50S ribosomal protein L27	85	97715	97799
139_0242	F57_0225	K56_0260	K58_0212	LFI_0233	Mv2_0228	Mv5_0213	NV3_0234	NV4_0221	NV5_0236	V11_0212	Vv7_0213	+	CoR	66862	67254	GTPase obg - GTP-binding protein obg	393	97800	98192
139_0244	F57_0226	K56_0262	K58_0214	LFI_0234	Mv2_0230	Mv5_0215	NV3_0235	NV4_0222	NV5_0242	V11_0214	Vv7_0215	+	CoR	67255	67703	Putative transporter	449	98193	98641
139_0245	F57_0227	K56_0263	K58_0215	LFI_0235	Mv2_0231	Mv5_0216	NV3_0236	NV4_0223	NV5_0243	V11_0215	Vv7_0216	+	CoR	67704	67818	Putative uncharacterized protein	115	98642	98756
139_0246	F57_0228	K56_0264	K58_0216	LFI_0236	Mv2_0232	Mv5_0217	NV3_0237	NV4_0224	NV5_0244	V11_0216	Vv7_0217	+	CoR	67819	68026	Putative two-component regulator with metal-dependentphosphohydrolase, HD region	208	98757	98964
139_0247	F57_0229	K56_0265	K58_0217	LFI_0237	Mv2_0233	Mv5_0218	NV3_0238	NV4_0225	NV5_0245	V11_0217	Vv7_0218	+	CoR	68027	68802	Cation transport ATPase, E1-E2 family	776	98965	99740
139_0248	F57_0230	K56_0266	K58_0218	LFI_0238	Mv2_0234	Mv5_0219	NV3_0239	NV4_0226	NV5_0246	V11_0218	Vv7_0219	+	CoR	68803	69093	GGDEF domain protein	291	99741	100031
139_0249	F57_0231	K56_0267	K58_0219	LFI_0239	Mv2_0235	Mv5_0220	NV3_0240	NV4_0227	NV5_0247	V11_0219	Vv7_0220	+	CoR	69094	69747	Glutathione-regulated potassium-efflux system protein KefB,putative	654	100032	100685
139_0250	F57_0232	K56_0268	K58_0220	LFI_0240	Mv2_0236	Mv5_0221	NV3_0241	NV4_0228	NV5_0248	V11_0220	Vv7_0221	+	CoR	69748	70122	Patatin-like phospholipase family protein	375	100686	101060
139_0251	F57_0233	K56_0269	K58_0221	LFI_0241	Mv2_0237	Mv5_0222	NV3_0242	NV4_0229	NV5_0249	V11_0221	Vv7_0222	+	CoR	70123	70695	Prolyl-tRNA synthetase - Proline--tRNA ligase	573	101061	101633
139_0252	F57_0234	K56_0270	K58_0222	LFI_0242	Mv2_0238	Mv5_0223	NV3_0243	NV4_0230	NV5_0250	V11_0222	Vv7_0223	+	CoR	70696	70888	Putative uncharacterized protein	193	101634	101826
139_0253	F57_0235	K56_0271	K58_0223	LFI_0243	Mv2_0239	Mv5_0224	NV3_0244	NV4_0231	NV5_0251	V11_0223	Vv7_0224	+	CoR	70889	71100	Acetyltransferase, CysE/LacA/LpxA/NodL family	212	101827	102038
139_0254	F57_0236	K56_0272	K58_0224	LFI_0244	Mv2_0240	Mv5_0225	NV3_0245	NV4_0232	NV5_0252	V11_0224	Vv7_0225	+	CoR	71101	71357	Putative uncharacterized protein	257	102039	102295
139_0255	F57_0237	K56_0273	K58_0225	LFI_0245	Mv2_0241	Mv5_0226	NV3_0246	NV4_0233	NV5_0253	V11_0225	Vv7_0226	+	CoR	71358	71485	Lipoprotein, putative	128	102296	102423
139_0256	F57_0238	K56_0274	K58_0226	LFI_0246	Mv2_0242	Mv5_0227	NV3_0247	NV4_0234	NV5_0254	V11_0226	Vv7_0227	+	CoR	71486	71752	PAS sensor protein	267	102424	102690
139_0257	F57_0239	K56_0275	K58_0227	LFI_0247	Mv2_0243	Mv5_0228	NV3_0248	NV4_0235	NV5_0255	V11_0227	Vv7_0228	+	CoR	71753	71914	Phosphinothricin N-acetyltransferase, putative	162	102691	102852
139_0258	F57_0240	K56_0276	K58_0228	LFI_0248	Mv2_0244	Mv5_0229	NV3_0249	NV4_0236	NV5_0256	V11_0228	Vv7_0229	+	CoR	71915	72030	Putative translation initiation inhibitor, yjgF family	116	102853	102968
139_0259	F57_0241	K56_0277	K58_0229	LFI_0249	Mv2_0245	Mv5_0230	NV3_0250	NV4_0237	NV5_0257	V11_0229	Vv7_0230	+	CoR	72031	72172	Putative uncharacterized protein	142	102969	103110
139_0260	F57_0242	K56_0278	K58_0230	LFI_0250	Mv2_0246	Mv5_0231	NV3_0251	NV4_0238	NV5_0258	V11_0230	Vv7_0231	+	CoR	72173	72636	Putative uncharacterized protein	464	103111	103574
139_0261	F57_0243	K56_0279	K58_0231	LFI_0251	Mv2_0247	Mv5_0232	NV3_0252	NV4_0239	NV5_0259	V11_0231	Vv7_0232	+	CoR	72637	72763	Putative uncharacterized protein	127	103575	103701
139_0262	F57_0244	K56_0280	K58_0232	LFI_0252	Mv2_0248	Mv5_0233	NV3_0253	NV4_0240	NV5_0260	V11_0232	Vv7_0233	+	CoR	72764	72843	Putative uncharacterized protein	80	103702	103781
139_0263	F57_0245	K56_0281	K58_0233	LFI_0253	Mv2_0249	Mv5_0234	NV3_0254	NV4_0241	NV5_0261	V11_0233	Vv7_0234	+	CoR	72844	73599	Putative nitric oxide reductase (Subunit B) transmembrane protein	756	103782	104537
139_0265	F57_0247	K56_0283	K58_0235	LFI_0255	Mv2_0251	Mv5_0235	NV3_0256	NV4_0243	NV5_0263	V11_0235	Vv7_0236	+	CoR	73600	73833	Putative uncharacterized protein	234	104538	104771
139_0266	F57_0248	K56_0284	K58_0236	LFI_0256	Mv2_0252	Mv5_0236	NV3_0257	NV4_0244	NV5_0264	V11_0236	Vv7_0237	+	CoR	73834	74010	Putative uncharacterized protein	177	104772	104948
139_0267	F57_0249	K56_0285	K58_0237	LFI_0257	Mv2_0253	Mv5_0237	NV3_0258	NV4_0245	NV5_0265	V11_0237	Vv7_0238	+	CoR	74011	74288	Putative uncharacterized protein	278	104949	105226
139_0268	F57_0250	K56_0286	K58_0238	LFI_0258	Mv2_0254	Mv5_0238	NV3_0259	NV4_0246	NV5_0266	V11_0238	Vv7_0239	+	CoR	74289	74398	Putative uncharacterized protein	110	105227	105336
139_0269	F57_0251	K56_0287	K58_0239	LFI_0259	Mv2_0255	Mv5_0239	NV3_0260	NV4_0247	NV5_0267	V11_0239	Vv7_0240	+	CoR	74399	74601	Putative uncharacterized protein	203	105337	105539
139_0270	F57_0252	K56_0288	K58_0240	LFI_0260	Mv2_0256	Mv5_0240	NV3_0261	NV4_0248	NV5_0268	V11_0240	Vv7_0241	+	CoR	74602	74938	Putative adhesion protein	337	105540	105876
139_0271	F57_0253	K56_0289	K58_0241	LFI_0261	Mv2_0257	Mv5_0241	NV3_0262	NV4_0249	NV5_0269	V11_0241	Vv7_0242	+	CoR	74939	75188	Putative putative ATP-binding component of ABC transporter	250	105877	106126
139_0272	F57_0254	K56_0290	K58_0242	LFI_0262	Mv2_0258	Mv5_0242	NV3_0263	NV4_0250	NV5_0270	V11_0242	Vv7_0243	+	CoR	75189	75479	Putative permease of ABC transporter	291	106127	106417
139_0273	F57_0255	K56_0291	K58_0243	LFI_0263	Mv2_0259	Mv5_0243	NV3_0264	NV4_0251	NV5_0271	V11_0243	Vv7_0244	+	CoR	75480	75773	Putative uncharacterized protein	294	106418	106711
139_0274	F57_0256	K56_0292	K58_0244	LFI_0264	Mv2_0260	Mv5_0244	NV3_0265	NV4_0252	NV5_0272	V11_0244	Vv7_0245	+	CoR	75774	75860	Glycogen debranching enzyme	87	106712	106798
139_0275	F57_0257	K56_0293	K58_0245	LFI_0265	Mv2_0261	Mv5_0245	NV3_0266	NV4_0253	NV5_0273	V11_0245	Vv7_0246	+	CoR	75861	76113	Putative thiamine ABC transporter	253	106799	107051
139_0276	F57_0258	K56_0294	K58_0246	LFI_0266	Mv2_0262	Mv5_0246	NV3_0267	NV4_0254	NV5_0274	V11_0246	Vv7_0247	+	CoR	76114	76635	Putative thiamine ABC transporter,permease protein	522	107052	107573
139_0277	F57_0259	K56_0295	K58_0247	LFI_0267	Mv2_0263	Mv5_0247	NV3_0268	NV4_0255	NV5_0275	V11_0247	Vv7_0248	+	CoR	76636	76973	Putative ABC-type thiamine transport system,periplasmic component	338	107574	107911
139_0279	F57_0260	K56_0297	K58_0248	LFI_0269	Mv2_0264	Mv5_0248	NV3_0269	NV4_0256	NV5_0276	V11_0250	Vv7_0250	+	CoR	76974	77418	Putative uncharacterized protein	445	107912	108356
139_0280	F57_0261	K56_0298	K58_0249	LFI_0270	Mv2_0265	Mv5_0249	NV3_0270	NV4_0257	NV5_0277	V11_0251	Vv7_0251	+	CoR	77419	78038	Toxin	620	108357	108976
139_0281	F57_0262	K56_0299	K58_0250	LFI_0271	Mv2_0266	Mv5_0250	NV3_0271	NV4_0258	NV5_0278	V11_0252	Vv7_0252	+	CoR	78039	78138	Urease subunit gamma - Urea amidohydrolase subunit gamma	100	108977	109076
139_0282	F57_0263	K56_0300	K58_0251	LFI_0272	Mv2_0267	Mv5_0251	NV3_0272	NV4_0259	NV5_0279	V11_0253	Vv7_0253	+	CoR	78139	78265	Urease subunit beta - Urea amidohydrolase subunit beta	127	109077	109203
139_0283	F57_0264	K56_0301	K58_0252	LFI_0273	Mv2_0268	Mv5_0252	NV3_0273	NV4_0260	NV5_0280	V11_0254	Vv7_0254	+	CoR	78266	78832	Urease subunit alpha - Urea amidohydrolase subunit alpha	567	109204	109770
139_0284	F57_0265	K56_0302	K58_0253	LFI_0274	Mv2_0269	Mv5_0253	NV3_0274	NV4_0261	NV5_0281	V11_0255	Vv7_0255	+	CoR	78833	79042	Urease accessory protein UreJ	210	109771	109980
139_0285	F57_0266	K56_0303	K58_0254	LFI_0275	Mv2_0270	Mv5_0254	NV3_0275	NV4_0262	NV5_0282	V11_0256	Vv7_0256	+	CoR	79043	79331	Urease accessory protein ureD	289	109981	110269
139_0286	F57_0267	K56_0304	K58_0255	LFI_0276	Mv2_0271	Mv5_0255	NV3_0276	NV4_0263	NV5_0283	V11_0257	Vv7_0257	+	CoR	79332	79491	Urease accessory protein ureE	160	110270	110429
139_0287	F57_0268	K56_0305	K58_0256	LFI_0277	Mv2_0272	Mv5_0256	NV3_0277	NV4_0264	NV5_0284	V11_0258	Vv7_0258	+	CoR	79492	79716	Urease accessory protein ureF	225	110430	110654
139_0288	F57_0269	K56_0306	K58_0257	LFI_0278	Mv2_0273	Mv5_0257	NV3_0278	NV4_0265	NV5_0285	V11_0259	Vv7_0259	+	CoR	79717	79921	Urease accessory protein ureG	205	110655	110859
139_0289	F57_0270	K56_0307	K58_0258	LFI_0279	Mv2_0274	Mv5_0258	NV3_0279	NV4_0266	NV5_0286	V11_0260	Vv7_0260	+	CoR	79922	80017	Putative uncharacterized protein	96	110860	110955
139_0290	F57_0271	K56_0308	K58_0259	LFI_0280	Mv2_0275	Mv5_0259	NV3_0280	NV4_0267	NV5_0287	V11_0261	Vv7_0261	+	CoR	80018	80382	3-isopropylmalate dehydrogenase	365	110956	111320
139_0291	F57_0272	K56_0309	K58_0260	LFI_0281	Mv2_0276	Mv5_0260	NV3_0281	NV4_0268	NV5_0288	V11_0262	Vv7_0262	+	CoR	80383	80903	Isopropylmalate/homocitrate/citramalate synthase	521	111321	111841
139_0292	F57_0273	K56_0310	K58_0261	LFI_0282	Mv2_0277	Mv5_0261	NV3_0282	NV4_0269	NV5_0289	V11_0263	Vv7_0263	+	CoR	80904	80952	2-isopropylmalate synthase	49	111842	111890
139_0293	F57_0274	K56_0311	K58_0262	LFI_0283	Mv2_0278	Mv5_0262	NV3_0283	NV4_0270	NV5_0290	V11_0264	Vv7_0264	+	CoR	80953	81554	Tyrocidine synthase 3 - Tyrocidine synthase III - ATP-dependent asparagine adenylase - Asparagine activase - ATP-dependent glutamine adenylase - Glutamine activase - ATP-dependent tyrosine adenylase - Tyrosine activase - ATP-dependent valine adenylase - Valine activase - ATP-dependent ornithine adenylase - Ornithine activase - ATP-dependent leucine adenylase - Leucine activase	602	111891	112492
139_0294	F57_0275	K56_0312	K58_0263	LFI_0284	Mv2_0279	Mv5_0263	NV3_0284	NV4_0271	NV5_0291	V11_0265	Vv7_0265	+	CoR	81555	82113	Putative orphan protein; putative conserved domain	559	112493	113051
139_0295	F57_0276	K56_0313	K58_0264	LFI_0285	Mv2_0280	Mv5_0264	NV3_0285	NV4_0272	NV5_0292	V11_0266	Vv7_0266	+	CoR	82114	82688	Putative acetolactate synthase III, largesubunit	575	113052	113626
139_0296	F57_0277	K56_0314	K58_0265	LFI_0286	Mv2_0281	Mv5_0265	NV3_0286	NV4_0273	NV5_0293	V11_0267	Vv7_0267	+	CoR	82689	82852	Acetolactate synthase III small subunit	164	113627	113790
139_0297	F57_0278	K56_0315	K58_0266	LFI_0287	Mv2_0282	Mv5_0266	NV3_0287	NV4_0274	NV5_0294	V11_0268	Vv7_0268	+	CoR	82853	82968	Putative uncharacterized protein	116	113791	113906
139_0298	F57_0279	K56_0316	K58_0267	LFI_0288	Mv2_0283	Mv5_0267	NV3_0288	NV4_0275	NV5_0295	V11_0269	Vv7_0269	+	CoR	82969	83225	Putative enoyl-coa hydratase protein	257	113907	114163
139_0299	F57_0280	K56_0317	K58_0268	LFI_0289	Mv2_0284	Mv5_0268	NV3_0289	NV4_0276	NV5_0296	V11_0270	Vv7_0270	+	CoR	83226	83823	Sulfite reductase [NADPH] flavoprotein alpha-component	598	114164	114761
139_0300	F57_0281	K56_0318	K58_0269	LFI_0290	Mv2_0285	Mv5_0269	NV3_0290	NV4_0277	NV5_0297	V11_0271	Vv7_0271	+	CoR	83824	84385	Sulfite reductase [NADPH] hemoprotein beta-component	562	114762	115323
139_0301	F57_0282	K56_0319	K58_0270	LFI_0291	Mv2_0286	Mv5_0270	NV3_0291	NV4_0278	NV5_0298	V11_0272	Vv7_0272	+	CoR	84386	84638	Phosphoadenosine phosphosulfate reductase - 3'-phosphoadenylylsulfate reductase - PAPS reductase, thioredoxin dependent - PAPS sulfotransferase - PAdoPS reductase	253	115324	115576
139_0302	F57_0283	K56_0320	K58_0271	LFI_0292	Mv2_0287	Mv5_0271	NV3_0292	NV4_0279	NV5_0299	V11_0273	Vv7_0273	+	CoR	84639	84772	Endoglucanase Y	134	115577	115710
139_0303	F57_0284	K56_0321	K58_0272	LFI_0293	Mv2_0288	Mv5_0272	NV3_0293	NV4_0280	NV5_0300	V11_0274	Vv7_0274	+	CoR	84773	84816	Putative uncharacterized protein	44	115711	115754
139_0304	F57_0285	K56_0322	K58_0273	LFI_0294	Mv2_0289	Mv5_0273	NV3_0294	NV4_0281	NV5_0301	V11_0275	Vv7_0275	+	CoR	84817	85301	Aminoacyl-histidine dipeptidase	485	115755	116239
139_0305	F57_0286	K56_0323	K58_0274	LFI_0295	Mv2_0290	Mv5_0274	NV3_0295	NV4_0283	NV5_0302	V11_0276	Vv7_0277	+	CoR	85302	85454	Xanthine phosphoribosyltransferase - Xanthine-guanine phosphoribosyltransferase	153	116240	116392
139_0306	F57_0287	K56_0324	K58_0275	LFI_0296	Mv2_0291	Mv5_0275	NV3_0296	NV4_0284	NV5_0303	V11_0277	Vv7_0278	+	CoR	85455	85590	Hypothetical transcriptional regulator Crl	136	116393	116528
139_0307	F57_0288	K56_0325	K58_0276	LFI_0297	Mv2_0292	Mv5_0276	NV3_0297	NV4_0285	NV5_0304	V11_0278	Vv7_0279	+	CoR	85591	85957	Glutamate 5-kinase - Gamma-glutamyl kinase	367	116529	116895
139_0308	F57_0289	K56_0326	K58_0277	LFI_0298	Mv2_0293	Mv5_0277	NV3_0298	NV4_0286	NV5_0305	V11_0279	Vv7_0280	+	CoR	85958	86375	Gamma-glutamyl phosphate reductase - Glutamate-5-semialdehyde dehydrogenase - Glutamyl-gamma-semialdehyde dehydrogenase	418	116896	117313
139_0309	F57_0290	K56_0327	K58_0278	LFI_0299	Mv2_0294	Mv5_0278	NV3_0299	NV4_0287	NV5_0306	V11_0280	Vv7_0281	+	CoR	86376	86696	Lipoyl synthase	321	117314	117634
139_0310	F57_0291	K56_0328	K58_0279	LFI_0300	Mv2_0295	Mv5_0279	NV3_0300	NV4_0288	NV5_0307	V11_0281	Vv7_0282	+	CoR	86697	86914	Octanoyltransferase - Lipoate-protein ligase B - Lipoyl/octanoyl transferase - Octanoyl-[acyl-carrier-protein]-protein N-octanoyltransferase	218	117635	117852
139_0311	F57_0292	K56_0329	K58_0280	LFI_0301	Mv2_0296	Mv5_0280	NV3_0301	NV4_0289	NV5_0308	V11_0282	Vv7_0283	+	CoR	86915	87003	Putative uncharacterized protein	89	117853	117941
139_0312	F57_0293	K56_0330	K58_0281	LFI_0302	Mv2_0297	Mv5_0281	NV3_0302	NV4_0290	NV5_0309	V11_0283	Vv7_0284	+	CoR	87004	87377	D-alanyl-D-alanine serine-type carboxypeptidase	374	117942	118315
139_0313	F57_0294	K56_0331	K58_0282	LFI_0303	Mv2_0298	Mv5_0282	NV3_0303	NV4_0291	NV5_0310	V11_0284	Vv7_0285	+	CoR	87378	87640	Rare lipoprotein A	263	118316	118578
139_0314	F57_0295	K56_0332	K58_0283	LFI_0304	Mv2_0299	Mv5_0283	NV3_0304	NV4_0292	NV5_0311	V11_0285	Vv7_0286	+	CoR	87641	87971	Membrane-bound lytic murein transglycosylase B	331	118579	118909
139_0315	F57_0296	K56_0333	K58_0284	LFI_0305	Mv2_0300	Mv5_0284	NV3_0305	NV4_0293	NV5_0312	V11_0286	Vv7_0287	+	CoR	87972	88337	Rod shape-determining protein RodA	366	118910	119275
139_0316	F57_0297	K56_0334	K58_0285	LFI_0306	Mv2_0301	Mv5_0285	NV3_0306	NV4_0294	NV5_0313	V11_0287	Vv7_0288	+	CoR	88338	88955	Penicillin-binding protein 2	618	119276	119893
139_0317	F57_0298	K56_0335	K58_0286	LFI_0307	Mv2_0302	Mv5_0286	NV3_0307	NV4_0295	NV5_0314	V11_0288	Vv7_0289	+	CoR	88956	89111	Ribosomal RNA large subunit methyltransferase H - 23S rRNA m3Psi1915 methyltransferase - rRNA (pseudouridine-N3-)-methyltransferase rlmH	156	119894	120049
139_0318	F57_0299	K56_0336	K58_0287	LFI_0308	Mv2_0303	Mv5_0287	NV3_0308	NV4_0296	NV5_0315	V11_0289	Vv7_0290	+	CoR	89112	89220	Iojap domain protein	109	120050	120158
139_0319	F57_0300	K56_0337	K58_0288	LFI_0309	Mv2_0304	Mv5_0288	NV3_0309	NV4_0297	NV5_0316	V11_0290	Vv7_0291	+	CoR	89221	89436	Probable nicotinate-nucleotide adenylyltransferase - Deamido-NAD(+) diphosphorylase - Deamido-NAD(+) pyrophosphorylase - Nicotinate mononucleotide adenylyltransferase	216	120159	120374
139_0320	F57_0301	K56_0338	K58_0289	LFI_0310	Mv2_0305	Mv5_0289	NV3_0310	NV4_0298	NV5_0317	V11_0291	Vv7_0292	+	CoR	89437	89781	DNA polymerase III subunit delta	345	120375	120719
139_0321	F57_0302	K56_0339	K58_0290	LFI_0311	Mv2_0306	Mv5_0290	NV3_0311	NV4_0299	NV5_0318	V11_0292	Vv7_0293	+	CoR	89782	90015	RlpB protein	234	120720	120953
139_0322	F57_0303	K56_0340	K58_0291	LFI_0312	Mv2_0307	Mv5_0291	NV3_0312	NV4_0300	NV5_0319	V11_0293	Vv7_0294	+	CoR	90016	90878	Leucyl-tRNA synthetase - Leucine--tRNA ligase	863	120954	121816
139_0323	F57_0304	K56_0341	K58_0292	LFI_0313	Mv2_0308	Mv5_0292	NV3_0313	NV4_0301	NV5_0320	V11_0294	Vv7_0295	+	CoR	90879	91018	Putative uncharacterized protein	140	121817	121956
139_0324	F57_0305	K56_0342	K58_0293	LFI_0314	Mv2_0309	Mv5_0293	NV3_0314	NV4_0302	NV5_0321	V11_0295	Vv7_0296	+	CoR	91019	91095	Putative uncharacterized protein	77	121957	122033
139_0325	F57_0306	K56_0343	K58_0294	LFI_0315	Mv2_0310	Mv5_0294	NV3_0315	NV4_0303	NV5_0322	V11_0296	Vv7_0297	+	CoR	91096	91504	DNA ligase, NAD-dependent, putative	409	122034	122442
139_0326	F57_0307	K56_0344	K58_0295	LFI_0316	Mv2_0311	Mv5_0295	NV3_0316	NV4_0304	NV5_0323	V11_0297	Vv7_0298	+	CoR	91505	91988	tRNA sulfurtransferase - Sulfur carrier protein ThiS sulfurtransferase - Thiamine biosynthesis protein thiI - tRNA 4-thiouridine synthase	484	122443	122926
139_0327	F57_0308	K56_0345	K58_0296	LFI_0317	Mv2_0312	Mv5_0296	NV3_0317	NV4_0305	NV5_0324	V11_0298	Vv7_0299	+	CoR	91989	92287	2-dehydropantoate 2-reductase	299	122927	123225
139_0328	F57_0309	K56_0346	K58_0297	LFI_0318	Mv2_0313	Mv5_0297	NV3_0318	NV4_0306	NV5_0325	V11_0299	Vv7_0300	+	CoR	92288	92402	VanZ like protein	115	123226	123340
139_0329	F57_0310	K56_0347	K58_0298	LFI_0319	Mv2_0314	Mv5_0298	NV3_0319	NV4_0307	NV5_0326	V11_0300	Vv7_0301	+	CoR	92403	92562	UPF0234 protein PE36_22075	160	123341	123500
139_0330	F57_0311	K56_0348	K58_0299	LFI_0320	Mv2_0315	Mv5_0299	NV3_0320	NV4_0308	NV5_0327	V11_0301	Vv7_0302	+	CoR	92563	93003	Putative ampG protein	441	123501	123941
139_0331	F57_0312	K56_0349	K58_0300	LFI_0321	Mv2_0316	Mv5_0300	NV3_0321	NV4_0309	NV5_0328	V11_0302	Vv7_0303	+	CoR	93004	93117	Putative uncharacterized protein	114	123942	124055
139_0332	F57_0313	K56_0350	K58_0301	LFI_0322	Mv2_0317	Mv5_0301	NV3_0322	NV4_0310	NV5_0329	V11_0303	Vv7_0304	+	CoR	93118	93309	Cyclophilin-type peptidyl-prolyl cis-trans isomerase	192	124056	124247
139_0333	F57_0314	K56_0351	K58_0302	LFI_0323	Mv2_0318	Mv5_0302	NV3_0323	NV4_0311	NV5_0330	V11_0304	Vv7_0305	+	CoR	93310	93495	Putative lipoprotein	186	124248	124433
139_0334	F57_0315	K56_0352	K58_0303	LFI_0324	Mv2_0319	Mv5_0303	NV3_0324	NV4_0312	NV5_0331	V11_0305	Vv7_0306	+	CoR	93496	93870	Ribosomal RNA large subunit methyltransferase G - 23S rRNA m2G1835 methyltransferase - rRNA (guanine-N(2)-)-methyltransferase rlmG	375	124434	124808
139_0335	F57_0316	K56_0353	K58_0304	LFI_0325	Mv2_0320	Mv5_0304	NV3_0325	NV4_0313	NV5_0332	V11_0306	Vv7_0307	+	CoR	93871	93973	BolA protein	103	124809	124911
139_0336	F57_0318	K56_0354	K58_0305	LFI_0327	Mv2_0322	Mv5_0305	NV3_0327	NV4_0314	NV5_0334	V11_0307	Vv7_0308	+	CoR	93974	94419	Na(+)-translocating NADH-quinone reductase subunit A - NQR complex subunit A - NQR-1 subunit A	446	124912	125357
139_0337	F57_0319	K56_0355	K58_0306	LFI_0328	Mv2_0323	Mv5_0306	NV3_0328	NV4_0315	NV5_0335	V11_0308	Vv7_0309	+	CoR	94420	94821	Na(+)-translocating NADH-quinone reductase subunit B - NQR complex subunit B - NQR-1 subunit B	402	125358	125759
139_0338	F57_0320	K56_0356	K58_0307	LFI_0329	Mv2_0324	Mv5_0307	NV3_0329	NV4_0316	NV5_0336	V11_0309	Vv7_0310	+	CoR	94822	95078	Na(+)-translocating NADH-quinone reductase subunit C	257	125760	126016
139_0339	F57_0321	K56_0357	K58_0308	LFI_0330	Mv2_0325	Mv5_0308	NV3_0330	NV4_0317	NV5_0337	V11_0310	Vv7_0311	+	CoR	95079	95287	Na(+)-translocating NADH-quinone reductase subunit D - NQR complex subunit D - NQR-1 subunit D	209	126017	126225
139_0340	F57_0322	K56_0358	K58_0309	LFI_0331	Mv2_0326	Mv5_0309	NV3_0331	NV4_0318	NV5_0338	V11_0311	Vv7_0312	+	CoR	95288	95489	Na(+)-translocating NADH-quinone reductase subunit E - NQR complex subunit E - NQR-1 subunit E	202	126226	126427
139_0341	F57_0323	K56_0359	K58_0310	LFI_0332	Mv2_0327	Mv5_0310	NV3_0332	NV4_0319	NV5_0339	V11_0312	Vv7_0313	+	CoR	95490	95895	NADH:ubiquinone oxidoreductase, Na translocating, beta subunit	406	126428	126833
139_0342	F57_0324	K56_0360	K58_0311	LFI_0333	Mv2_0328	Mv5_0311	NV3_0333	NV4_0320	NV5_0340	V11_0313	Vv7_0314	+	CoR	95896	96224	Iron-sulfur cluster assembly/repair protein ApbE	329	126834	127162
139_0343	F57_0325	K56_0361	K58_0312	LFI_0334	Mv2_0329	Mv5_0312	NV3_0334	NV4_0321	NV5_0341	V11_0314	Vv7_0315	+	CoR	96225	96298	Putative uncharacterized protein	74	127163	127236
139_0344	F57_0326	K56_0362	K58_0313	LFI_0335	Mv2_0330	Mv5_0313	NV3_0335	NV4_0338	NV5_0342	V11_0315	Vv7_0316	+	CoR	96299	96668	DNA polymerase IV	370	127237	127606
139_0345	F57_0327	K56_0363	K58_0314	LFI_0336	Mv2_0331	Mv5_0314	NV3_0336	NV4_0339	NV5_0343	V11_0316	Vv7_0317	+	CoR	96669	96780	Putative cytoplasmic protein	112	127607	127718
139_0346	F57_0328	K56_0364	K58_0315	LFI_0337	Mv2_0332	Mv5_0315	NV3_0337	NV4_0340	NV5_0344	V11_0317	Vv7_0318	+	CoR	96781	97118	Lipoate-protein ligase A	338	127719	128056
139_0347	F57_0329	K56_0365	K58_0316	LFI_0338	Mv2_0333	Mv5_0316	NV3_0338	NV4_0342	NV5_0345	V11_0318	Vv7_0319	+	CoR	97119	97420	Sulfate adenylyltransferase subunit 2 - ATP-sulfurylase small subunit - Sulfate adenylate transferase	302	128057	128358
139_0348	F57_0330	K56_0366	K58_0317	LFI_0339	Mv2_0334	Mv5_0317	NV3_0339	NV4_0343	NV5_0346	V11_0319	Vv7_0320	+	CoR	97421	97893	Sulfate adenylyltransferase subunit 1 - ATP-sulfurylase large subunit - Sulfate adenylate transferase	473	128359	128831
139_0349	F57_0331	K56_0367	K58_0318	LFI_0340	Mv2_0335	Mv5_0318	NV3_0340	NV4_0344	NV5_0347	V11_0320	Vv7_0321	+	CoR	97894	98469	Putative sodium/sulfate symporter	576	128832	129407
139_0350	F57_0332	K56_0368	K58_0319	LFI_0341	Mv2_0336	Mv5_0319	NV3_0341	NV4_0345	NV5_0348	V11_0321	Vv7_0322	+	CoR	98470	98690	Adenylyl-sulfate kinase - APS kinase - ATP adenosine-5'-phosphosulfate 3'-phosphotransferase - Adenosine-5'-phosphosulfate kinase	221	129408	129628
139_0351	F57_0333	K56_0369	K58_0320	LFI_0342	Mv2_0337	Mv5_0320	NV3_0342	NV4_0346	NV5_0349	V11_0322	Vv7_0323	+	CoR	98691	98944	Likely to be PAP (3',5' adenosine diphosphate) 3' phosphatase	254	129629	129882
139_0352	F57_0334	K56_0370	K58_0321	LFI_0343	Mv2_0338	Mv5_0321	NV3_0343	NV4_0347	NV5_0350	V11_0323	Vv7_0324	+	CoR	98945	99217	Putative uncharacterized protein	273	129883	130155
139_0353	F57_0335	K56_0371	K58_0322	LFI_0344	Mv2_0339	Mv5_0322	NV3_0344	NV4_0348	NV5_0351	V11_0324	Vv7_0325	+	CoR	99218	99399	Putative uncharacterized protein	182	130156	130337
139_0354	F57_0336	K56_0372	K58_0323	LFI_0345	Mv2_0340	Mv5_0323	NV3_0345	NV4_0349	NV5_0352	V11_0325	Vv7_0326	+	CoR	99400	99727	Putative uncharacterized protein	328	130338	130665
139_0355	F57_0337	K56_0373	K58_0324	LFI_0346	Mv2_0341	Mv5_0324	NV3_0346	NV4_0350	NV5_0353	V11_0326	Vv7_0327	+	CoR	99728	99995	Lipoprotein YaeC	268	130666	130933
139_0356	F57_0338	K56_0374	K58_0325	LFI_0347	Mv2_0342	Mv5_0325	NV3_0347	NV4_0351	NV5_0354	V11_0327	Vv7_0328	+	CoR	99996	100213	Putative ABC-type metal ion transport system,permease component	218	130934	131151
139_0357	F57_0339	K56_0375	K58_0326	LFI_0348	Mv2_0343	Mv5_0326	NV3_0348	NV4_0352	NV5_0355	V11_0328	Vv7_0329	+	CoR	100214	100557	ABC-type metal ion transport system, ATPase component	344	131152	131495
139_0358	F57_0340	K56_0376	K58_0327	LFI_0349	Mv2_0344	Mv5_0327	NV3_0349	NV4_0353	NV5_0356	V11_0329	Vv7_0330	+	CoR	100558	100746	Putative uncharacterized protein	189	131496	131684
139_0359	F57_0342	K56_0377	K58_0328	LFI_0351	Mv2_0345	Mv5_0329	NV3_0351	NV4_4469	NV5_0358	V11_0330	Vv7_0331	+	CoR	100747	101314	Putative D-lactate dehydrogenase, FAD protein, NADH independent	568	131685	132252
139_0360	F57_0343	K56_0378	K58_0329	LFI_0352	Mv2_0346	Mv5_0330	NV3_0352	NV4_4470	NV5_0359	V11_0331	Vv7_0332	+	CoR	101315	101573	ABC transporter related protein	259	132253	132511
139_0361	F57_0344	K56_0379	K58_0330	LFI_0353	Mv2_0347	Mv5_0331	NV3_0353	NV4_4471	NV5_0360	V11_0332	Vv7_0333	+	CoR	101574	101864	Periplasmic binding protein	291	132512	132802
139_0362	F57_0345	K56_0380	K58_0331	LFI_0354	Mv2_0348	Mv5_0332	NV3_0354	NV4_4472	NV5_0361	V11_0333	Vv7_0334	+	CoR	101865	102522	Inner membrane permease of ABC transporter	658	132803	133460
139_0363	F57_0346	K56_0381	K58_0332	LFI_0355	Mv2_0349	Mv5_0333	NV3_0355	NV4_4473	NV5_0362	V11_0334	Vv7_0335	+	CoR	102523	103073	ABC export system,permease/ATP-binding protein	551	133461	134011
139_0364	F57_0347	K56_0382	K58_0333	LFI_0356	Mv2_0350	Mv5_0334	NV3_0356	NV4_4474	NV5_0363	V11_0335	Vv7_0336	+	CoR	103074	103140	MbtH-family protein	67	134012	134078
139_0365	F57_0348	K56_0383	K58_0334	LFI_0357	Mv2_0351	Mv5_0335	NV3_0357	NV4_4475	NV5_0364	V11_0336	Vv7_0337	+	CoR	103141	103737	Non-ribosomal peptide synthetase	597	134079	134675
139_0367	F57_0349	K56_0384	K58_0336	LFI_0358	Mv2_0352	Mv5_0337	NV3_0358	NV4_0354	NV5_0366	V11_0337	Vv7_0338	+	CoR	103738	106495	Putative non-ribosomal peptide synthetase	2758	134676	137433
139_0368	F57_0350	K56_0385	K58_0337	LFI_0359	Mv2_0353	Mv5_0338	NV3_0359	NV4_0355	NV5_0367	V11_0338	Vv7_0339	+	CoR	106496	107133	Similar to proteins involved in antibiotic biosynthesis	638	137434	138071
139_0369	F57_0352	K56_0387	K58_0338	LFI_0361	Mv2_0355	Mv5_0339	NV3_0361	NV4_0357	NV5_0368	V11_0340	Vv7_0341	+	CoR	107134	108045	Bacitracin synthetase 1	912	138072	138983
139_0370	F57_0353	K56_0388	K58_0339	LFI_0362	Mv2_0356	Mv5_0340	NV3_0362	NV4_0358	NV5_0369	V11_0341	Vv7_0342	+	CoR	108046	108800	TonB-dependent siderophore receptor subfamily	755	138984	139738
139_0371	F57_0354	K56_0389	K58_0340	LFI_0363	Mv2_0357	Mv5_0341	NV3_0363	NV4_0359	NV5_0370	V11_0342	Vv7_0343	+	CoR	108801	109125	Siderophore biosynthesis protein	325	139739	140063
139_0372	F57_0355	K56_0390	K58_0341	LFI_0364	Mv2_0358	Mv5_0342	NV3_0364	NV4_0360	NV5_0371	V11_0343	Vv7_0344	+	CoR	109126	109556	L-ornithine 5-monooxygenase PvdA of pyoverdin biosynthesis	431	140064	140494
139_0373	F57_0356	K56_0391	K58_0342	LFI_0365	Mv2_0359	Mv5_0343	NV3_0365	NV4_0361	NV5_0372	V11_0344	Vv7_0345	+	CoR	109557	109793	Ferric iron reductase protein, putative	237	140495	140731
139_0374	F57_0357	K56_0392	K58_0343	LFI_0366	Mv2_0360	Mv5_0344	NV3_0366	NV4_0362	NV5_0373	V11_0345	Vv7_0346	+	CoR	109794	110270	Putative uncharacterized protein	477	140732	141208
139_0375	F57_0358	K56_0393	K58_0344	LFI_0367	Mv2_0361	Mv5_0345	NV3_0367	NV4_0363	NV5_0374	V11_0346	Vv7_0347	+	CoR	110271	110453	Putative efflux protein	183	141209	141391
139_0376	F57_0359	K56_0394	K58_0345	LFI_0368	Mv2_0362	Mv5_0346	NV3_0368	NV4_0364	NV5_0375	V11_0347	Vv7_0348	+	CoR	110454	110849	Putative orphan protein	396	141392	141787
139_0377	F57_0360	K56_0395	K58_0346	LFI_0369	Mv2_0363	Mv5_0347	NV3_0369	NV4_0365	NV5_0376	V11_0348	Vv7_0349	+	CoR	110850	111310	Transporter	461	141788	142248
139_0378	F57_0361	K56_0396	K58_0347	LFI_0370	Mv2_0364	Mv5_0348	NV3_0370	NV4_0366	NV5_0377	V11_0350	Vv7_0351	+	CoR	111311	111470	Putative uncharacterized protein	160	142249	142408
139_0379	F57_0362	K56_0397	K58_0348	LFI_0371	Mv2_0365	Mv5_0349	NV3_0371	NV4_0367	NV5_0378	V11_0351	Vv7_0352	+	CoR	111471	111618	Rrf2 family protein	148	142409	142556
139_0380	F57_0363	K56_0398	K58_0349	LFI_0372	Mv2_0366	Mv5_0350	NV3_0372	NV4_0368	NV5_0379	V11_0352	Vv7_0353	+	CoR	111619	111784	Putative uncharacterized protein	166	142557	142722
139_0381	F57_0364	K56_0399	K58_0350	LFI_0373	Mv2_0367	Mv5_0351	NV3_0373	NV4_0369	NV5_0380	V11_0353	Vv7_0354	+	CoR	111785	112283	Glutamate synthase, putative	499	142723	143221
139_0382	F57_0365	K56_0400	K58_0351	LFI_0374	Mv2_0368	Mv5_0352	NV3_0374	NV4_0370	NV5_0382	V11_0354	Vv7_0355	+	CoR	112284	112459	NTP pyrophosphohydrolase	176	143222	143397
139_0383	F57_0366	K56_0401	K58_0352	LFI_0375	Mv2_0369	Mv5_0353	NV3_0375	NV4_0371	NV5_0383	V11_0355	Vv7_0356	+	CoR	112460	112562	Putative uncharacterized protein	103	143398	143500
139_0384	F57_0367	K56_0402	K58_0353	LFI_0376	Mv2_0370	Mv5_0354	NV3_0376	NV4_0372	NV5_0384	V11_0356	Vv7_0357	+	CoR	112563	112975	Tryptophan-specific transport protein	413	143501	143913
139_0385	F57_0368	K56_0403	K58_0354	LFI_0377	Mv2_0371	Mv5_0355	NV3_0377	NV4_0373	NV5_0385	V11_0357	Vv7_0358	+	CoR	112976	113274	Putative uncharacterized protein	299	143914	144212
139_0386	F57_0369	K56_0404	K58_0355	LFI_0378	Mv2_0372	Mv5_0356	NV3_0378	NV4_0374	NV5_0386	V11_0358	Vv7_0359	+	CoR	113275	113420	Predicted thioesterase	146	144213	144358
139_0387	F57_0370	K56_0405	K58_0356	LFI_0379	Mv2_0373	Mv5_0357	NV3_0379	NV4_0375	NV5_0387	V11_0359	Vv7_0360	+	CoR	113421	113588	Putative uncharacterized protein	168	144359	144526
139_0388	F57_0371	K56_0406	K58_0357	LFI_0380	Mv2_0374	Mv5_0358	NV3_0380	NV4_0376	NV5_0388	V11_0360	Vv7_0361	+	CoR	113589	113809	Hypothetical phospholipase/carboxylesterase family protein	221	144527	144747
139_0389	F57_0372	K56_0407	K58_0358	LFI_0381	Mv2_0375	Mv5_0359	NV3_0381	NV4_0377	NV5_0389	V11_0361	Vv7_0362	+	CoR	113810	113959	Putative uncharacterized protein	150	144748	144897
139_0390	F57_0373	K56_0408	K58_0359	LFI_0382	Mv2_0376	Mv5_0360	NV3_0382	NV4_0378	NV5_0390	V11_0362	Vv7_0363	+	CoR	113960	114206	Methylenetetrahydrofolate reductase	247	144898	145144
139_0391	F57_0374	K56_0409	K58_0360	LFI_0383	Mv2_0377	Mv5_0361	NV3_0383	NV4_0379	NV5_0391	V11_0363	Vv7_0364	+	CoR	114207	114493	Probable endonuclease 4 - Endodeoxyribonuclease IV - Endonuclease IV	287	145145	145431
139_0392	F57_0387	K56_0410	K58_0361	LFI_0384	Mv2_0378	Mv5_0362	NV3_0384	NV4_0380	NV5_0392	V11_0364	Vv7_0365	+	CoR	114494	114719	Uracil-DNA glycosylase	226	145432	145657
139_0393	F57_0388	K56_0411	K58_0362	LFI_0385	Mv2_0379	Mv5_0363	NV3_0385	NV4_0381	NV5_0393	V11_0365	Vv7_0366	+	CoR	114720	114912	Putative uncharacterized protein	193	145658	145850
139_0394	F57_0389	K56_0412	K58_0363	LFI_0386	Mv2_0380	Mv5_0364	NV3_0386	NV4_0382	NV5_0394	V11_0366	Vv7_0367	+	CoR	114913	114967	Putative uncharacterized protein	55	145851	145905
139_0395	F57_0390	K56_0413	K58_0364	LFI_0387	Mv2_0381	Mv5_0365	NV3_0387	NV4_0383	NV5_0395	V11_0367	Vv7_0368	+	CoR	114968	115438	Sodium/alanine symporter	471	145906	146376
139_0396	F57_0391	K56_0414	K58_0365	LFI_0388	Mv2_0382	Mv5_0366	NV3_0388	NV4_0384	NV5_0396	V11_0368	Vv7_0369	+	CoR	115439	115621	Putative uncharacterized protein	183	146377	146559
139_0397	F57_0392	K56_0415	K58_0366	LFI_0389	Mv2_0383	Mv5_0367	NV3_0389	NV4_0385	NV5_0397	V11_0369	Vv7_0370	+	CoR	115622	116155	Putative membrane-bound lytic murein transglycosylase	534	146560	147093
139_0398	F57_0393	K56_0416	K58_0367	LFI_0390	Mv2_0384	Mv5_0368	NV3_0390	NV4_0386	NV5_0398	V11_0370	Vv7_0371	+	CoR	116156	116413	Hydroxyacylglutathione hydrolase - Glyoxalase II	258	147094	147351
139_0399	F57_0394	K56_0417	K58_0368	LFI_0391	Mv2_0385	Mv5_0369	NV3_0391	NV4_0387	NV5_0399	V11_0371	Vv7_0372	+	CoR	116414	116640	Methyltransferase	227	147352	147578
139_0400	F57_0395	K56_0418	K58_0369	LFI_0392	Mv2_0386	Mv5_0370	NV3_0392	NV4_0388	NV5_0400	V11_0372	Vv7_0373	+	CoR	116641	116886	DNA polymerase III subunit epsilon	246	147579	147824
139_0401	F57_0396	K56_0419	K58_0370	LFI_0393	Mv2_0387	Mv5_0371	NV3_0393	NV4_0389	NV5_0401	V11_0373	Vv7_0374	+	CoR	116887	117331	Putative uncharacterized protein	445	147825	148269
139_0402	F57_0397	K56_0420	K58_0371	LFI_0394	Mv2_0388	Mv5_0372	NV3_0394	NV4_0390	NV5_0402	V11_0374	Vv7_0375	+	CoR	117332	117472	Nucleoside diphosphate kinase - Nucleoside-2-P kinase	141	148270	148410
139_0403	F57_0398	K56_0421	K58_0372	LFI_0395	Mv2_0389	Mv5_0373	NV3_0395	NV4_0391	NV5_0403	V11_0375	Vv7_0376	+	CoR	117473	117843	Ribosomal RNA large subunit methyltransferase N - 23S rRNA m2A2503 methyltransferase	371	148411	148781
139_0404	F57_0399	K56_0422	K58_0373	LFI_0396	Mv2_0390	Mv5_0374	NV3_0396	NV4_0392	NV5_0404	V11_0376	Vv7_0377	+	CoR	117844	118099	Fimbrial biogenesis and twitching motility protein, putative	256	148782	149037
139_0405	F57_0400	K56_0423	K58_0374	LFI_0397	Mv2_0391	Mv5_0375	NV3_0397	NV4_0393	NV5_0405	V11_0377	Vv7_0378	+	CoR	118100	118407	Putative uncharacterized protein	308	149038	149345
139_0406	F57_0401	K56_0424	K58_0375	LFI_0398	Mv2_0392	Mv5_0376	NV3_0398	NV4_0394	NV5_0406	V11_0378	Vv7_0379	+	CoR	118408	118779	4-hydroxy-3-methylbut-2-en-1-yl diphosphate synthase - 1-hydroxy-2-methyl-2-(E)-butenyl 4-diphosphate synthase	372	149346	149717
139_0407	F57_0402	K56_0425	K58_0376	LFI_0399	Mv2_0393	Mv5_0377	NV3_0399	NV4_0395	NV5_0407	V11_0379	Vv7_0380	+	CoR	118780	119205	Histidyl-tRNA synthetase - Histidine--tRNA ligase	426	149718	150143
139_0408	F57_0403	K56_0426	K58_0377	LFI_0400	Mv2_0394	Mv5_0378	NV3_0400	NV4_0396	NV5_0408	V11_0380	Vv7_0381	+	CoR	119206	119428	Putative uncharacterized protein	223	150144	150366
139_0409	F57_0404	K56_0427	K58_0378	LFI_0401	Mv2_0395	Mv5_0379	NV3_0401	NV4_0397	NV5_0409	V11_0381	Vv7_0382	+	CoR	119429	119824	Putative uncharacterized protein	396	150367	150762
139_0410	F57_0405	K56_0428	K58_0379	LFI_0402	Mv2_0396	Mv5_0380	NV3_0402	NV4_0398	NV5_0410	V11_0382	Vv7_0383	+	CoR	119825	120314	GTP-binding protein engA	490	150763	151252
139_0411	F57_0406	K56_0429	K58_0380	LFI_0403	Mv2_0397	Mv5_0381	NV3_0403	NV4_0399	NV5_0411	V11_0383	Vv7_0384	+	CoR	120315	120508	Multimeric flavodoxin WrbA	194	151253	151446
139_0412	F57_0407	K56_0430	K58_0381	LFI_0404	Mv2_0398	Mv5_0382	NV3_0404	NV4_0400	NV5_0412	V11_0384	Vv7_0385	+	CoR	120509	120661	Putative uncharacterized protein	153	151447	151599
139_0413	F57_0408	K56_0431	K58_0382	LFI_0405	Mv2_0399	Mv5_0383	NV3_0405	NV4_0401	NV5_0413	V11_0385	Vv7_0386	+	CoR	120662	120782	Putative uncharacterized protein	121	151600	151720
139_0414	F57_0409	K56_0432	K58_0383	LFI_0406	Mv2_0400	Mv5_0384	NV3_0406	NV4_0402	NV5_0414	V11_0386	Vv7_0387	+	CoR	120783	121140	Probable transcriptional regulator	358	151721	152078
139_0415	F57_0410	K56_0433	K58_0384	LFI_0407	Mv2_0401	Mv5_0385	NV3_0407	NV4_0403	NV5_0415	V11_0387	Vv7_0388	+	CoR	121141	121820	2,4-dienoyl-CoA reductase	680	152079	152758
139_0416	F57_0411	K56_0434	K58_0385	LFI_0408	Mv2_0402	Mv5_0386	NV3_0408	NV4_0404	NV5_0416	V11_0388	Vv7_0389	+	CoR	121821	121938	Putative uncharacterized protein	118	152759	152876
139_0417	F57_0412	K56_0435	K58_0386	LFI_0409	Mv2_0403	Mv5_0387	NV3_0409	NV4_0405	NV5_0417	V11_0389	Vv7_0390	+	CoR	121939	122026	Putative uncharacterized protein	88	152877	152964
139_0418	F57_0413	K56_0436	K58_0387	LFI_0410	Mv2_0404	Mv5_0388	NV3_0410	NV4_0406	NV5_0418	V11_0390	Vv7_0391	+	CoR	122027	122304	Predicted esterase of the alpha-beta hydrolase superfamily	278	152965	153242
139_0419	F57_0414	K56_0437	K58_0388	LFI_0411	Mv2_0405	Mv5_0389	NV3_0411	NV4_0407	NV5_0419	V11_0391	Vv7_0392	+	CoR	122305	122639	Probable hydrolase	335	153243	153577
139_0420	F57_0415	K56_0438	K58_0389	LFI_0412	Mv2_0406	Mv5_0390	NV3_0412	NV4_0408	NV5_0420	V11_0392	Vv7_0393	+	CoR	122640	122906	Extragenic suppressor protein SuhB	267	153578	153844
139_0421	F57_0416	K56_0439	K58_0390	LFI_0413	Mv2_0407	Mv5_0391	NV3_0413	NV4_0409	NV5_0421	V11_0393	Vv7_0394	+	CoR	122907	123232	Lipase chaperone	326	153845	154170
139_0422	F57_0417	K56_0440	K58_0391	LFI_0414	Mv2_0408	Mv5_0392	NV3_0414	NV4_0410	NV5_0422	V11_0394	Vv7_0395	+	CoR	123233	123546	Putative lactonizing lipase	314	154171	154484
139_0423	F57_0418	K56_0441	K58_0392	LFI_0415	Mv2_0409	Mv5_0393	NV3_0415	NV4_0411	NV5_0423	V11_0395	Vv7_0396	+	CoR	123547	123784	RRNA methylase, SpoU family	238	154485	154722
139_0424	F57_0419	K56_0442	K58_0393	LFI_0416	Mv2_0410	Mv5_0394	NV3_0416	NV4_0412	NV5_0424	V11_0396	Vv7_0397	+	CoR	123785	123941	Rrf2 family protein	157	154723	154879
139_0425	F57_0420	K56_0443	K58_0394	LFI_0417	Mv2_0411	Mv5_0395	NV3_0417	NV4_0413	NV5_0425	V11_0397	Vv7_0398	+	CoR	123942	124345	Cysteine desulfurase	404	154880	155283
139_0426	F57_0421	K56_0444	K58_0395	LFI_0418	Mv2_0412	Mv5_0396	NV3_0418	NV4_0414	NV5_0426	V11_0398	Vv7_0399	+	CoR	124346	124472	Iron-sulfur cluster assembly protein IscU	127	155284	155410
139_0427	F57_0422	K56_0445	K58_0396	LFI_0419	Mv2_0413	Mv5_0397	NV3_0419	NV4_0415	NV5_0427	V11_0399	Vv7_0400	+	CoR	124473	124579	Putative uncharacterized protein	107	155411	155517
139_0428	F57_0423	K56_0446	K58_0397	LFI_0420	Mv2_0414	Mv5_0398	NV3_0420	NV4_0416	NV5_0428	V11_0400	Vv7_0401	+	CoR	124580	124751	Co-chaperone protein hscB homolog	172	155518	155689
139_0429	F57_0424	K56_0447	K58_0398	LFI_0421	Mv2_0415	Mv5_0399	NV3_0421	NV4_0417	NV5_0429	V11_0401	Vv7_0402	+	CoR	124752	125370	Chaperone protein hscA homolog	619	155690	156308
139_0430	F57_0425	K56_0448	K58_0399	LFI_0422	Mv2_0416	Mv5_0400	NV3_0422	NV4_0418	NV5_0430	V11_0402	Vv7_0403	+	CoR	125371	125482	Ferredoxin	112	156309	156420
139_0431	F57_0426	K56_0449	K58_0400	LFI_0423	Mv2_0417	Mv5_0401	NV3_0423	NV4_0419	NV5_0431	V11_0403	Vv7_0404	+	CoR	125483	125547	Putative uncharacterized protein	65	156421	156485
139_0432	F57_0432	K56_0450	K58_0401	LFI_0424	Mv2_0418	Mv5_0402	NV3_0424	NV4_0420	NV5_0432	V11_0404	Vv7_0405	+	CoR	125548	125983	Peptidase B	436	156486	156921
139_0433	F57_0433	K56_0451	K58_0402	LFI_0425	Mv2_0419	Mv5_0403	NV3_0425	NV4_0421	NV5_0433	V11_0405	Vv7_0406	+	CoR	125984	126821	Oxidoreductase, acyl-CoA dehydrogenase family	838	156922	157759
139_0435	F57_0436	K56_0453	K58_0403	LFI_0426	Mv2_0421	Mv5_0405	NV3_0427	NV4_0423	NV5_0434	V11_0406	Vv7_0407	+	CoR	126822	127103	Hypothetical transposase	282	157760	158041
139_0436	F57_0437	K56_0454	K58_0404	LFI_0428	Mv2_0422	Mv5_0406	NV3_0428	NV4_0424	NV5_0435	V11_0408	Vv7_0409	+	CoR	127104	127299	Phosphoheptose isomerase	196	158042	158237
139_0437	F57_0438	K56_0455	K58_0405	LFI_0429	Mv2_0423	Mv5_0407	NV3_0429	NV4_0425	NV5_0436	V11_0409	Vv7_0410	+	CoR	127300	127557	Putative amidotransferase	258	158238	158495
139_0438	F57_0439	K56_0456	K58_0406	LFI_0430	Mv2_0424	Mv5_0408	NV3_0430	NV4_0426	NV5_0437	V11_0410	Vv7_0411	+	CoR	127558	127772	Phosphoribosylglycinamide formyltransferase	215	158496	158710
139_0439	F57_0440	K56_0457	K58_0407	LFI_0431	Mv2_0425	Mv5_0409	NV3_0431	NV4_0427	NV5_0438	V11_0411	Vv7_0412	+	CoR	127773	128118	Phosphoribosylformylglycinamidine cyclo-ligase - AIR synthase - AIRS - Phosphoribosyl-aminoimidazole synthetase	346	158711	159056
139_0440	F57_0441	K56_0458	K58_0408	LFI_0432	Mv2_0426	Mv5_0410	NV3_0432	NV4_0428	NV5_0439	V11_0412	Vv7_0413	+	CoR	128119	128326	Uracil phosphoribosyltransferase - UMP pyrophosphorylase - UPRTase	208	159057	159264
139_0441	F57_0442	K56_0459	K58_0409	LFI_0433	Mv2_0427	Mv5_0411	NV3_0433	NV4_0429	NV5_0440	V11_0413	Vv7_0414	+	CoR	128327	128364	Uracil phosphoribosyltransferase	38	159265	159302
139_0443	F57_0443	K56_0461	K58_0410	LFI_0435	Mv2_0429	Mv5_0413	NV3_0435	NV4_0431	NV5_0442	V11_0415	Vv7_0415	+	CoR	128365	128712	Putative uncharacterized protein	348	159303	159650
139_0444	F57_0444	K56_0462	K58_0411	LFI_0436	Mv2_0430	Mv5_0414	NV3_0436	NV4_0432	NV5_0443	V11_0416	Vv7_0416	+	CoR	128713	128949	DNA replication initiation factor	237	159651	159887
139_0445	F57_0445	K56_0463	K58_0412	LFI_0437	Mv2_0431	Mv5_0415	NV3_0437	NV4_0433	NV5_0444	V11_0417	Vv7_0417	+	CoR	128950	129140	Putative uncharacterized protein	191	159888	160078
139_0446	F57_0446	K56_0464	K58_0413	LFI_0438	Mv2_0432	Mv5_0416	NV3_0438	NV4_0434	NV5_0445	V11_0418	Vv7_0418	+	CoR	129141	129256	Arsenate reductase	116	160079	160194
139_0447	F57_0447	K56_0465	K58_0414	LFI_0439	Mv2_0433	Mv5_0417	NV3_0439	NV4_0435	NV5_0446	V11_0419	Vv7_0419	+	CoR	129257	129741	Putative uncharacterized protein	485	160195	160679
139_0448	F57_0448	K56_0466	K58_0415	LFI_0440	Mv2_0434	Mv5_0418	NV3_0440	NV4_0436	NV5_0447	V11_0420	Vv7_0420	+	CoR	129742	129980	UPF0082 protein PE36_21519	239	160680	160918
139_0449	F57_0449	K56_0467	K58_0416	LFI_0441	Mv2_0435	Mv5_0419	NV3_0441	NV4_0437	NV5_0448	V11_0421	Vv7_0421	+	CoR	129981	130169	Putative phnA protein	189	160919	161107
139_0450	F57_0450	K56_0468	K58_0417	LFI_0442	Mv2_0436	Mv5_0420	NV3_0442	NV4_0438	NV5_0449	V11_0422	Vv7_0422	+	CoR	130170	130545	Enoyl-CoA hydratase/isomerase family protein	376	161108	161483
139_0451	F57_0451	K56_0469	K58_0418	LFI_0443	Mv2_0437	Mv5_0421	NV3_0443	NV4_0439	NV5_0450	V11_0423	Vv7_0423	+	CoR	130546	130927	Putative alcohol dehydrogenase	382	161484	161865
139_0452	F57_0452	K56_0470	K58_0419	LFI_0444	Mv2_0438	Mv5_0422	NV3_0444	NV4_0440	NV5_0451	V11_0424	Vv7_0424	+	CoR	130928	131231	Putative uncharacterized protein	304	161866	162169
139_0453	F57_0453	K56_0471	K58_0420	LFI_0445	Mv2_0439	Mv5_0423	NV3_0445	NV4_0441	NV5_0452	V11_0425	Vv7_0425	+	CoR	131232	131544	Putative formate dehydrogenase accessory protein	313	162170	162482
139_0454	F57_0454	K56_0472	K58_0421	LFI_0446	Mv2_0440	Mv5_0424	NV3_0446	NV4_0442	NV5_0453	V11_0426	Vv7_0426	+	CoR	131545	131704	Putative uncharacterized protein	160	162483	162642
139_0455	F57_0455	K56_0473	K58_0422	LFI_0447	Mv2_0441	Mv5_0425	NV3_0447	NV4_0443	NV5_0454	V11_0427	Vv7_0427	+	CoR	131705	131928	Putative uncharacterized protein	224	162643	162866
139_0456	F57_0456	K56_0474	K58_0423	LFI_0448	Mv2_0442	Mv5_0426	NV3_0448	NV4_0444	NV5_0455	V11_0428	Vv7_0428	+	CoR	131929	132497	Hypothetical iron-sulfur cluster-binding protein	569	162867	163435
139_0457	F57_0457	K56_0475	K58_0424	LFI_0449	Mv2_0443	Mv5_0427	NV3_0449	NV4_0445	NV5_0456	V11_0429	Vv7_0429	+	CoR	132498	132696	Hypothetical chaperone	199	163436	163634
139_0458	F57_0458	K56_0476	K58_0425	LFI_0450	Mv2_0444	Mv5_0428	NV3_0450	NV4_0446	NV5_0457	V11_0430	Vv7_0430	+	CoR	132697	132760	Putative uncharacterized protein	64	163635	163698
139_0459	F57_0459	K56_0477	K58_0426	LFI_0451	Mv2_0445	Mv5_0429	NV3_0451	NV4_0447	NV5_0458	V11_0431	Vv7_0431	+	CoR	132761	133711	Putative formate dehydrogenase largesubunit	951	163699	164649
139_0460	F57_0460	K56_0478	K58_0428	LFI_0452	Mv2_0446	Mv5_0430	NV3_0452	NV4_0449	NV5_0459	V11_0433	Vv7_0433	+	CoR	133712	133916	Putative formate dehydrogenase, iron-sulfur subunit	205	164650	164854
139_0461	F57_0461	K56_0479	K58_0429	LFI_0453	Mv2_0447	Mv5_0431	NV3_0453	NV4_0450	NV5_0460	V11_0434	Vv7_0434	+	CoR	133917	134267	Putative formate dehydrogenase, cytochrome B556subunit	351	164855	165205
139_0462	F57_0462	K56_0480	K58_0430	LFI_0454	Mv2_0448	Mv5_0432	NV3_0454	NV4_0451	NV5_0461	V11_0435	Vv7_0435	+	CoR	134268	134863	Putative molybdopterin biosynthesis MoeAprotein	596	165206	165801
139_0463	F57_0463	K56_0481	K58_0431	LFI_0455	Mv2_0449	Mv5_0433	NV3_0455	NV4_0452	NV5_0462	V11_0436	Vv7_0436	+	CoR	134864	135058	Probable molybdopterin-guanine dinucleotide biosynthesis protein A	195	165802	165996
139_0464	F57_0464	K56_0482	K58_0432	LFI_0456	Mv2_0450	Mv5_0434	NV3_0456	NV4_0453	NV5_0463	V11_0437	Vv7_0437	+	CoR	135059	135292	Putative ABC-type cobalt transport system, ATPase component	234	165997	166230
139_0465	F57_0465	K56_0483	K58_0433	LFI_0457	Mv2_0451	Mv5_0435	NV3_0457	NV4_0454	NV5_0464	V11_0438	Vv7_0438	+	CoR	135293	135525	Putative ABC transporter, permease protein	233	166231	166463
139_0466	F57_0466	K56_0484	K58_0434	LFI_0458	Mv2_0452	Mv5_0436	NV3_0458	NV4_0455	NV5_0465	V11_0439	Vv7_0439	+	CoR	135526	135800	Hypothetical extracellular tungstate binding protein	275	166464	166738
139_0467	F57_0467	K56_0485	K58_0435	LFI_0459	Mv2_0453	Mv5_0437	NV3_0459	NV4_0456	NV5_0466	V11_0440	Vv7_0440	+	CoR	135801	136288	Putative sigma-54 dependent response regulator	488	166739	167226
139_0468	F57_0468	K56_0486	K58_0436	LFI_0460	Mv2_0454	Mv5_0438	NV3_0460	NV4_0457	NV5_0467	V11_0441	Vv7_0441	+	CoR	136289	136969	Putative sensor histidine kinase	681	167227	167907
139_0469	F57_0469	K56_0487	K58_0437	LFI_0461	Mv2_0455	Mv5_0439	NV3_0461	NV4_0458	NV5_0468	V11_0442	Vv7_0442	+	CoR	136970	137643	Putative uncharacterized protein	674	167908	168581
139_0470	F57_0470	K56_0488	K58_0438	LFI_0462	Mv2_0456	Mv5_0440	NV3_0462	NV4_0459	NV5_0470	V11_0443	Vv7_0443	+	CoR	137644	137756	Putative uncharacterized protein	113	168582	168694
139_0471	F57_0471	K56_0489	K58_0439	LFI_0463	Mv2_0457	Mv5_0441	NV3_0463	NV4_0460	NV5_0471	V11_0444	Vv7_0444	+	CoR	137757	138219	Xanthine/uracil permease family protein	463	168695	169157
139_0472	F57_0472	K56_0490	K58_0440	LFI_0464	Mv2_0458	Mv5_0442	NV3_0464	NV4_0461	NV5_0472	V11_0445	Vv7_0445	+	CoR	138220	138302	Putative uncharacterized protein	83	169158	169240
139_0473	F57_0473	K56_0491	K58_0441	LFI_0465	Mv2_0459	Mv5_0443	NV3_0465	NV4_0462	NV5_0473	V11_0446	Vv7_0446	+	CoR	138303	138962	Hypothetical methyl-accepting chemotaxis protein	660	169241	169900
139_0474	F57_0474	K56_0492	K58_0442	LFI_0466	Mv2_0460	Mv5_0444	NV3_0466	NV4_0463	NV5_0474	V11_0447	Vv7_0447	+	CoR	138963	139402	Exodeoxyribonuclease 7 large subunit - Exodeoxyribonuclease VII large subunit	440	169901	170340
139_0475	F57_0475	K56_0493	K58_0443	LFI_0467	Mv2_0461	Mv5_0445	NV3_0467	NV4_0464	NV5_0475	V11_0448	Vv7_0448	+	CoR	139403	139889	Inosine-5'-monophosphate dehydrogenase	487	170341	170827
139_0476	F57_0476	K56_0494	K58_0444	LFI_0468	Mv2_0462	Mv5_0446	NV3_0468	NV4_0465	NV5_0476	V11_0449	Vv7_0449	+	CoR	139890	140415	GMP synthase [glutamine-hydrolyzing] - GMP synthetase - Glutamine amidotransferase	526	170828	171353
139_0477	F57_0477	K56_0495	K58_0445	LFI_0469	Mv2_0463	Mv5_0447	NV3_0469	NV4_0466	NV5_0477	V11_0450	Vv7_0450	+	CoR	140416	140576	Putative uncharacterized protein	161	171354	171514
139_0478	F57_0478	K56_0496	K58_0446	LFI_0470	Mv2_0464	Mv5_0448	NV3_0470	NV4_0467	NV5_0478	V11_0451	Vv7_0451	+	CoR	140577	141267	Flagellar biosynthesis protein	691	171515	172205
139_0479	F57_0479	K56_0497	K58_0447	LFI_0471	Mv2_0465	Mv5_0449	NV3_0471	NV4_0468	NV5_0479	V11_0452	Vv7_0452	+	CoR	141268	141642	Flagellar biosynthetic protein	375	172206	172580
139_0480	F57_0480	K56_0498	K58_0448	LFI_0472	Mv2_0466	Mv5_0450	NV3_0472	NV4_0469	NV5_0480	V11_0453	Vv7_0453	+	CoR	141643	141902	Flagellar biosynthetic protein fliR	260	172581	172840
139_0481	F57_0481	K56_0499	K58_0449	LFI_0474	Mv2_0467	Mv5_0451	NV3_0474	NV4_0471	NV5_0481	V11_0455	Vv7_0454	+	CoR	141903	141991	Flagellar biosynthetic protein	89	172841	172929
139_0482	F57_0482	K56_0500	K58_0450	LFI_0475	Mv2_0468	Mv5_0452	NV3_0475	NV4_0472	NV5_0482	V11_0456	Vv7_0455	+	CoR	141992	142237	Putative flagellar assembly protein	246	172930	173175
139_0483	F57_0483	K56_0501	K58_0451	LFI_0476	Mv2_0469	Mv5_0453	NV3_0476	NV4_0473	NV5_0483	V11_0457	Vv7_0456	+	CoR	142238	142359	Flagellar motor switch protein	122	173176	173297
139_0484	F57_0484	K56_0502	K58_0452	LFI_0477	Mv2_0470	Mv5_0454	NV3_0477	NV4_0474	NV5_0484	V11_0458	Vv7_0457	+	CoR	142360	142649	Putative uncharacterized protein	290	173298	173587
139_0485	F57_0485	K56_0503	K58_0453	LFI_0478	Mv2_0471	Mv5_0455	NV3_0478	NV4_0475	NV5_0485	V11_0459	Vv7_0458	+	CoR	142650	142933	Putative uncharacterized protein	284	173588	173871
139_0486	F57_0486	K56_0504	K58_0454	LFI_0479	Mv2_0472	Mv5_0456	NV3_0479	NV4_0476	NV5_0486	V11_0460	Vv7_0459	+	CoR	142934	143376	Putative two-component response regulator	443	173872	174314
139_0487	F57_0487	K56_0505	K58_0455	LFI_0480	Mv2_0473	Mv5_0457	NV3_0480	NV4_0477	NV5_0487	V11_0461	Vv7_0460	+	CoR	143377	143485	Flagellar hook-basal body complex protein FliE 2	109	174315	174423
139_0488	F57_0488	K56_0506	K58_0456	LFI_0481	Mv2_0474	Mv5_0458	NV3_0481	NV4_0478	NV5_0488	V11_0462	Vv7_0461	+	CoR	143486	144065	Flagellar M-ring protein	580	174424	175003
139_0489	F57_0489	K56_0507	K58_0457	LFI_0482	Mv2_0475	Mv5_0459	NV3_0482	NV4_0479	NV5_0489	V11_0463	Vv7_0462	+	CoR	144066	144402	Flagellar motor protein	337	175004	175340
139_0490	F57_0490	K56_0508	K58_0458	LFI_0483	Mv2_0476	Mv5_0460	NV3_0483	NV4_0480	NV5_0490	V11_0464	Vv7_0463	+	CoR	144403	144631	Flagellar assembly protein	229	175341	175569
139_0491	F57_0491	K56_0509	K58_0459	LFI_0484	Mv2_0477	Mv5_0461	NV3_0484	NV4_0481	NV5_0491	V11_0465	Vv7_0464	+	CoR	144632	145071	Putative FliI, flagellum-specific ATP synthase	440	175570	176009
139_0492	F57_0492	K56_0510	K58_0460	LFI_0485	Mv2_0478	Mv5_0462	NV3_0485	NV4_0482	NV5_0492	V11_0466	Vv7_0465	+	CoR	145072	145208	Putative uncharacterized protein	137	176010	176146
139_0493	F57_0493	K56_0511	K58_0461	LFI_0486	Mv2_0479	Mv5_0463	NV3_0486	NV4_0483	NV5_0493	V11_0467	Vv7_0466	+	CoR	145209	145356	Putative uncharacterized protein	148	176147	176294
139_0494	F57_0494	K56_0512	K58_0462	LFI_0487	Mv2_0480	Mv5_0464	NV3_0487	NV4_0484	NV5_0494	V11_0468	Vv7_0467	+	CoR	145357	145447	Putative uncharacterized protein	91	176295	176385
139_0495	F57_0495	K56_0513	K58_0463	LFI_0488	Mv2_0481	Mv5_0465	NV3_0488	NV4_0485	NV5_0495	V11_0469	Vv7_0468	+	CoR	145448	145741	Flagellar basal body P-ring biosynthesis protein	294	176386	176679
139_0496	F57_0496	K56_0514	K58_0464	LFI_0489	Mv2_0482	Mv5_0466	NV3_0489	NV4_0486	NV5_0496	V11_0470	Vv7_0469	+	CoR	145742	145864	LfgB	123	176680	176802
139_0497	F57_0497	K56_0515	K58_0465	LFI_0490	Mv2_0483	Mv5_0467	NV3_0490	NV4_0487	NV5_0497	V11_0471	Vv7_0470	+	CoR	145865	146004	LfgC	140	176803	176942
139_0498	F57_0498	K56_0516	K58_0466	LFI_0491	Mv2_0484	Mv5_0468	NV3_0491	NV4_0488	NV5_0498	V11_0472	Vv7_0471	+	CoR	146005	146222	LfgD	218	176943	177160
139_0499	F57_0499	K56_0517	K58_0467	LFI_0492	Mv2_0485	Mv5_0469	NV3_0492	NV4_0489	NV5_0499	V11_0473	Vv7_0472	+	CoR	146223	146622	Flagellar hook protein	400	177161	177560
139_0500	F57_0500	K56_0518	K58_0468	LFI_0493	Mv2_0486	Mv5_0470	NV3_0493	NV4_0490	NV5_0500	V11_0474	Vv7_0473	+	CoR	146623	146862	Hypothetical FlgF flagellar basal-body rod protein	240	177561	177800
139_0501	F57_0501	K56_0519	K58_0469	LFI_0494	Mv2_0487	Mv5_0471	NV3_0494	NV4_0491	NV5_0501	V11_0475	Vv7_0474	+	CoR	146863	147123	Putative flagellar basal-body rod protein	261	177801	178061
139_0502	F57_0502	K56_0520	K58_0470	LFI_0495	Mv2_0488	Mv5_0472	NV3_0495	NV4_0492	NV5_0502	V11_0476	Vv7_0475	+	CoR	147124	147352	Flagellar L-ring protein	229	178062	178290
139_0503	F57_0503	K56_0521	K58_0471	LFI_0496	Mv2_0489	Mv5_0473	NV3_0496	NV4_0493	NV5_0503	V11_0477	Vv7_0476	+	CoR	147353	147722	Flagellar P-ring protein 1 - Basal body P-ring protein 1	370	178291	178660
139_0504	F57_0504	K56_0522	K58_0472	LFI_0497	Mv2_0490	Mv5_0474	NV3_0497	NV4_0494	NV5_0504	V11_0478	Vv7_0477	+	CoR	147723	147895	Putative flagellar protein	173	178661	178833
139_0505	F57_0505	K56_0523	K58_0473	LFI_0498	Mv2_0491	Mv5_0475	NV3_0498	NV4_0495	NV5_0505	V11_0479	Vv7_0478	+	CoR	147896	148338	Putative flagellar hook-associated protein	443	178834	179276
139_0506	F57_0506	K56_0524	K58_0474	LFI_0499	Mv2_0492	Mv5_0476	NV3_0499	NV4_0496	NV5_0506	V11_0480	Vv7_0479	+	CoR	148339	148638	Flagellar hook-associated protein	300	179277	179576
139_0507	F57_0507	K56_0525	K58_0475	LFI_0500	Mv2_0493	Mv5_0477	NV3_0500	NV4_0497	NV5_0507	V11_0481	Vv7_0480	+	CoR	148639	148982	Putative flagellin	344	179577	179920
139_0509	F57_0509	K56_0527	K58_0477	LFI_0502	Mv2_0495	Mv5_0480	NV3_0502	NV4_0499	NV5_0509	V11_0483	Vv7_0482	+	CoR	148983	149440	Flagellar distal capping protein-like protein LafB	458	179921	180378
139_0510	F57_0510	K56_0528	K58_0478	LFI_0503	Mv2_0496	Mv5_0481	NV3_0503	NV4_0500	NV5_0510	V11_0484	Vv7_0483	+	CoR	149441	149570	LafC	130	180379	180508
139_0511	F57_0511	K56_0529	K58_0479	LFI_0504	Mv2_0497	Mv5_0482	NV3_0504	NV4_0501	NV5_0511	V11_0485	Vv7_0484	+	CoR	149571	149675	Putative uncharacterized protein	105	180509	180613
139_0512	F57_0512	K56_0530	K58_0480	LFI_0505	Mv2_0498	Mv5_0483	NV3_0505	NV4_0502	NV5_0512	V11_0486	Vv7_0485	+	CoR	149676	150040	LafE	365	180614	180978
139_0513	F57_0513	K56_0531	K58_0481	LFI_0506	Mv2_0499	Mv5_0484	NV3_0506	NV4_0503	NV5_0513	V11_0487	Vv7_0486	+	CoR	150041	150185	LafF	145	180979	181123
139_0514	F57_0514	K56_0532	K58_0482	LFI_0507	Mv2_0500	Mv5_0485	NV3_0507	NV4_0504	NV5_0514	V11_0488	Vv7_0487	+	CoR	150186	150423	RNA polymerase sigma factor	238	181124	181361
139_0515	F57_0515	K56_0533	K58_0483	LFI_0508	Mv2_0501	Mv5_0486	NV3_0508	NV4_0505	NV5_0515	V11_0489	Vv7_0488	+	CoR	150424	150708	Flagellar motor protein	285	181362	181646
139_0516	F57_0516	K56_0534	K58_0484	LFI_0509	Mv2_0502	Mv5_0487	NV3_0509	NV4_0506	NV5_0516	V11_0490	Vv7_0489	+	CoR	150709	151042	Hypothetical chemotaxis LafU protein	334	181647	181980
139_0517	F57_0517	K56_0535	K58_0485	LFI_0510	Mv2_0503	Mv5_0488	NV3_0510	NV4_0507	NV5_0517	V11_0491	Vv7_0490	+	CoR	151043	151180	Putative uncharacterized protein	138	181981	182118
139_0518	F57_0518	K56_0536	K58_0486	LFI_0511	Mv2_0504	Mv5_0489	NV3_0511	NV4_0508	NV5_0518	V11_0492	Vv7_0491	+	CoR	151181	151529	S-adenosylmethionine:tRNA ribosyltransferase-isomerase - Queuosine biosynthesis protein queA	349	182119	182467
139_0519	F57_0519	K56_0537	K58_0487	LFI_0512	Mv2_0505	Mv5_0490	NV3_0512	NV4_0509	NV5_0519	V11_0493	Vv7_0492	+	CoR	151530	151908	Queuine tRNA-ribosyltransferase - Guanine insertion enzyme - tRNA-guanine transglycosylase	379	182468	182846
139_0520	F57_0520	K56_0538	K58_0488	LFI_0513	Mv2_0506	Mv5_0491	NV3_0513	NV4_0510	NV5_0520	V11_0494	Vv7_0493	+	CoR	151909	152021	Preprotein translocase subunit YajC	113	182847	182959
139_0521	F57_0521	K56_0539	K58_0489	LFI_0514	Mv2_0507	Mv5_0492	NV3_0514	NV4_0511	NV5_0521	V11_0495	Vv7_0494	+	CoR	152022	152624	Protein export protein SecD	603	182960	183562
139_0522	F57_0522	K56_0540	K58_0490	LFI_0515	Mv2_0508	Mv5_0493	NV3_0515	NV4_0512	NV5_0522	V11_0496	Vv7_0495	+	CoR	152625	152938	Protein export protein SecF	314	183563	183876
139_0524	139_0525	F57_0524	K56_0542	K56_0543	K58_0492	Mv5_0495	NV4_0514	NV4_0515	NV5_0524	V11_0498	Vv7_0497	+	CoR	152939	153636	TonB-dependent receptor protein	698	183877	184574
139_0530	F57_0529	K56_0548	K58_0497	LFI_0516	Mv2_0509	Mv5_0500	NV3_0516	NV4_0520	NV5_0529	V11_0503	Vv7_0502	+	CoR	153637	153758	Putative uncharacterized protein	122	184575	184696
139_0531	F57_0530	K56_0549	K58_0498	LFI_0517	Mv2_0510	Mv5_0501	NV3_0517	NV4_0521	NV5_0530	V11_0504	Vv7_0503	+	CoR	153759	154164	Putative transcriptional regulator	406	184697	185102
139_0532	F57_0531	K56_0551	K58_0499	LFI_0518	Mv2_0511	Mv5_0502	NV3_0518	NV4_0522	NV5_0531	V11_0505	Vv7_0504	+	CoR	154165	154597	Aerolysin/hemolysin/leukocidin toxin	433	185103	185535
139_0534	F57_0533	K56_0552	K58_0500	LFI_0519	Mv2_0512	Mv5_0504	NV3_0520	NV4_0523	NV5_0533	V11_0507	Vv7_0506	+	CoR	154598	154921	Putative uncharacterized protein	324	185536	185859
139_0535	F57_0534	K56_0553	K58_0501	LFI_0520	Mv2_0513	Mv5_0505	NV3_0521	NV4_0524	NV5_0534	V11_0508	Vv7_0507	+	CoR	154922	155144	Hypothetical b-type cytochrome	223	185860	186082
139_0536	F57_0535	K56_0554	K58_0502	LFI_0521	Mv2_0514	Mv5_0506	NV3_0522	NV4_0525	NV5_0535	V11_0509	Vv7_0508	+	CoR	155145	155494	Putative GTP cyclohydrolase II	350	186083	186432
139_0537	F57_0536	K56_0555	K58_0503	LFI_0522	Mv2_0515	Mv5_0507	NV3_0523	NV4_0526	NV5_0536	V11_0510	Vv7_0509	+	CoR	155495	155745	Hypothetical amino acid ABC transporter	251	186433	186683
139_0538	F57_0537	K56_0556	K58_0504	LFI_0523	Mv2_0516	Mv5_0508	NV3_0524	NV4_0527	NV5_0537	V11_0511	Vv7_0510	+	CoR	155746	156513	Hypothetical two-component sensor	768	186684	187451
139_0540	F57_0540	K56_0558	K58_0506	LFI_0526	Mv2_0519	Mv5_0510	NV3_0527	NV4_0529	NV5_0539	V11_0513	Vv7_0512	+	CoR	156514	157155	Chaperone protein DnaK - HSP70 - Heat shock 70 kDa protein - Heat shock protein 70	642	187452	188093
139_0541	F57_0541	K56_0559	K58_0507	LFI_0527	Mv2_0520	Mv5_0511	NV3_0528	NV4_0530	NV5_0540	V11_0514	Vv7_0513	+	CoR	157156	157529	Chaperone protein dnaJ	374	188094	188467
139_0542	F57_0542	K56_0560	K58_0508	LFI_0528	Mv2_0521	Mv5_0512	NV3_0529	NV4_0531	NV5_0541	V11_0515	Vv7_0514	+	CoR	157530	157769	Putative uncharacterized protein	240	188468	188707
139_0543	F57_0543	K56_0561	K58_0509	LFI_0529	Mv2_0522	Mv5_0513	NV3_0530	NV4_0532	NV5_0542	V11_0516	Vv7_0515	+	CoR	157770	158079	Putative uncharacterized protein	310	188708	189017
139_0544	F57_0544	K56_0562	K58_0510	LFI_0530	Mv2_0523	Mv5_0514	NV3_0531	NV4_0533	NV5_0543	V11_0517	Vv7_0516	+	CoR	158080	158284	Peptidyl-prolyl cis-trans isomerase	205	189018	189222
139_0545	F57_0545	K56_0563	K58_0511	LFI_0531	Mv2_0524	Mv5_0515	NV3_0532	NV4_0534	NV5_0544	V11_0518	Vv7_0517	+	CoR	158285	158556	Dihydrodipicolinate reductase	272	189223	189494
139_0546	F57_0546	K56_0564	K58_0512	LFI_0532	Mv2_0525	Mv5_0516	NV3_0533	NV4_0535	NV5_0545	V11_0519	Vv7_0518	+	CoR	158557	158937	Carbamoyl-phosphate synthase small chain - Carbamoyl-phosphate synthetase glutamine chain	381	189495	189875
139_0547	F57_0547	K56_0565	K58_0513	LFI_0533	Mv2_0526	Mv5_0517	NV3_0534	NV4_0536	NV5_0546	V11_0520	Vv7_0519	+	CoR	158938	160009	Carbamoyl-phosphate synthase large chain - Carbamoyl-phosphate synthetase ammonia chain	1072	189876	190947
139_0548	F57_0548	K56_0566	K58_0514	LFI_0534	Mv2_0527	Mv5_0518	NV3_0535	NV4_0537	NV5_0547	V11_0521	Vv7_0520	+	CoR	160010	160082	Putative uncharacterized protein	73	190948	191020
139_0549	F57_0549	K56_0567	K58_0515	LFI_0535	Mv2_0528	Mv5_0519	NV3_0536	NV4_0538	NV5_0548	V11_0522	Vv7_0521	+	CoR	160083	160257	Putative uncharacterized protein	175	191021	191195
139_0550	F57_0550	K56_0568	K58_0516	LFI_0536	Mv2_0529	Mv5_0520	NV3_0537	NV4_0539	NV5_0549	V11_0523	Vv7_0522	+	CoR	160258	160462	Putative uncharacterized protein	205	191196	191400
139_0551	F57_0551	K56_0569	K58_0517	LFI_0537	Mv2_0530	Mv5_0521	NV3_0538	NV4_0540	NV5_0550	V11_0524	Vv7_0523	+	CoR	160463	160617	Putative uncharacterized protein	155	191401	191555
139_0552	F57_0552	K56_0570	K58_0518	LFI_0538	Mv2_0531	Mv5_0522	NV3_0539	NV4_0541	NV5_0551	V11_0525	Vv7_0524	+	CoR	160618	160732	Putative uncharacterized protein	115	191556	191670
139_0553	F57_0553	K56_0571	K58_0519	LFI_0539	Mv2_0532	Mv5_0523	NV3_0540	NV4_0542	NV5_0552	V11_0526	Vv7_0525	+	CoR	160733	161136	Serine/threonine transporter sstT - Na(+)/serine-threonine symporter	404	191671	192074
139_0554	F57_0554	K56_0572	K58_0520	LFI_0540	Mv2_0533	Mv5_0524	NV3_0541	NV4_0543	NV5_0553	V11_0527	Vv7_0526	+	CoR	161137	161472	L-allo-threonine aldolase	336	192075	192410
139_0555	F57_0555	K56_0573	K58_0521	LFI_0541	Mv2_0534	Mv5_0525	NV3_0542	NV4_0544	NV5_0554	V11_0528	Vv7_0527	+	CoR	161473	161623	Acyl-CoA hydrolase	151	192411	192561
139_0556	F57_0556	K56_0574	K58_0522	LFI_0542	Mv2_0535	Mv5_0526	NV3_0543	NV4_0545	NV5_0555	V11_0529	Vv7_0528	+	CoR	161624	161907	Sigma-70 region 3:Sigma-70 region 2:Sigma-70 region 4:Sigma-70region 1.2	284	192562	192845
139_0557	F57_0557	K56_0575	K58_0523	LFI_0543	Mv2_0536	Mv5_0527	NV3_0544	NV4_0546	NV5_0556	V11_0530	Vv7_0529	+	CoR	161908	162469	NAD-dependent malic enzyme	562	192846	193407
139_0560	F57_0559	K56_0578	K58_0526	LFI_0545	Mv2_0538	Mv5_0530	NV3_0546	NV4_0549	NV5_0559	V11_0533	Vv7_0531	+	CoR	162470	162551	Putative uncharacterized protein	82	193408	193489
139_0561	F57_0560	K56_0579	K58_0527	LFI_0546	Mv2_0539	Mv5_0531	NV3_0547	NV4_0550	NV5_0560	V11_0534	Vv7_0532	+	CoR	162552	162741	Putative zinc-binding protein	190	193490	193679
139_0562	F57_0561	K56_0580	K58_0528	LFI_0547	Mv2_0540	Mv5_0532	NV3_0548	NV4_0551	NV5_0561	V11_0535	Vv7_0533	+	CoR	162742	162792		51	193680	193730
139_0563	F57_0562	K56_0581	K58_0529	LFI_0548	Mv2_0541	Mv5_0533	NV3_0549	NV4_0552	NV5_0562	V11_0536	Vv7_0534	+	CoR	162793	163291	Putative transglycosylase, Slt family	499	193731	194229
139_0564	F57_0563	K56_0582	K58_0530	LFI_0549	Mv2_0542	Mv5_0534	NV3_0550	NV4_0553	NV5_0563	V11_0537	Vv7_0535	+	CoR	163292	164453	Phosphoribosylformylglycinamidine synthase	1162	194230	195391
139_0565	F57_0564	K56_0583	K58_0531	LFI_0550	Mv2_0543	Mv5_0535	NV3_0551	NV4_0554	NV5_0564	V11_0538	Vv7_0536	+	CoR	164454	164746	Chemotaxis protein CheV	293	195392	195684
139_0566	F57_0565	K56_0584	K58_0532	LFI_0551	Mv2_0544	Mv5_0536	NV3_0552	NV4_0555	NV5_0565	V11_0539	Vv7_0537	+	CoR	164747	164984	Aerobic respiration control protein	238	195685	195922
139_0567	F57_0566	K56_0585	K58_0533	LFI_0552	Mv2_0545	Mv5_0537	NV3_0553	NV4_0556	NV5_0566	V11_0540	Vv7_0538	+	CoR	164985	165143	Ribonuclease activity regulator protein RraA	159	195923	196081
139_0568	F57_0567	K56_0586	K58_0534	LFI_0553	Mv2_0546	Mv5_0538	NV3_0554	NV4_0557	NV5_0567	V11_0541	Vv7_0539	+	CoR	165144	165717	Isocitrate dehydrogenase kinase/phosphatase	574	196082	196655
139_0569	F57_0568	K56_0587	K58_0536	LFI_0555	Mv2_0548	Mv5_0539	NV3_0556	NV4_0558	NV5_0569	V11_0542	Vv7_0541	+	CoR	165718	166536	Aspartokinase I/homoserine dehydrogenase, threonine-sensitive	819	196656	197474
139_0570	F57_0569	K56_0588	K58_0537	LFI_0556	Mv2_0549	Mv5_0540	NV3_0557	NV4_0559	NV5_0570	V11_0543	Vv7_0542	+	CoR	166537	166854	Homoserine kinase	318	197475	197792
139_0571	F57_0570	K56_0589	K58_0538	LFI_0557	Mv2_0550	Mv5_0541	NV3_0558	NV4_0560	NV5_0571	V11_0544	Vv7_0543	+	CoR	166855	167278	Threonine synthase	424	197793	198216
139_0572	F57_0571	K56_0590	K58_0539	LFI_0558	Mv2_0551	Mv5_0542	NV3_0559	NV4_0561	NV5_0572	V11_0545	Vv7_0544	+	CoR	167279	167566	Acyl-CoA thioesterase II	288	198217	198504
139_0573	F57_0572	K56_0591	K58_0540	LFI_0559	Mv2_0552	Mv5_0543	NV3_0560	NV4_0562	NV5_0573	V11_0546	Vv7_0545	+	CoR	167567	167908	D-erythrose-4-phosphate dehydrogenase	342	198505	198846
139_0574	F57_0573	K56_0592	K58_0541	LFI_0560	Mv2_0553	Mv5_0544	NV3_0561	NV4_0563	NV5_0574	V11_0547	Vv7_0546	+	CoR	167909	168296	Phosphoglycerate kinase	388	198847	199234
139_0575	F57_0574	K56_0593	K58_0542	LFI_0561	Mv2_0554	Mv5_0545	NV3_0562	NV4_0564	NV5_0575	V11_0548	Vv7_0547	+	CoR	168297	168654	Fructose-bisphosphate aldolase	358	199235	199592
139_0576	F57_0575	K56_0594	K58_0543	LFI_0562	Mv2_0555	Mv5_0546	NV3_0563	NV4_0565	NV5_0576	V11_0549	Vv7_0548	+	CoR	168655	169158	Na(+)/H(+) antiporter	504	199593	200096
139_0577	F57_0576	K56_0595	K58_0544	LFI_0563	Mv2_0556	Mv5_0547	NV3_0564	NV4_0566	NV5_0577	V11_0550	Vv7_0549	+	CoR	169159	169533	Oxidoreductase, FAD/FMN-binding	375	200097	200471
139_0578	F57_0577	K56_0596	K58_0545	LFI_0564	Mv2_0557	Mv5_0548	NV3_0565	NV4_0567	NV5_0578	V11_0551	Vv7_0550	+	CoR	169534	169831	Transcriptional regulator, LysR family	298	200472	200769
139_0579	F57_0578	K56_0597	K58_0546	LFI_0565	Mv2_0558	Mv5_0549	NV3_0566	NV4_0568	NV5_0579	V11_0552	Vv7_0551	+	CoR	169832	170240	Phosphoglycerate dehydrogenase	409	200770	201178
139_0580	F57_0579	K56_0598	K58_0547	LFI_0566	Mv2_0559	Mv5_0550	NV3_0567	NV4_0569	NV5_0580	V11_0553	Vv7_0552	+	CoR	170241	170458	Ribose-5-phosphate isomerase A - Phosphoriboisomerase A	218	201179	201396
139_0581	F57_0580	K56_0599	K58_0548	LFI_0567	Mv2_0560	Mv5_0551	NV3_0568	NV4_0570	NV5_0581	V11_0554	Vv7_0553	+	CoR	170459	170663	Putative 5-formyltetrahydrofolate cyclo-ligase-family protein	205	201397	201601
139_0582	F57_0581	K56_0600	K58_0549	LFI_0568	Mv2_0561	Mv5_0552	NV3_0569	NV4_0571	NV5_0582	V11_0555	Vv7_0554	+	CoR	170664	170769	Putative uncharacterized protein	106	201602	201707
139_0583	F57_0582	K56_0601	K58_0550	LFI_0569	Mv2_0562	Mv5_0553	NV3_0570	NV4_0572	NV5_0583	V11_0556	Vv7_0555	+	CoR	170770	171182	Putative permease	413	201708	202120
139_0584	F57_0583	K56_0602	K58_0551	LFI_0570	Mv2_0563	Mv5_0554	NV3_0571	NV4_0573	NV5_0584	V11_0557	Vv7_0556	+	CoR	171183	171475	Putative uncharacterized protein	293	202121	202413
139_0585	F57_0584	K56_0603	K58_0552	LFI_0571	Mv2_0564	Mv5_0555	NV3_0572	NV4_0574	NV5_0585	V11_0558	Vv7_0557	+	CoR	171476	171775	Putative transcriptional regulator	300	202414	202713
139_0586	F57_0585	K56_0604	K58_0553	LFI_0572	Mv2_0565	Mv5_0556	NV3_0573	NV4_0575	NV5_0586	V11_0559	Vv7_0558	+	CoR	171776	171963	Putative uncharacterized protein	188	202714	202901
139_0587	F57_0586	K56_0605	K58_0554	LFI_0573	Mv2_0566	Mv5_0557	NV3_0574	NV4_0576	NV5_0587	V11_0560	Vv7_0559	+	CoR	171964	172218	Putative uncharacterized protein	255	202902	203156
139_0588	F57_0587	K56_0606	K58_0555	LFI_0574	Mv2_0567	Mv5_0558	NV3_0575	NV4_0577	NV5_0588	V11_0561	Vv7_0560	+	CoR	172219	172619	2-octaprenyl-6-methoxyphenyl hydroxylase	401	203157	203557
139_0589	F57_0588	K56_0607	K58_0556	LFI_0575	Mv2_0568	Mv5_0559	NV3_0576	NV4_0578	NV5_0589	V11_0562	Vv7_0561	+	CoR	172620	173024	Putative uncharacterized protein	405	203558	203962
139_0590	F57_0589	K56_0608	K58_0557	LFI_0576	Mv2_0569	Mv5_0560	NV3_0577	NV4_0579	NV5_0590	V11_0563	Vv7_0562	+	CoR	173025	173391	Aminomethyltransferase - Glycine cleavage system T protein	367	203963	204329
139_0591	F57_0590	K56_0609	K58_0558	LFI_0577	Mv2_0570	Mv5_0561	NV3_0578	NV4_0580	NV5_0591	V11_0564	Vv7_0563	+	CoR	173392	173519	Glycine cleavage system H protein	128	204330	204457
139_0592	F57_0591	K56_0610	K58_0559	LFI_0578	Mv2_0571	Mv5_0562	NV3_0579	NV4_0581	NV5_0592	V11_0565	Vv7_0564	+	CoR	173520	174499	Glycine dehydrogenase [decarboxylating] - Glycine cleavage system P-protein - Glycine decarboxylase	980	204458	205437
139_0605	F57_0599	K56_0624	K58_0573	LFI_0585	Mv2_0579	Mv5_0577	NV3_0584	NV4_0594	NV5_0596	V11_0579	Vv7_0580	+	CoR	174500	174987	Probable aggregation factor core protein MAFp3, isoform C	488	205438	205925
139_0622	F57_0607	K56_0642	K58_0584	LFI_0589	Mv2_0584	Mv5_4268	NV3_0589	NV4_4661	NV5_0603	V11_0591	Vv7_0593	+	CoR	174988	175551	Cell surface protein	564	205926	206489
139_0623	F57_0608	K56_0643	K58_0586	LFI_0591	Mv2_0586	Mv5_4266	NV3_0591	NV4_4662	NV5_0605	V11_0593	Vv7_0595	+	CoR	175552	175605	Putative uncharacterized protein	54	206490	206543
139_0625	F57_0611	K56_0645	K58_0589	LFI_0593	Mv2_0588	Mv5_4264	NV3_0593	NV4_4665	NV5_0607	V11_0595	Vv7_0598	+	CoR	175606	175736	Putative uncharacterized protein	131	206544	206674
139_0626	F57_0612	K56_0646	K58_0590	LFI_0594	Mv2_0589	Mv5_4263	NV3_0594	NV4_4666	NV5_0608	V11_0596	Vv7_0599	+	CoR	175737	176073	Putative uncharacterized protein	337	206675	207011
139_0627	F57_0616	K56_0647	K58_0595	LFI_0598	Mv2_0593	Mv5_4259	NV3_0598	NV4_4670	NV5_0609	V11_0601	Vv7_0604	+	CoR	176074	176178	Enoyl-[acyl-carrier-protein] reductase [NADH] FabI - NADH-dependent enoyl-ACP reductase	105	207012	207116
139_0628	F57_0617	K56_0648	K58_0596	LFI_0599	Mv2_0594	Mv5_4258	NV3_0599	NV4_4671	NV5_0610	V11_0602	Vv7_0605	+	CoR	176179	176313	Putative uncharacterized protein	135	207117	207251
139_0629	F57_0618	K56_0649	K58_0597	LFI_0600	Mv2_0595	Mv5_4257	NV3_0600	NV4_4672	NV5_0611	V11_0603	Vv7_0606	+	CoR	176314	176591	Putative uncharacterized protein	278	207252	207529
139_0630	F57_0620	K56_0650	K58_0599	LFI_0601	Mv2_0596	Mv5_4256	NV3_0601	NV4_4673	NV5_0613	V11_0604	Vv7_0607	+	CoR	176592	177039	Putative uncharacterized protein	448	207530	207977
139_0634	F57_0624	K56_0653	K58_0605	LFI_0605	Mv2_0599	Mv5_0592	NV3_0605	NV4_0607	NV5_0617	V11_0610	Vv7_0613	+	CoR	177040	177236	Putative uncharacterized protein	197	207978	208174
139_0635	F57_0625	K56_0654	K58_0606	LFI_0606	Mv2_0600	Mv5_0593	NV3_0606	NV4_0608	NV5_0618	V11_0611	Vv7_0614	+	CoR	177237	177747	Integral membrane sensor signal transduction histidine kinase	511	208175	208685
139_0636	F57_0626	K56_0655	K58_0607	LFI_0607	Mv2_0601	Mv5_0594	NV3_0607	NV4_0609	NV5_0619	V11_0612	Vv7_0615	+	CoR	177748	178288	Periplasmic sensor signal transduction histidine kinase	541	208686	209226
139_0637	F57_0627	K56_0656	K58_0608	LFI_0608	Mv2_0602	Mv5_0595	NV3_0608	NV4_0610	NV5_0620	V11_0613	Vv7_0616	+	CoR	178289	178525	Two component transcriptional regulator, winged helix family	237	209227	209463
139_0639	F57_0630	K56_0658	K58_0611	LFI_0611	Mv2_0605	Mv5_0598	NV3_0611	NV4_0613	NV5_0621	V11_0616	Vv7_0619	+	CoR	178526	178735	Methyltransferase type 11	210	209464	209673
139_0640	F57_0631	K56_0659	K58_0612	LFI_0612	Mv2_0606	Mv5_0599	NV3_0612	NV4_0614	NV5_0622	V11_0617	Vv7_0620	+	CoR	178736	179186	Putative GTP-binding protein HflX	451	209674	210124
139_0641	F57_0632	K56_0660	K58_0613	LFI_0613	Mv2_0607	Mv5_0600	NV3_0613	NV4_0615	NV5_0623	V11_0618	Vv7_0621	+	CoR	179187	179391	Multiple antibiotic resistance (MarC)-related protein	205	210125	210329
139_0642	F57_0633	K56_0661	K58_0614	LFI_0614	Mv2_0608	Mv5_0601	NV3_0614	NV4_0616	NV5_0624	V11_0619	Vv7_0622	+	CoR	179392	179487	Conserved protein	96	210330	210425
139_0643	F57_0634	K56_0662	K58_0615	LFI_0615	Mv2_0609	Mv5_0602	NV3_0615	NV4_0617	NV5_0625	V11_0620	Vv7_0623	+	CoR	179488	179618	Putative uncharacterized protein	131	210426	210556
139_0644	F57_0635	K56_0663	K58_0616	LFI_0616	Mv2_0610	Mv5_0603	NV3_0616	NV4_0618	NV5_0626	V11_0621	Vv7_0624	+	CoR	179619	179722	Putative uncharacterized protein	104	210557	210660
139_0645	F57_0636	K56_0664	K58_0617	LFI_0617	Mv2_0611	Mv5_0604	NV3_0617	NV4_0619	NV5_0627	V11_0622	Vv7_0625	+	CoR	179723	179830	Putative uncharacterized protein	108	210661	210768
139_0646	F57_0637	K56_0665	K58_0618	LFI_0618	Mv2_0612	Mv5_0605	NV3_0618	NV4_0620	NV5_0628	V11_0623	Vv7_0626	+	CoR	179831	180234	Putative uncharacterized protein	404	210769	211172
139_0647	F57_0638	K56_0666	K58_0619	LFI_0619	Mv2_0613	Mv5_0606	NV3_0619	NV4_0621	NV5_0629	V11_0624	Vv7_0627	+	CoR	180235	180295	Putative uncharacterized protein	61	211173	211233
139_0648	F57_0639	K56_0667	K58_0620	LFI_0620	Mv2_0614	Mv5_0607	NV3_0620	NV4_0622	NV5_0630	V11_0625	Vv7_0628	+	CoR	180296	180584	Transcriptional regulatory protein	289	211234	211522
139_0649	F57_0640	K56_0668	K58_0621	LFI_0621	Mv2_0615	Mv5_0608	NV3_0621	NV4_0623	NV5_0631	V11_0626	Vv7_0629	+	CoR	180585	180876	Putative uncharacterized protein	292	211523	211814
139_0650	F57_0641	K56_0669	K58_0622	LFI_0622	Mv2_0616	Mv5_0609	NV3_0622	NV4_0624	NV5_0632	V11_0627	Vv7_0630	+	CoR	180877	182039	PAS:GGDEF	1163	211815	212977
139_0651	F57_0642	K56_0670	K58_0623	LFI_0623	Mv2_0617	Mv5_0611	NV3_0623	NV4_0625	NV5_0633	V11_0628	Vv7_0631	+	CoR	182040	182202	Heat shock protein Hsp20	163	212978	213140
139_0652	F57_0643	K56_0672	K58_0624	LFI_0624	Mv2_0618	Mv5_0612	NV3_0624	NV4_0626	NV5_0634	V11_0629	Vv7_0632	+	CoR	182203	182657	Protease Do	455	213141	213595
139_0653	F57_0644	K56_0673	K58_0625	LFI_0625	Mv2_0619	Mv5_0613	NV3_0625	NV4_0627	NV5_0635	V11_0630	Vv7_0633	+	CoR	182658	182758	Putative uncharacterized protein	101	213596	213696
139_0654	F57_0645	K56_0674	K58_0626	LFI_0626	Mv2_0620	Mv5_0614	NV3_0626	NV4_0628	NV5_0636	V11_0631	Vv7_0634	+	CoR	182759	182927	Putative uncharacterized protein	169	213697	213865
139_0655	F57_0646	K56_0675	K58_0627	LFI_0627	Mv2_0621	Mv5_0615	NV3_0627	NV4_0629	NV5_0637	V11_0632	Vv7_0635	+	CoR	182928	183467	Methyl-accepting chemotaxis protein	540	213866	214405
139_0656	F57_0647	K56_0676	K58_0628	LFI_0628	Mv2_0622	Mv5_0616	NV3_0628	NV4_0630	NV5_0638	V11_0633	Vv7_0636	+	CoR	183468	183822	Putative uncharacterized protein	355	214406	214760
139_0658	F57_0650	K56_0678	K58_0629	LFI_0629	Mv2_0623	Mv5_0617	NV3_0629	NV4_0631	NV5_0639	V11_0634	Vv7_0637	+	CoR	183823	184061	Glutamine amidotransferase	239	214761	214999
139_0659	F57_0651	K56_0679	K58_0630	LFI_0630	Mv2_0624	Mv5_0618	NV3_0630	NV4_0632	NV5_0640	V11_0635	Vv7_0638	+	CoR	184062	184271	LysE type translocator family protein	210	215000	215209
139_0660	F57_0652	K56_0680	K58_0631	LFI_0631	Mv2_0625	Mv5_0619	NV3_0631	NV4_0633	NV5_0641	V11_0636	Vv7_0639	+	CoR	184272	184429	Putative uncharacterized protein	158	215210	215367
139_0678	F57_0670	K56_0698	K58_0632	LFI_0650	Mv2_0644	Mv5_4629	NV3_0650	NV4_0651	NV5_0657	V11_0637	Vv7_0640	+	CoR	184430	185344	Putative uncharacterized protein	915	215368	216282
139_0680	F57_0671	K56_0700	K58_0633	LFI_0651	Mv2_0645	Mv5_4628	NV3_0651	NV4_0652	NV5_0658	V11_0638	Vv7_0641	+	CoR	185345	185992	Periplasmic/7TM domain sensor diguanylate cyclase	648	216283	216930
139_0681	F57_0672	K56_0701	K58_0634	LFI_0652	Mv2_0646	Mv5_4627	NV3_0652	NV4_0653	NV5_0659	V11_0639	Vv7_0642	+	CoR	185993	186303	Hypothetical membrane spanning protein	311	216931	217241
139_0682	F57_0674	K56_0702	K58_0635	LFI_0653	Mv2_0647	Mv5_4626	NV3_0653	NV4_0654	NV5_0660	V11_0640	Vv7_0643	+	CoR	186304	186477	Putative uncharacterized protein	174	217242	217415
139_0683	F57_0675	K56_0703	K58_0636	LFI_0654	Mv2_0648	Mv5_4625	NV3_0654	NV4_0655	NV5_0661	V11_0641	Vv7_0644	+	CoR	186478	186892	Putative permease	415	217416	217830
139_0684	F57_0676	K56_0704	K58_0637	LFI_0655	Mv2_0649	Mv5_4624	NV3_0655	NV4_0656	NV5_0662	V11_0642	Vv7_0645	+	CoR	186893	187152	Putative transcriptional regulator	260	217831	218090
139_0685	F57_0677	K56_0705	K58_0638	LFI_0656	Mv2_0650	Mv5_4623	NV3_0656	NV4_0657	NV5_0663	V11_0643	Vv7_0646	+	CoR	187153	187339	Putative uncharacterized protein	187	218091	218277
139_0686	F57_0678	K56_0706	K58_0639	LFI_0657	Mv2_0651	Mv5_4622	NV3_0657	NV4_0658	NV5_0664	V11_0644	Vv7_0647	+	CoR	187340	187512	Putative peptide methionine sulfoxide reductase MsrA	173	218278	218450
139_0688	F57_0679	K56_0708	K58_0640	LFI_0658	Mv2_0652	Mv5_4621	NV3_0658	NV4_0659	NV5_0665	V11_0645	Vv7_0648	+	CoR	187513	187829	Hypothetical transcriptional regulator, LysR family	317	218451	218767
139_0689	F57_0680	K56_0709	K58_0641	LFI_0659	Mv2_0653	Mv5_4620	NV3_0659	NV4_0660	NV5_0666	V11_0646	Vv7_0649	+	CoR	187830	188031	Putative threonine efflux protein	202	218768	218969
139_0690	F57_0681	K56_0710	K58_0642	LFI_0660	Mv2_0654	Mv5_4619	NV3_0660	NV4_0661	NV5_0667	V11_0647	Vv7_0650	+	CoR	188032	188437	Putative multidrug resistance protein	406	218970	219375
139_0691	F57_0682	K56_0711	K58_0643	LFI_0661	Mv2_0655	Mv5_4618	NV3_0661	NV4_0662	NV5_0668	V11_0648	Vv7_0651	+	CoR	188438	188729	Transcriptional regulator, LysR family	292	219376	219667
139_0692	F57_0683	K56_0712	K58_0644	LFI_0662	Mv2_0656	Mv5_4617	NV3_0662	NV4_0663	NV5_0669	V11_0649	Vv7_0652	+	CoR	188730	189010	Substrate-binding transcriptional regulator, araC family	281	219668	219948
139_0693	F57_0684	K56_0713	K58_0645	LFI_0663	Mv2_0657	Mv5_4616	NV3_0663	NV4_0664	NV5_0670	V11_0650	Vv7_0653	+	CoR	189011	189252	Putative branched-chain amino acid transport protein AzlC	242	219949	220190
139_0694	F57_0685	K56_0714	K58_0646	LFI_0664	Mv2_0658	Mv5_4615	NV3_0664	NV4_0665	NV5_0671	V11_0651	Vv7_0654	+	CoR	189253	189359	Putative membrane protein	107	220191	220297
139_0695	F57_0686	K56_0715	K58_0647	LFI_0665	Mv2_0659	Mv5_4614	NV3_0665	NV4_0666	NV5_0672	V11_0652	Vv7_0655	+	CoR	189360	189532	Putative acetyltransferase	173	220298	220470
139_0696	F57_0687	K56_0716	K58_0648	LFI_0666	Mv2_0660	Mv5_4613	NV3_0666	NV4_0667	NV5_0673	V11_0653	Vv7_0656	+	CoR	189533	189844	Putative uncharacterized protein	312	220471	220782
139_0697	F57_0689	K56_0718	K58_0650	LFI_0668	Mv2_0662	Mv5_4611	NV3_0668	NV4_0669	NV5_0675	V11_0655	Vv7_0658	+	CoR	189845	190232	Cystathionine gamma-synthase	388	220783	221170
139_0698	F57_0690	K56_0719	K58_0651	LFI_0669	Mv2_0663	Mv5_4610	NV3_0669	NV4_0670	NV5_0676	V11_0656	Vv7_0659	+	CoR	190233	190344	UPF0267 protein PE36_20345	112	221171	221282
139_0700	F57_0692	K56_0721	K58_0652	LFI_0671	Mv2_0665	Mv5_4609	NV3_0671	NV4_0672	NV5_0678	V11_0658	Vv7_0660	+	CoR	190345	190392	Putative uncharacterized protein	48	221283	221330
139_0701	F57_0693	K56_0722	K58_0653	LFI_0672	Mv2_0666	Mv5_4608	NV3_0672	NV4_0673	NV5_0679	V11_0659	Vv7_0661	+	CoR	190393	190618	Putative uncharacterized protein	226	221331	221556
139_0703	F57_0695	K56_0724	K58_0655	LFI_0674	Mv2_0668	Mv5_4606	NV3_0674	NV4_0675	NV5_0682	V11_0661	Vv7_0663	+	CoR	190619	190849	Pseudouridine synthase	231	221557	221787
139_0704	F57_0696	K56_0725	K58_0656	LFI_0675	Mv2_0669	Mv5_4605	NV3_0675	NV4_0676	NV5_0683	V11_0662	Vv7_0664	+	CoR	190850	191212	Putative lipoprotein	363	221788	222150
139_0705	F57_0697	K56_0726	K58_0657	LFI_0676	Mv2_0670	Mv5_4604	NV3_0676	NV4_0677	NV5_0684	V11_0663	Vv7_0665	+	CoR	191213	191525	Putative membrane protein	313	222151	222463
139_0706	F57_0698	K56_0727	K58_0658	LFI_0677	Mv2_0671	Mv5_4603	NV3_0677	NV4_0678	NV5_0685	V11_0664	Vv7_0666	+	CoR	191526	191679	Putative leucine-responsive regulatory protein	154	222464	222617
139_0707	F57_0699	K56_0728	K58_0659	LFI_0678	Mv2_0672	Mv5_4602	NV3_0678	NV4_0679	NV5_0686	V11_0665	Vv7_0667	+	CoR	191680	191894	Putative uncharacterized protein	215	222618	222832
139_0708	F57_0700	K56_0729	K58_0660	LFI_0680	Mv2_0674	Mv5_4601	NV3_0680	NV4_0680	NV5_0687	V11_0666	Vv7_0668	+	CoR	191895	192216	Putative virK protein	322	222833	223154
139_0709	F57_0701	K56_0730	K58_0661	LFI_0681	Mv2_0675	Mv5_4600	NV3_0681	NV4_0681	NV5_0688	V11_0667	Vv7_0669	+	CoR	192217	192323	Transcriptional regulator, ArsR family	107	223155	223261
139_0711	F57_0702	K56_0732	K58_0662	LFI_0682	Mv2_0676	Mv5_4599	NV3_0682	NV4_0682	NV5_0689	V11_0668	Vv7_0670	+	CoR	192324	192994	Protease II	671	223262	223932
139_0712	F57_0703	K56_0733	K58_0663	LFI_0683	Mv2_0677	Mv5_4598	NV3_0683	NV4_0683	NV5_0690	V11_0669	Vv7_0671	+	CoR	192995	193705	Hemin receptor	711	223933	224643
139_0715	F57_0707	K56_0736	K58_0666	LFI_0685	Mv2_0679	Mv5_4594	NV3_0685	NV4_0686	NV5_0692	V11_0672	Vv7_0674	+	CoR	193706	194207	Putative uncharacterized protein	502	224644	225145
139_0716	F57_0708	K56_0737	K58_0667	LFI_0686	Mv2_0680	Mv5_4593	NV3_0686	NV4_0687	NV5_0693	V11_0673	Vv7_0675	+	CoR	194208	194400	Putative uncharacterized protein	193	225146	225338
139_0717	F57_0709	K56_0738	K58_0668	LFI_0687	Mv2_0681	Mv5_4592	NV3_0687	NV4_0688	NV5_0694	V11_0674	Vv7_0676	+	CoR	194401	194572	Putative membrane protein	172	225339	225510
139_0718	F57_0710	K56_0739	K58_0669	LFI_0688	Mv2_0682	Mv5_4591	NV3_0688	NV4_0689	NV5_0695	V11_0675	Vv7_0677	+	CoR	194573	194888	Putative uncharacterized protein	316	225511	225826
139_0719	F57_0711	K56_0740	K58_0670	LFI_0689	Mv2_0684	Mv5_4590	NV3_0689	NV4_0690	NV5_0696	V11_0676	Vv7_0678	+	CoR	194889	195288	Putative uncharacterized protein	400	225827	226226
139_0720	F57_0712	K56_0741	K58_0671	LFI_0690	Mv2_0685	Mv5_4589	NV3_0690	NV4_0691	NV5_0697	V11_0677	Vv7_0679	+	CoR	195289	195385	Putative uncharacterized protein	97	226227	226323
139_0722	F57_0714	K56_0743	K58_0673	LFI_0692	Mv2_0688	Mv5_4587	NV3_0693	NV4_0693	NV5_0699	V11_0679	Vv7_0681	+	CoR	195386	195516	Putative uncharacterized protein	131	226324	226454
139_0723	F57_0715	K56_0744	K58_0674	LFI_0693	Mv2_0689	Mv5_4586	NV3_0694	NV4_0694	NV5_0700	V11_0680	Vv7_0682	+	CoR	195517	195706	Putative uncharacterized protein	190	226455	226644
139_0724	F57_0716	K56_0745	K58_0675	LFI_0694	Mv2_0690	Mv5_4585	NV3_0695	NV4_0695	NV5_0701	V11_0681	Vv7_0683	+	CoR	195707	196137	Putative uncharacterized protein VV0828	431	226645	227075
139_0728	F57_4150	K56_0749	K58_0678	LFI_0698	Mv2_0694	Mv5_4582	NV3_0699	NV4_0698	NV5_0706	V11_0684	Vv7_0686	+	CoR	196138	196431	Putative AraC-type HTH DNA-binding protein	294	227076	227369
139_0729	F57_4151	K56_0750	K58_0679	LFI_0699	Mv2_0695	Mv5_4581	NV3_0700	NV4_0699	NV5_0707	V11_0685	Vv7_0687	+	CoR	196432	196785	Membrane-fusion protein	354	227370	227723
139_0730	F57_4152	K56_0751	K58_0680	LFI_0700	Mv2_0696	Mv5_4580	NV3_0701	NV4_0700	NV5_0708	V11_0686	Vv7_0688	+	CoR	196786	197837	AcrB/AcrD/AcrF family protein	1052	227724	228775
139_0731	F57_4153	K56_0752	K58_0681	LFI_0701	Mv2_0697	Mv5_4579	NV3_0702	NV4_0701	NV5_0709	V11_0687	Vv7_0689	+	CoR	197838	198055	Putative glutathione S-transferase	218	228776	228993
139_0732	F57_4154	K56_0753	K58_0682	LFI_0702	Mv2_0698	Mv5_4578	NV3_0703	NV4_0702	NV5_0710	V11_0688	Vv7_0690	+	CoR	198056	198142	Putative uncharacterized protein	87	228994	229080
139_0733	F57_4155	K56_0754	K58_0683	LFI_0703	Mv2_0699	Mv5_4577	NV3_0704	NV4_0703	NV5_0711	V11_0689	Vv7_0691	+	CoR	198143	198514	Response regulator	372	229081	229452
139_0734	F57_4156	K56_0755	K58_0684	LFI_0704	Mv2_0700	Mv5_4576	NV3_0705	NV4_0704	NV5_0713	V11_0690	Vv7_0692	+	CoR	198515	198621	Putative uncharacterized protein	107	229453	229559
139_0735	F57_4157	K56_0756	K58_0685	LFI_0705	Mv2_0701	Mv5_4575	NV3_0706	NV4_0705	NV5_0714	V11_0691	Vv7_0693	+	CoR	198622	198936	Putative uncharacterized protein	315	229560	229874
139_0736	F57_4158	K56_0757	K58_0686	LFI_0706	Mv2_0702	Mv5_4574	NV3_0707	NV4_0706	NV5_0715	V11_0692	Vv7_0694	+	CoR	198937	198978	Putative uncharacterized protein	42	229875	229916
139_0737	F57_4159	K56_0758	K58_0687	LFI_0707	Mv2_0703	Mv5_4573	NV3_0708	NV4_0707	NV5_0716	V11_0693	Vv7_0695	+	CoR	198979	199235	Ferredoxin--NADP reductase	257	229917	230173
139_0738	F57_4160	K56_0759	K58_0688	LFI_0708	Mv2_0704	Mv5_4572	NV3_0709	NV4_0708	NV5_0717	V11_0694	Vv7_0696	+	CoR	199236	199581	Hypothetical transcription regulator LysR family	346	230174	230519
139_0739	F57_4161	K56_0760	K58_0689	LFI_0710	Mv2_0706	Mv5_4571	NV3_0711	NV4_0709	NV5_0718	V11_0695	Vv7_0697	+	CoR	199582	200016	D-amino acid dehydrogenase small subunit	435	230520	230954
139_0740	F57_4162	K56_0761	K58_0690	LFI_0711	Mv2_0707	Mv5_4570	NV3_0712	NV4_0710	NV5_0719	V11_0696	Vv7_0698	+	CoR	200017	200323	Putative hydrolase	307	230955	231261
139_0741	F57_4163	K56_0762	K58_0691	LFI_0712	Mv2_0708	Mv5_4569	NV3_0713	NV4_0711	NV5_0720	V11_0697	Vv7_0699	+	CoR	200324	200607	Sigma S (Sigma 38) factor of RNA polymerase, major sigma factorduring stationary phase	284	231262	231545
139_0742	F57_4164	K56_0763	K58_0692	LFI_0713	Mv2_0709	Mv5_4568	NV3_0714	NV4_0712	NV5_0721	V11_0698	Vv7_0700	+	CoR	200608	200703	Putative uncharacterized protein	96	231546	231641
139_0743	F57_4165	K56_0764	K58_0693	LFI_0714	Mv2_0710	Mv5_4567	NV3_0715	NV4_0713	NV5_0722	V11_0699	Vv7_0701	+	CoR	200704	200925	Haemagglutinin associated protein	222	231642	231863
139_0744	F57_4166	K56_0765	K58_0694	LFI_0715	Mv2_0711	Mv5_4566	NV3_0716	NV4_0714	NV5_0723	V11_0700	Vv7_0702	+	CoR	200926	201030	Putative uncharacterized protein	105	231864	231968
139_0745	F57_4167	K56_0766	K58_0695	LFI_0716	Mv2_0712	Mv5_4565	NV3_0717	NV4_0715	NV5_0725	V11_0701	Vv7_0703	+	CoR	201031	201184	Putative uncharacterized protein	154	231969	232122
139_0746	F57_4168	K56_0767	K58_0696	LFI_0717	Mv2_0713	Mv5_4564	NV3_0718	NV4_0716	NV5_0726	V11_0702	Vv7_0704	+	CoR	201185	201520	Hemolysin	336	232123	232458
139_0747	F57_4169	K56_0768	K58_0697	LFI_0718	Mv2_0714	Mv5_4563	NV3_0719	NV4_0717	NV5_0727	V11_0703	Vv7_0705	+	CoR	201521	201805	Putative uncharacterized protein	285	232459	232743
139_0748	F57_4170	K56_0769	K58_0698	LFI_0719	Mv2_0715	Mv5_4562	NV3_0720	NV4_0718	NV5_0728	V11_0704	Vv7_0706	+	CoR	201806	202022	Putative uncharacterized protein	217	232744	232960
139_0749	F57_4171	K56_0770	K58_0699	LFI_0720	Mv2_0716	Mv5_4561	NV3_0721	NV4_0719	NV5_0729	V11_0705	Vv7_0707	+	CoR	202023	202172	Putative uncharacterized protein	150	232961	233110
139_0750	F57_4172	K56_0771	K58_0700	LFI_0721	Mv2_0717	Mv5_4560	NV3_0722	NV4_0720	NV5_0730	V11_0706	Vv7_0708	+	CoR	202173	202418	ABC transporter, ATP-binding protein-like protein	246	233111	233356
139_0751	F57_4173	K56_0772	K58_0701	LFI_0722	Mv2_0718	Mv5_4559	NV3_0723	NV4_0721	NV5_0731	V11_0707	Vv7_0709	+	CoR	202419	202691	Membrane protein, putative	273	233357	233629
139_0752	F57_4174	K56_0773	K58_0702	LFI_4720	Mv2_0719	Mv5_4558	NV3_4577	NV4_0722	NV5_0732	V11_0708	Vv7_0710	+	CoR	202692	202746	Putative uncharacterized protein	55	233630	233684
139_0753	F57_4175	K56_0774	K58_0703	LFI_4719	Mv2_0720	Mv5_4557	NV3_4576	NV4_0723	NV5_0733	V11_0709	Vv7_0711	+	CoR	202747	202971	Putative haloacid dehalogenase-like hydrolase family protein	225	233685	233909
139_0754	F57_4176	K56_0775	K58_0704	LFI_4718	Mv2_0721	Mv5_4556	NV3_4575	NV4_0724	NV5_0734	V11_0710	Vv7_0712	+	CoR	202972	203170	Putative uncharacterized protein	199	233910	234108
139_0755	F57_4177	K56_0776	K58_0705	LFI_4717	Mv2_0722	Mv5_4555	NV3_4574	NV4_0725	NV5_0735	V11_0711	Vv7_0713	+	CoR	203171	204080	PAS sensor diguanylate cyclase and phophodiesterase	910	234109	235018
139_0756	F57_4178	K56_0777	K58_0706	LFI_4715	Mv2_0724	Mv5_4554	NV3_4572	NV4_0726	NV5_0737	V11_0712	Vv7_0714	+	CoR	204081	204413	Putative transcriptional regulator	333	235019	235351
139_0757	F57_4179	K56_0778	K58_0707	LFI_4714	Mv2_0725	Mv5_4553	NV3_4571	NV4_0727	NV5_0738	V11_0713	Vv7_0715	+	CoR	204414	204616	Transporter, LysE family	203	235352	235554
139_0758	F57_4180	K56_0779	K58_0708	LFI_4713	Mv2_0726	Mv5_4552	NV3_4570	NV4_0728	NV5_0739	V11_0714	Vv7_0716	+	CoR	204617	204795	Putative uncharacterized protein	179	235555	235733
139_0759	F57_4181	K56_0780	K58_0709	LFI_4712	Mv2_0727	Mv5_4551	NV3_4569	NV4_0729	NV5_0740	V11_0715	Vv7_0717	+	CoR	204796	205404	Putative uncharacterized protein	609	235734	236342
139_0760	F57_4182	K56_0781	K58_0710	LFI_4711	Mv2_0728	Mv5_4550	NV3_4568	NV4_0730	NV5_0741	V11_0716	Vv7_0718	+	CoR	205405	205630	Putative uncharacterized protein	226	236343	236568
139_0761	F57_4183	K56_0782	K58_0711	LFI_4710	Mv2_0729	Mv5_4549	NV3_4567	NV4_0731	NV5_0742	V11_0717	Vv7_0719	+	CoR	205631	205743	Hypothetical cytosolic protein	113	236569	236681
139_0762	F57_4184	K56_0783	K58_0712	LFI_4709	Mv2_0730	Mv5_4548	NV3_4566	NV4_0732	NV5_0743	V11_0718	Vv7_0720	+	CoR	205744	205923	Putative uncharacterized protein	180	236682	236861
139_0763	F57_4185	K56_0784	K58_0713	LFI_4708	Mv2_0731	Mv5_4547	NV3_4565	NV4_0733	NV5_0744	V11_0719	Vv7_0721	+	CoR	205924	206216	Putative uncharacterized protein	293	236862	237154
139_0764	F57_4186	K56_0785	K58_0714	LFI_4707	Mv2_0732	Mv5_4546	NV3_4564	NV4_0734	NV5_0745	V11_0720	Vv7_0722	+	CoR	206217	206607	Putative membrane protein	391	237155	237545
139_0765	F57_4187	K56_0786	K58_0715	LFI_4706	Mv2_0733	Mv5_4545	NV3_4563	NV4_0735	NV5_0746	V11_0721	Vv7_0723	+	CoR	206608	206909	Cyanophycin synthetase domain protein	302	237546	237847
139_0766	F57_4188	K56_0787	K58_0716	LFI_4705	Mv2_0734	Mv5_4544	NV3_4562	NV4_0736	NV5_0747	V11_0722	Vv7_0724	+	CoR	206910	207199	Putative uncharacterized protein	290	237848	238137
139_0767	F57_4189	K56_0788	K58_0717	LFI_4704	Mv2_0735	Mv5_4543	NV3_4561	NV4_0737	NV5_0748	V11_0723	Vv7_0725	+	CoR	207200	207366	Putative uncharacterized protein	167	238138	238304
139_0768	F57_4190	K56_0789	K58_0718	LFI_4703	Mv2_0736	Mv5_4542	NV3_4560	NV4_0738	NV5_0749	V11_0724	Vv7_0726	+	CoR	207367	207513	YHS domain protein	147	238305	238451
139_0769	F57_4191	K56_0790	K58_0719	LFI_4702	Mv2_0737	Mv5_4541	NV3_4559	NV4_0739	NV5_0750	V11_0725	Vv7_0727	+	CoR	207514	207593	Putative uncharacterized protein	80	238452	238531
139_0770	F57_4192	K56_0791	K58_0720	LFI_4701	Mv2_0738	Mv5_4540	NV3_4558	NV4_0740	NV5_0751	V11_0726	Vv7_0728	+	CoR	207594	207812	Putative uncharacterized protein	219	238532	238750
139_0771	F57_4193	K56_0792	K58_0721	LFI_4700	Mv2_0739	Mv5_4539	NV3_4557	NV4_0741	NV5_0752	V11_0727	Vv7_0729	+	CoR	207813	207973	Putative uncharacterized protein	161	238751	238911
139_0772	F57_4194	K56_0793	K58_0722	LFI_4699	Mv2_0740	Mv5_4538	NV3_4556	NV4_0742	NV5_0753	V11_0728	Vv7_0730	+	CoR	207974	208456	Hypothetical methyl-accepting chemotaxis protein	483	238912	239394
139_0773	F57_4195	K56_0794	K58_0723	LFI_4698	Mv2_0741	Mv5_4537	NV3_4555	NV4_0743	NV5_0754	V11_0729	Vv7_0731	+	CoR	208457	208643	Putative uncharacterized protein	187	239395	239581
139_0774	F57_4196	K56_0795	K58_0724	LFI_4697	Mv2_0742	Mv5_4536	NV3_4554	NV4_0744	NV5_0755	V11_0730	Vv7_0732	+	CoR	208644	208944	Putative uncharacterized protein	301	239582	239882
139_0775	F57_4197	K56_0796	K58_0725	LFI_4696	Mv2_0743	Mv5_4535	NV3_4553	NV4_0745	NV5_0756	V11_0731	Vv7_0733	+	CoR	208945	209338	Putative uncharacterized protein	394	239883	240276
139_0776	F57_4198	K56_0797	K58_0726	LFI_4695	Mv2_0744	Mv5_4534	NV3_4552	NV4_0746	NV5_0757	V11_0732	Vv7_0734	+	CoR	209339	209640	Putative uncharacterized protein	302	240277	240578
139_0777	F57_4199	K56_0798	K58_0727	LFI_4694	Mv2_0745	Mv5_4533	NV3_4551	NV4_0747	NV5_0758	V11_0733	Vv7_0735	+	CoR	209641	209924	Enoyl-CoA hydratase	284	240579	240862
139_0781	F57_4200	K56_0802	K58_0731	LFI_4693	Mv2_0746	Mv5_4529	NV3_4550	NV4_0751	NV5_0759	V11_0737	Vv7_0739	+	CoR	209925	210109	Putative uncharacterized protein	185	240863	241047
139_0782	F57_4222	K56_0803	K58_0733	LFI_4665	Mv2_4799	Mv5_4496	NV3_4522	NV4_0752	NV5_4024	V11_0739	Vv7_0741	+	CoR	210110	210496	Putative uncharacterized protein	387	241048	241434
139_0783	F57_4223	K56_0804	K58_0734	LFI_4664	Mv2_4798	Mv5_4495	NV3_4521	NV4_0753	NV5_4025	V11_0740	Vv7_0742	+	CoR	210497	210769	Enoyl-CoA hydratase	273	241435	241707
139_0784	F57_4224	K56_0805	K58_0735	LFI_4663	Mv2_4797	Mv5_4494	NV3_4520	NV4_0754	NV5_4026	V11_0741	Vv7_0743	+	CoR	210770	211586	Putative uncharacterized protein	817	241708	242524
139_0785	F57_4225	K56_0806	K58_0736	LFI_4662	Mv2_4796	Mv5_4493	NV3_4519	NV4_0755	NV5_4027	V11_0742	Vv7_0744	+	CoR	211587	211894	Transcriptional regulator	308	242525	242832
139_0786	F57_4226	K56_0807	K58_0737	LFI_4661	Mv2_4795	Mv5_4492	NV3_4518	NV4_0756	NV5_4028	V11_0743	Vv7_0745	+	CoR	211895	212097	Putative uncharacterized protein	203	242833	243035
139_0787	F57_4227	K56_0808	K58_0738	LFI_4660	Mv2_4794	Mv5_4491	NV3_4517	NV4_0757	NV5_4029	V11_0744	Vv7_0746	+	CoR	212098	213038	Putative peptidase, insulinase family	941	243036	243976
139_0788	F57_4228	K56_0809	K58_0739	LFI_4659	Mv2_4793	Mv5_4490	NV3_4516	NV4_0758	NV5_4030	V11_0745	Vv7_0747	+	CoR	213039	213193	Phosphohistidine phosphatase SixA	155	243977	244131
139_0789	F57_4229	K56_0810	K58_0740	LFI_4658	Mv2_4792	Mv5_4489	NV3_4515	NV4_0759	NV5_4031	V11_0746	Vv7_0748	+	CoR	213194	213258	Putative uncharacterized protein	65	244132	244196
139_0790	F57_4230	K56_0811	K58_0741	LFI_4657	Mv2_4791	Mv5_4488	NV3_4514	NV4_0760	NV5_4032	V11_0747	Vv7_0749	+	CoR	213259	213346	Putative uncharacterized protein	88	244197	244284
139_0791	F57_4231	K56_0812	K58_0742	LFI_4656	Mv2_4790	Mv5_4487	NV3_4513	NV4_0761	NV5_4033	V11_0748	Vv7_0750	+	CoR	213347	213554	Putative uncharacterized protein	208	244285	244492
139_0792	F57_4232	K56_0813	K58_0743	LFI_4655	Mv2_4789	Mv5_4486	NV3_4512	NV4_0762	NV5_4034	V11_0749	Vv7_0751	+	CoR	213555	213863	Putative adenine-specific methylase	309	244493	244801
139_0793	F57_4233	K56_0814	K58_0744	LFI_4654	Mv2_4788	Mv5_4485	NV3_4511	NV4_0763	NV5_4035	V11_0750	Vv7_0752	+	CoR	213864	214225	Chorismate synthase	362	244802	245163
139_0796	F57_4237	K56_0817	K58_0747	LFI_4652	Mv2_4786	Mv5_4482	NV3_4509	NV4_0766	NV5_4038	V11_0753	Vv7_0755	+	CoR	214226	214671	Serine transporter	446	245164	245609
139_0797	F57_4238	K56_0818	K58_0748	LFI_4651	Mv2_4785	Mv5_4481	NV3_4508	NV4_0767	NV5_4039	V11_0754	Vv7_0756	+	CoR	214672	215100	Putative phospholipase C	429	245610	246038
139_0800	F57_4240	K56_0820	K58_0750	LFI_4649	Mv2_4783	Mv5_4479	NV3_4506	NV4_0769	NV5_4041	V11_0756	Vv7_0758	+	CoR	215101	215256	YbaK/ebsC protein	156	246039	246194
139_0801	F57_4241	K56_0821	K58_0751	LFI_4648	Mv2_4782	Mv5_4478	NV3_4505	NV4_0770	NV5_4042	V11_0757	Vv7_0759	+	CoR	215257	215884	Putative TrkA family protein	628	246195	246822
139_0802	F57_4242	K56_0822	K58_0752	LFI_4647	Mv2_4781	Mv5_4477	NV3_4504	NV4_0771	NV5_4043	V11_0758	Vv7_0760	+	CoR	215885	216152	Tryptophan synthase alpha chain	268	246823	247090
139_0803	F57_4243	K56_0823	K58_0753	LFI_4646	Mv2_4780	Mv5_4476	NV3_4503	NV4_0772	NV5_4044	V11_0759	Vv7_0761	+	CoR	216153	216548	Tryptophan synthase beta chain	396	247091	247486
139_0804	F57_4244	K56_0824	K58_0754	LFI_4645	Mv2_4779	Mv5_4475	NV3_4502	NV4_0773	NV5_4045	V11_0760	Vv7_0762	+	CoR	216549	217010	Putative phosphoribosylanthranilate isomerase(TrpF);indole-3-glycerol phosphate synthase (TrpC)	462	247487	247948
139_0805	F57_4245	K56_0825	K58_0755	LFI_4644	Mv2_4778	Mv5_4474	NV3_4501	NV4_0774	NV5_4046	V11_0761	Vv7_0763	+	CoR	217011	217366	Anthranilate phosphoribosyltransferase	356	247949	248304
139_0806	F57_4246	K56_0826	K58_0756	LFI_4643	Mv2_4777	Mv5_4473	NV3_4500	NV4_0775	NV5_4047	V11_0762	Vv7_0764	+	CoR	217367	217567	Anthranilate phosphoribosyltransferase	201	248305	248505
139_0807	F57_4247	K56_0827	K58_0757	LFI_4642	Mv2_4776	Mv5_4472	NV3_4499	NV4_0776	NV5_4048	V11_0763	Vv7_0765	+	CoR	217568	218114	Anthranilate synthase component I	547	248506	249052
139_0808	F57_4248	K56_0828	K58_0758	LFI_4641	Mv2_4775	Mv5_4471	NV3_4498	NV4_0777	NV5_4049	V11_0764	Vv7_0766	+	CoR	218115	218418	Putative metal-dependent phosphoesterase	304	249053	249356
139_0809	F57_4249	K56_0829	K58_0759	LFI_4640	Mv2_4774	Mv5_4470	NV3_4497	NV4_0778	NV5_4050	V11_0765	Vv7_0767	+	CoR	218419	218624	Sua5/YciO/YrdC/YwlC family protein	206	249357	249562
139_0810	F57_4250	K56_0830	K58_0760	LFI_4639	Mv2_4773	Mv5_4469	NV3_4496	NV4_0779	NV5_4051	V11_0766	Vv7_0768	+	CoR	218625	218885	Putative uncharacterized protein	261	249563	249823
139_0811	F57_4251	K56_0831	K58_0761	LFI_4638	Mv2_4772	Mv5_4468	NV3_4495	NV4_0780	NV5_4052	V11_0767	Vv7_0769	+	CoR	218886	219073	Putative uncharacterized protein	188	249824	250011
139_0812	F57_4252	K56_0832	K58_0762	LFI_4637	Mv2_4771	Mv5_4467	NV3_4494	NV4_0781	NV5_4053	V11_0768	Vv7_0770	+	CoR	219074	219408	Pseudouridine synthase	335	250012	250346
139_0813	F57_4253	K56_0833	K58_0763	LFI_4636	Mv2_4770	Mv5_4466	NV3_4493	NV4_0782	NV5_4054	V11_0769	Vv7_0771	+	CoR	219409	219589	Putative uncharacterized protein	181	250347	250527
139_0814	F57_4254	K56_0834	K58_0764	LFI_4635	Mv2_4769	Mv5_4465	NV3_4492	NV4_0783	NV5_4055	V11_0770	Vv7_0772	+	CoR	219590	220012	Hypothetical Small-conductance mechanosensitive channel	423	250528	250950
139_0815	F57_4255	K56_0835	K58_0765	LFI_4634	Mv2_4768	Mv5_4464	NV3_4491	NV4_0784	NV5_4056	V11_0771	Vv7_0773	+	CoR	220013	220491	Na+/H+ antiporter	479	250951	251429
139_0816	F57_4256	K56_0836	K58_0766	LFI_4633	Mv2_4767	Mv5_4463	NV3_4490	NV4_0785	NV5_4057	V11_0772	Vv7_0774	+	CoR	220492	221187	Major facilitator family transporter	696	251430	252125
139_0817	F57_4257	K56_0837	K58_0767	LFI_4632	Mv2_4766	Mv5_4462	NV3_4489	NV4_0786	NV5_4058	V11_0773	Vv7_0775	+	CoR	221188	221997	DNA polymerase	810	252126	252935
139_0818	F57_4258	K56_0838	K58_0768	LFI_4631	Mv2_4765	Mv5_4461	NV3_4488	NV4_0787	NV5_4059	V11_0774	Vv7_0776	+	CoR	221998	222205	Acyl-CoA thioesterase I	208	252936	253143
139_0819	F57_4259	K56_0839	K58_0769	LFI_4630	Mv2_4764	Mv5_4460	NV3_4487	NV4_0788	NV5_4060	V11_0775	Vv7_0777	+	CoR	222206	222452	ABC-type transport system, ATPase component	247	253144	253390
139_0820	F57_4260	K56_0840	K58_0770	LFI_4629	Mv2_4763	Mv5_4459	NV3_4486	NV4_0789	NV5_4061	V11_0776	Vv7_0778	+	CoR	222453	223290	ABC-type transport system, permease component	838	253391	254228
139_0821	F57_4262	K56_0841	K58_0772	LFI_4627	Mv2_4761	Mv5_4457	NV3_4484	NV4_0791	NV5_4063	V11_0778	Vv7_0780	+	CoR	223291	223425	Lactoylglutathione lyase	135	254229	254363
139_0822	F57_4263	K56_0842	K58_0773	LFI_4626	Mv2_4760	Mv5_4456	NV3_4483	NV4_0792	NV5_4064	V11_0779	Vv7_0781	+	CoR	223426	223679	Putative uncharacterized protein	254	254364	254617
139_0823	F57_4264	K56_0844	K58_0775	LFI_4624	Mv2_4758	Mv5_4455	NV3_4482	NV4_0793	NV5_4066	V11_0780	Vv7_0782	+	CoR	223680	224461	Putative uncharacterized protein	782	254618	255399
139_0824	F57_4265	K56_0845	K58_0777	LFI_4623	Mv2_4757	Mv5_4454	NV3_4481	NV4_0795	NV5_4067	V11_0782	Vv7_0784	+	CoR	224462	224593	Putative uncharacterized protein	132	255400	255531
139_0825	F57_4266	K56_0846	K58_0778	LFI_4622	Mv2_4756	Mv5_4453	NV3_4480	NV4_0796	NV5_4068	V11_0783	Vv7_0785	+	CoR	224594	224810	3,4-dihydroxy-2-butanone 4-phosphate synthase	217	255532	255748
139_0826	F57_4267	K56_0847	K58_0779	LFI_4621	Mv2_4755	Mv5_4452	NV3_4479	NV4_0797	NV5_4069	V11_0784	Vv7_0786	+	CoR	224811	224919	Putative uncharacterized protein	109	255749	255857
139_0827	F57_4268	K56_0848	K58_0780	LFI_4620	Mv2_4754	Mv5_4451	NV3_4478	NV4_0798	NV5_4070	V11_0785	Vv7_0787	+	CoR	224920	225327	N-acetylglucosamine repressor	408	255858	256265
139_0828	F57_4269	K56_0849	K58_0781	LFI_4619	Mv2_4753	Mv5_4450	NV3_4477	NV4_0799	NV5_4071	V11_0786	Vv7_0788	+	CoR	225328	225705	N-acetylglucosamine-6-phosphate deacetylase	378	256266	256643
139_0829	F57_4270	K56_0850	K58_0782	LFI_4618	Mv2_4752	Mv5_4449	NV3_4476	NV4_0800	NV5_4072	V11_0787	Vv7_0789	+	CoR	225706	225974	Glucosamine-6-phosphate deaminase - GlcN6P deaminase - Glucosamine-6-phosphate isomerase	269	256644	256912
139_0830	F57_4271	K56_0851	K58_0783	LFI_4617	Mv2_4751	Mv5_4448	NV3_4475	NV4_0801	NV5_4073	V11_0788	Vv7_0790	+	CoR	225975	226458	Putative uncharacterized protein	484	256913	257396
139_0831	F57_4272	K56_0852	K58_0784	LFI_4616	Mv2_4750	Mv5_4447	NV3_4474	NV4_0802	NV5_4074	V11_0789	Vv7_0791	+	CoR	226459	226995	Hypothetical methyl-accepting chemotaxis protein	537	257397	257933
139_0832	F57_4273	K56_0854	K58_0785	LFI_4615	Mv2_4749	Mv5_4446	NV3_4473	NV4_0803	NV5_4075	V11_0790	Vv7_0792	+	CoR	226996	227035	Putative stress-responsive nuclear envelope protein	40	257934	257973
139_0833	F57_4274	K56_0855	K58_0786	LFI_4614	Mv2_4748	Mv5_4445	NV3_4472	NV4_0804	NV5_4076	V11_0791	Vv7_0793	+	CoR	227036	227677	ATP-dependent DNA helicase RecQ	642	257974	258615
139_0834	F57_4275	K56_0856	K58_0787	LFI_4613	Mv2_4747	Mv5_4410	NV3_4471	NV4_0805	NV5_4077	V11_0792	Vv7_0794	+	CoR	227678	227729	Putative uncharacterized protein	52	258616	258667
139_0835	F57_4276	K56_0857	K58_0788	LFI_4612	Mv2_4746	Mv5_4409	NV3_4470	NV4_0806	NV5_4078	V11_0793	Vv7_0795	+	CoR	227730	227962	Aquaporin Z	233	258668	258900
139_0875	F57_0720	K56_4720	K58_4508	LFI_0768	Mv2_0813	Mv5_4696	NV3_0769	NV4_4612	NV5_0772	V11_4623	Vv7_4525	+	CoR	227963	228006	Diacylglycerol kinase/PAP2 family protein - Putative bifunctional membrane-associated kinase and phosphatase	44	258901	258944
139_0876	F57_0721	K56_4718	K58_4507	LFI_0769	Mv2_0814	Mv5_4695	NV3_0770	NV4_4611	NV5_0773	V11_4622	Vv7_4526	+	CoR	228007	228446	TRAP dicarboxylate transporter, DctM subunit	440	258945	259384
139_0877	F57_0722	K56_4717	K58_4506	LFI_0770	Mv2_0815	Mv5_4694	NV3_0771	NV4_4610	NV5_0774	V11_4621	Vv7_4527	+	CoR	228447	228623	TRAP dicarboxylate family transporter, DctQ subunit	177	259385	259561
139_0878	F57_0723	K56_4716	K58_4505	LFI_0771	Mv2_0816	Mv5_4693	NV3_0772	NV4_4609	NV5_0775	V11_4620	Vv7_4528	+	CoR	228624	228961	TRAP dicarboxylate family transporter, DctP subunit	338	259562	259899
139_0879	F57_0724	K56_4715	K58_4504	LFI_0772	Mv2_0817	Mv5_4692	NV3_0773	NV4_4608	NV5_0776	V11_4619	Vv7_4529	+	CoR	228962	229123	GntK protein	162	259900	260061
139_0880	F57_0725	K56_4714	K58_4503	LFI_0773	Mv2_0818	Mv5_4691	NV3_0774	NV4_4607	NV5_0777	V11_4618	Vv7_4530	+	CoR	229124	229460	Gluconate utilization system gnt-I transcriptional repressor	337	260062	260398
139_0881	F57_0726	K56_4713	K58_4502	LFI_0774	Mv2_0819	Mv5_4690	NV3_0775	NV4_4606	NV5_0778	V11_4617	Vv7_4531	+	CoR	229461	229960	6-phosphogluconate dehydrogenase, decarboxylating	500	260399	260898
139_0882	F57_0727	K56_4712	K58_4501	LFI_0775	Mv2_0820	Mv5_4689	NV3_0776	NV4_4605	NV5_0779	V11_4616	Vv7_4532	+	CoR	229961	230213	AzlC family protein	253	260899	261151
139_0883	F57_0728	K56_4711	K58_4500	LFI_0776	Mv2_0821	Mv5_4688	NV3_0777	NV4_4604	NV5_0780	V11_4615	Vv7_4533	+	CoR	230214	230313	Putative uncharacterized protein	100	261152	261251
139_0884	F57_0729	K56_4710	K58_4499	LFI_0777	Mv2_0822	Mv5_4687	NV3_0778	NV4_4603	NV5_0781	V11_4614	Vv7_4534	+	CoR	230314	230923	D-fructose-6-phosphate amidotransferase	610	261252	261861
139_0885	F57_0738	K56_4709	K58_0864	LFI_0787	Mv2_0832	Mv5_4655	NV3_0787	NV4_4552	NV5_0788	V11_0871	Vv7_0873	+	CoR	230924	231167	Glutaredoxin	244	261862	262105
139_0886	F57_0740	K56_4708	K58_0865	LFI_0788	Mv2_0833	Mv5_4653	NV3_0788	NV4_4551	NV5_0790	V11_0873	Vv7_0874	+	CoR	231168	231298	Putative uncharacterized protein	131	262106	262236
139_0887	F57_0741	K56_4707	K58_0866	LFI_0789	Mv2_0834	Mv5_4652	NV3_0789	NV4_4550	NV5_0791	V11_0874	Vv7_0875	+	CoR	231299	231499	Glutathione-dependent formaldehyde-activating enzyme	201	262237	262437
139_0888	F57_0742	K56_4706	K58_0867	LFI_0790	Mv2_0835	Mv5_4651	NV3_0790	NV4_4549	NV5_0792	V11_0875	Vv7_0876	+	CoR	231500	231904	Putative metal-dependent dipeptidase	405	262438	262842
139_0889	F57_0743	K56_4705	K58_0868	LFI_0791	Mv2_0836	Mv5_4649	NV3_0791	NV4_4548	NV5_0793	V11_0876	Vv7_0877	+	CoR	231905	232209	Hypothetical transcriptional regulator, LysR family	305	262843	263147
139_0890	F57_0744	K56_4704	K58_0869	LFI_0792	Mv2_0837	Mv5_4648	NV3_0792	NV4_4547	NV5_0794	V11_0877	Vv7_0878	+	CoR	232210	232306	Lipoprotein	97	263148	263244
139_0891	F57_0745	K56_4703	K58_0870	LFI_0793	Mv2_0838	Mv5_4647	NV3_0793	NV4_4546	NV5_0795	V11_0878	Vv7_0879	+	CoR	232307	232524	Nitroreductase family protein	218	263245	263462
139_0892	F57_0746	K56_4702	K58_0871	LFI_0794	Mv2_0839	Mv5_4646	NV3_0794	NV4_4545	NV5_0796	V11_0879	Vv7_0880	+	CoR	232525	232990	Hypothetical methyl-accepting chemotaxis protein	466	263463	263928
139_0893	F57_0747	K56_4701	K58_0872	LFI_0795	Mv2_0840	Mv5_4645	NV3_0795	NV4_4544	NV5_0797	V11_0880	Vv7_0881	+	CoR	232991	233545	Putative uncharacterized protein	555	263929	264483
139_0894	F57_0748	K56_4700	K58_0873	LFI_0796	Mv2_0841	Mv5_4644	NV3_0796	NV4_4543	NV5_0798	V11_0881	Vv7_0882	+	CoR	233546	233912	OmpA/MotB domain protein	367	264484	264850
139_0895	F57_0749	K56_4699	K58_0874	LFI_0797	Mv2_0842	Mv5_4643	NV3_0797	NV4_4542	NV5_0799	V11_0882	Vv7_0883	+	CoR	233913	234556	1,4-alpha-glucan-branching enzyme 1 - 1,4-alpha-D-glucan:1,4-alpha-D-glucan 6-glucosyl-transferase 1 - Glycogen-branching enzyme 1	644	264851	265494
139_0896	F57_0750	K56_4698	K58_0875	LFI_0798	Mv2_0843	Mv5_4642	NV3_0798	NV4_4541	NV5_0800	V11_0883	Vv7_0884	+	CoR	234557	235291	4-alpha-glucanotransferase	735	265495	266229
139_0897	F57_0751	K56_4697	K58_0876	LFI_0799	Mv2_0844	Mv5_4641	NV3_0799	NV4_4540	NV5_0801	V11_0884	Vv7_0885	+	CoR	235292	236109	Phosphorylase	818	266230	267047
139_0898	F57_0752	K56_4696	K58_0877	LFI_0800	Mv2_0845	Mv5_4640	NV3_0800	NV4_4539	NV5_0802	V11_0885	Vv7_0886	+	CoR	236110	237012	Transcriptional regulator MalT	903	267048	267950
139_0899	F57_0753	K56_4695	K58_0878	LFI_0801	Mv2_0846	Mv5_4639	NV3_0801	NV4_4538	NV5_0803	V11_0886	Vv7_0887	+	CoR	237013	237584	Putative uncharacterized protein	572	267951	268522
139_0902	F57_0755	K56_4692	K58_0880	LFI_0804	Mv2_0848	Mv5_4637	NV3_0804	NV4_4536	NV5_0805	V11_0888	Vv7_0889	+	CoR	237585	237714	Putative uncharacterized protein	130	268523	268652
139_0903	F57_0756	K56_4691	K58_0881	LFI_0805	Mv2_0849	Mv5_4636	NV3_0805	NV4_4535	NV5_0806	V11_0889	Vv7_0890	+	CoR	237715	238097	Iron-containing alcohol dehydrogenase	383	268653	269035
139_0905	F57_0757	K56_0959	K58_0883	LFI_0806	Mv2_1346	Mv5_0639	NV3_1490	NV4_1616	NV5_1487	V11_0892	Vv7_0891	+	CoR	238098	238146	Putative uncharacterized protein	49	269036	269084
139_0906	F57_0758	K56_0960	K58_0884	LFI_0807	Mv2_1347	Mv5_0640	NV3_1491	NV4_1617	NV5_1488	V11_0893	Vv7_0892	+	CoR	238147	238438	Putative uncharacterized protein	292	269085	269376
139_0907	F57_0759	K56_0961	K58_0885	LFI_0808	Mv2_1348	Mv5_0641	NV3_1492	NV4_1618	NV5_1489	V11_0894	Vv7_0893	+	CoR	238439	238557	Putative uncharacterized protein	119	269377	269495
139_0908	F57_0760	K56_0962	K58_0886	LFI_0809	Mv2_1349	Mv5_0642	NV3_1493	NV4_1619	NV5_1490	V11_0895	Vv7_0894	+	CoR	238558	238853	ABC-type maltose transport system, permease component	296	269496	269791
139_0909	F57_0761	K56_0963	K58_0887	LFI_0810	Mv2_1350	Mv5_0643	NV3_1494	NV4_1620	NV5_1491	V11_0896	Vv7_0895	+	CoR	238854	239387	ABC-type sugar transport system, permease component	534	269792	270325
139_0910	F57_0762	K56_0964	K58_0888	LFI_0811	Mv2_1351	Mv5_0644	NV3_1495	NV4_1621	NV5_1492	V11_0897	Vv7_0896	+	CoR	239388	239778	Maltose ABC transporter, periplasmic maltose-binding protein	391	270326	270716
139_0911	F57_0763	K56_0965	K58_0889	LFI_0812	Mv2_1352	Mv5_0645	NV3_1496	NV4_1622	NV5_1493	V11_0898	Vv7_0897	+	CoR	239779	240147	Maltose/maltodextrin ABC transporter, ATP-binding protein	369	270717	271085
139_0912	F57_0764	K56_0966	K58_0890	LFI_0813	Mv2_1353	Mv5_0646	NV3_1497	NV4_1623	NV5_1494	V11_0899	Vv7_0898	+	CoR	240148	240706	Histidine kinase, HAMP region:Bacterial chemotaxis sensorytransducer	559	271086	271644
139_0913	F57_0765	K56_0967	K58_0891	LFI_0814	Mv2_1354	Mv5_0647	NV3_1498	NV4_1624	NV5_1495	V11_0900	Vv7_0899	+	CoR	240707	241091	Putative uncharacterized protein	385	271645	272029
139_0914	F57_0766	K56_0968	K58_0892	LFI_0815	Mv2_1355	Mv5_0648	NV3_1499	NV4_1625	NV5_1496	V11_0901	Vv7_0900	+	CoR	241092	241378	Predicted amino acid racemase	287	272030	272316
139_0916	F57_0767	K56_0970	K58_0893	LFI_0816	Mv2_1356	Mv5_0649	NV3_1500	NV4_1626	NV5_1497	V11_0902	Vv7_0901	+	CoR	241379	241790	Maltoporin	412	272317	272728
139_0918	F57_0769	K56_0972	K58_0894	LFI_0817	Mv2_1357	Mv5_0651	NV3_1501	NV4_1628	NV5_1498	V11_0903	Vv7_0902	+	CoR	241791	242498	Hypothetical cytosolic protein	708	272729	273436
139_0919	F57_0770	K56_0973	K58_0895	LFI_0818	Mv2_1358	Mv5_0652	NV3_1502	NV4_1629	NV5_1499	V11_0904	Vv7_0903	+	CoR	242499	242670	Putative uncharacterized protein	172	273437	273608
139_0920	F57_0771	K56_0974	K58_0896	LFI_0819	Mv2_1359	Mv5_0653	NV3_1503	NV4_1630	NV5_1500	V11_0905	Vv7_0904	+	CoR	242671	243143	Sensory transduction histidine kinase	473	273609	274081
139_0921	F57_0772	K56_0975	K58_0897	LFI_0820	Mv2_1360	Mv5_0654	NV3_1504	NV4_1631	NV5_1501	V11_0906	Vv7_0905	+	CoR	243144	243368	DNA-binding response regulator BaeS	225	274082	274306
139_0924	F57_0774	K56_1855	K58_0899	LFI_0822	Mv2_1362	Mv5_0656	NV3_1506	NV4_1633	NV5_1503	V11_0908	Vv7_0907	+	CoR	243369	243583	Nitroreductase family protein	215	274307	274521
139_0925	F57_0775	K56_1856	K58_0900	LFI_0823	Mv2_1363	Mv5_0657	NV3_1507	NV4_1634	NV5_1504	V11_0909	Vv7_0908	+	CoR	243584	244238	Isoamylase	655	274522	275176
139_0926	F57_0776	K56_1857	K58_0901	LFI_0824	Mv2_1364	Mv5_0658	NV3_1508	NV4_1635	NV5_1505	V11_0910	Vv7_0909	+	CoR	244239	244610	Lipase chaperone	372	275177	275548
139_0927	F57_0777	K56_1858	K58_0902	LFI_0825	Mv2_1365	Mv5_0659	NV3_1509	NV4_1636	NV5_1506	V11_0911	Vv7_0910	+	CoR	244611	244939	Lactonizing lipase	329	275549	275877
139_0928	F57_0778	K56_1859	K58_0903	LFI_0826	Mv2_1366	Mv5_0660	NV3_1510	NV4_1637	NV5_1507	V11_0912	Vv7_0911	+	CoR	244940	245028	Putative uncharacterized protein	89	275878	275966
139_0929	F57_0779	K56_1860	K58_0904	LFI_0827	Mv2_1367	Mv5_0661	NV3_1511	NV4_1638	NV5_1508	V11_0913	Vv7_0912	+	CoR	245029	245405	Putative uncharacterized protein	377	275967	276343
139_0930	F57_0780	K56_1861	K58_0905	LFI_0828	Mv2_1368	Mv5_0662	NV3_1512	NV4_1639	NV5_1509	V11_0914	Vv7_0913	+	CoR	245406	245607	Putative cytoplasmic protein	202	276344	276545
139_0931	F57_0781	K56_1862	K58_0906	LFI_0829	Mv2_1369	Mv5_0663	NV3_1513	NV4_1640	NV5_1510	V11_0915	Vv7_0914	+	CoR	245608	245925	Putative uncharacterized protein	318	276546	276863
139_0932	F57_0782	K56_1863	K58_0907	LFI_0830	Mv2_1370	Mv5_0664	NV3_1514	NV4_1641	NV5_1511	V11_0916	Vv7_0915	+	CoR	245926	246153	Hemolysin, putative	228	276864	277091
139_0942	F57_4277	K56_0902	K58_0789	LFI_4611	Mv2_4745	Mv5_4408	NV3_4469	NV4_0807	NV5_4079	V11_0794	Vv7_0796	+	CoR	246154	246546	Benzoate transporter	393	277092	277484
139_0943	F57_4278	K56_0903	K58_0790	LFI_4610	Mv2_4744	Mv5_4407	NV3_4468	NV4_0808	NV5_4080	V11_0795	Vv7_0797	+	CoR	246547	246747	DNA-binding protein	201	277485	277685
139_0944	F57_4279	K56_0904	K58_0791	LFI_4609	Mv2_4743	Mv5_4405	NV3_4467	NV4_0809	NV5_4081	V11_0797	Vv7_0799	+	CoR	246748	246926	Ribosomal-protein-serine acetyltransferase	179	277686	277864
139_0945	F57_4280	K56_0905	K58_0792	LFI_4608	Mv2_4742	Mv5_4404	NV3_4466	NV4_0810	NV5_4082	V11_0798	Vv7_0800	+	CoR	246927	247136	Chloramphenicol acetyltransferase	210	277865	278074
139_0946	F57_4281	K56_0906	K58_0793	LFI_4607	Mv2_4741	Mv5_4403	NV3_4465	NV4_0811	NV5_4083	V11_0799	Vv7_0801	+	CoR	247137	247275	Putative uncharacterized protein	139	278075	278213
139_0948	F57_4283	K56_0908	K58_0795	LFI_4605	Mv2_4739	Mv5_4400	NV3_4463	NV4_0813	NV5_4085	V11_0801	Vv7_0803	+	CoR	247276	247576	Putative transcriptional regulator, LysR family	301	278214	278514
139_0949	F57_4284	K56_0909	K58_0796	LFI_4604	Mv2_4738	Mv5_4399	NV3_4462	NV4_0814	NV5_4086	V11_0802	Vv7_0804	+	CoR	247577	247889	Putative NTP pyrophosphatase	313	278515	278827
139_0950	F57_4285	K56_0910	K58_0797	LFI_4603	Mv2_4737	Mv5_4398	NV3_4461	NV4_0815	NV5_4087	V11_0803	Vv7_0805	+	CoR	247890	248204	Transcriptional regulator, LysR family protein	315	278828	279142
139_0951	F57_4286	K56_0911	K58_0798	LFI_4602	Mv2_4736	Mv5_4397	NV3_4460	NV4_0816	NV5_4088	V11_0804	Vv7_0806	+	CoR	248205	248462	Deoxyribose-phosphate aldolase	258	279143	279400
139_0952	F57_4287	K56_0912	K58_0799	LFI_4601	Mv2_4735	Mv5_4396	NV3_4459	NV4_0817	NV5_4089	V11_0805	Vv7_0807	+	CoR	248463	248776	Hypothetical major outer membrane protein OmpU	314	279401	279714
139_0953	F57_4288	K56_0913	K58_0800	LFI_4600	Mv2_4734	Mv5_4395	NV3_4458	NV4_0818	NV5_4090	V11_0806	Vv7_0808	+	CoR	248777	249006	Putative uncharacterized protein	230	279715	279944
139_0954	F57_4289	K56_0914	K58_0801	LFI_4599	Mv2_4733	Mv5_4394	NV3_4457	NV4_0819	NV5_4091	V11_0807	Vv7_0809	+	CoR	249007	249126	Putative uncharacterized protein	120	279945	280064
139_0955	F57_4291	K56_0915	K58_0802	LFI_4598	Mv2_4732	Mv5_4393	NV3_4456	NV4_0820	NV5_4092	V11_0808	Vv7_0810	+	CoR	249127	249655	Hypothetical L-lactate permease (LctP)	529	280065	280593
139_0956	F57_4292	K56_0916	K58_0803	LFI_4597	Mv2_4731	Mv5_4392	NV3_4455	NV4_0821	NV5_4093	V11_0809	Vv7_0811	+	CoR	249656	249932	Putative dehydrogenase subunit	277	280594	280870
139_0957	F57_4293	K56_0917	K58_0804	LFI_4596	Mv2_4730	Mv5_4391	NV3_4454	NV4_0822	NV5_4094	V11_0810	Vv7_0812	+	CoR	249933	250422	Putative electron transport protein ykgF	490	280871	281360
139_0958	F57_4294	K56_0919	K58_0805	LFI_4595	Mv2_4729	Mv5_4390	NV3_4453	NV4_0823	NV5_4095	V11_0811	Vv7_0813	+	CoR	250423	250659	Hypothetical ykgG family protein	237	281361	281597
139_0959	F57_4295	K56_0920	K58_0806	LFI_4594	Mv2_4728	Mv5_4389	NV3_4452	NV4_0824	NV5_4096	V11_0812	Vv7_0814	+	CoR	250660	250959	Hypothetical transcriptional regulator, LysR family	300	281598	281897
139_0960	F57_4296	K56_0921	K58_0807	LFI_4593	Mv2_4727	Mv5_4388	NV3_4451	NV4_0825	NV5_4097	V11_0813	Vv7_0815	+	CoR	250960	251258	Putative uncharacterized protein	299	281898	282196
139_0961	F57_4297	K56_0922	K58_0808	LFI_4592	Mv2_4726	Mv5_4387	NV3_4450	NV4_0826	NV5_4098	V11_0814	Vv7_0816	+	CoR	251259	251472	Putative uncharacterized protein	214	282197	282410
139_0962	F57_4298	K56_0923	K58_0809	LFI_4591	Mv2_4725	Mv5_4386	NV3_4449	NV4_0827	NV5_4099	V11_0815	Vv7_0817	+	CoR	251473	251991	ABC transporter related	519	282411	282929
139_0963	F57_4299	K56_0924	K58_0810	LFI_4590	Mv2_4724	Mv5_4385	NV3_4448	NV4_0828	NV5_4100	V11_0816	Vv7_0818	+	CoR	251992	252389	Putative membrane protein	398	282930	283327
139_0964	F57_4301	K56_0925	K58_0811	LFI_4589	Mv2_4723	Mv5_0670	NV3_4447	NV4_0829	NV5_4101	V11_0817	Vv7_0819	+	CoR	252390	252783	Multidrug resistance protein	394	283328	283721
139_0965	F57_4302	K56_0926	K58_0812	LFI_4588	Mv2_4722	Mv5_0671	NV3_4446	NV4_0830	NV5_4102	V11_0818	Vv7_0820	+	CoR	252784	253438	Predicted protein	655	283722	284376
139_0966	F57_4303	K56_0927	K58_0813	LFI_4587	Mv2_4721	Mv5_0672	NV3_4445	NV4_0831	NV5_4103	V11_0819	Vv7_0821	+	CoR	253439	254037	Putative uncharacterized protein	599	284377	284975
139_0967	F57_4304	K56_0928	K58_0814	LFI_4586	Mv2_4720	Mv5_0673	NV3_4444	NV4_0832	NV5_4104	V11_0820	Vv7_0822	+	CoR	254038	254747	TonB-dependent siderophore receptor	710	284976	285685
139_0968	F57_4305	K56_0929	K58_0815	LFI_4585	Mv2_4719	Mv5_0674	NV3_4443	NV4_0833	NV5_4105	V11_0821	Vv7_0823	+	CoR	254748	255068	Putative periplasmic substrate-binding transport protein	321	285686	286006
139_0969	F57_4306	K56_0930	K58_0816	LFI_4584	Mv2_4718	Mv5_0675	NV3_4442	NV4_0834	NV5_4106	V11_0822	Vv7_0824	+	CoR	255069	255417	Putative iron ABC transporter permease protein	349	286007	286355
139_0970	F57_4307	K56_0931	K58_0817	LFI_4583	Mv2_4717	Mv5_0676	NV3_4441	NV4_0835	NV5_4107	V11_0823	Vv7_0825	+	CoR	255418	255674	Putative iron ABC transport system, ATP-binding protein	257	286356	286612
139_0971	F57_4308	K56_0932	K58_0818	LFI_4582	Mv2_4716	Mv5_0677	NV3_4440	NV4_0836	NV5_4108	V11_0824	Vv7_0826	+	CoR	255675	255774	UPF0265 protein PE36_19210	100	286613	286712
139_0972	F57_4309	K56_0933	K58_0819	LFI_4581	Mv2_4715	Mv5_0678	NV3_4439	NV4_0837	NV5_4109	V11_0825	Vv7_0827	+	CoR	255775	255966	Putative uncharacterized protein	192	286713	286904
139_0973	F57_4310	K56_0934	K58_0820	LFI_4580	Mv2_4714	Mv5_0679	NV3_4438	NV4_0838	NV5_4110	V11_0826	Vv7_0828	+	CoR	255967	256589	ABC transporter, ATP-binding protein	623	286905	287527
139_0974	F57_4311	K56_0935	K58_0821	LFI_4579	Mv2_4713	Mv5_0680	NV3_4437	NV4_0839	NV5_4111	V11_0827	Vv7_0829	+	CoR	256590	256733	Methionine sulfoxide reductase B	144	287528	287671
139_0975	F57_4312	K56_0936	K58_0822	LFI_4578	Mv2_4712	Mv5_0681	NV3_4436	NV4_0840	NV5_4112	V11_0828	Vv7_0830	+	CoR	256734	257247	UPF0061 protein PE36_19190	514	287672	288185
139_0976	F57_4313	K56_0937	K58_0823	LFI_4577	Mv2_4711	Mv5_0682	NV3_4435	NV4_0841	NV5_4113	V11_0829	Vv7_0831	+	CoR	257248	257341	Putative uncharacterized protein	94	288186	288279
139_0977	F57_4314	K56_0938	K58_0824	LFI_4576	Mv2_4710	Mv5_0683	NV3_4434	NV4_0842	NV5_4114	V11_0830	Vv7_0832	+	CoR	257342	257526	Putative uncharacterized protein	185	288280	288464
139_0978	F57_4315	K56_0939	K58_0825	LFI_4575	Mv2_4709	Mv5_0684	NV3_4433	NV4_0843	NV5_4115	V11_0831	Vv7_0833	+	CoR	257527	257713	Xanthine phosphoribosyltransferase	187	288465	288651
139_0979	F57_4316	K56_0940	K58_0826	LFI_4574	Mv2_4708	Mv5_0685	NV3_4432	NV4_0844	NV5_4116	V11_0832	Vv7_0834	+	CoR	257714	258154	Putative uncharacterized protein	441	288652	289092
139_0980	F57_4317	K56_0941	K58_0827	LFI_4573	Mv2_4707	Mv5_0686	NV3_4431	NV4_0845	NV5_4117	V11_0833	Vv7_0835	+	CoR	258155	258270	Putative uncharacterized protein	116	289093	289208
139_0981	F57_4318	K56_0942	K58_0828	LFI_4572	Mv2_4706	Mv5_0687	NV3_4430	NV4_0846	NV5_4118	V11_0834	Vv7_0836	+	CoR	258271	258380	Putative uncharacterized protein	110	289209	289318
139_0986	F57_4322	K56_0947	K58_0832	LFI_4568	Mv2_4702	Mv5_0691	NV3_4426	NV4_0850	NV5_4122	V11_0838	Vv7_0840	+	CoR	258381	258834	Potassium uptake protein integral membrane component KtrB - Trk-type K+ transport systems, membrane components	454	289319	289772
139_0987	F57_4323	K56_0948	K58_0833	LFI_4567	Mv2_4701	Mv5_0692	NV3_4425	NV4_0851	NV5_4123	V11_0839	Vv7_0841	+	CoR	258835	259051	Potassium uptake protein integral membrane component KtrA	217	289773	289989
139_0988	F57_4324	K56_0949	K58_0834	LFI_4566	Mv2_4700	Mv5_0693	NV3_4424	NV4_0852	NV5_4124	V11_0840	Vv7_0842	+	CoR	259052	259283	Two component transcriptional regulator, winged helix family	232	289990	290221
139_0989	F57_4325	K56_0950	K58_0835	LFI_4565	Mv2_4699	Mv5_0694	NV3_4423	NV4_0853	NV5_4125	V11_0841	Vv7_0843	+	CoR	259284	259616	Integral membrane sensor signal transduction histidine kinase	333	290222	290554
139_0990	F57_4326	K56_0952	K58_0836	LFI_4564	Mv2_4698	Mv5_0695	NV3_4422	NV4_0854	NV5_4126	V11_0842	Vv7_0844	+	CoR	259617	259798	Putative uncharacterized protein	182	290555	290736
139_0991	F57_4327	K56_0953	K58_0837	LFI_4563	Mv2_4697	Mv5_0696	NV3_4421	NV4_0855	NV5_4127	V11_0843	Vv7_0845	+	CoR	259799	259876	Putative transcriptional regulator	78	290737	290814
139_0992	F57_4329	K56_0954	K58_0838	LFI_4562	Mv2_4696	Mv5_0697	NV3_4420	NV4_0856	NV5_4128	V11_0844	Vv7_0846	+	CoR	259877	260071	Transporter, LysE family	195	290815	291009
139_0993	F57_4330	K56_0955	K58_0839	LFI_4561	Mv2_4695	Mv5_0698	NV3_4419	NV4_0857	NV5_4129	V11_0845	Vv7_0847	+	CoR	260072	260218	Transcriptional regulator, AsnC family	147	291010	291156
139_0994	F57_4333	K56_0956	K58_0840	LFI_4559	Mv2_4693	Mv5_0700	NV3_4418	NV4_0859	NV5_4130	V11_0846	Vv7_0848	+	CoR	260219	260378	Probable regulatory protein, MarR family	160	291157	291316
139_0995	F57_4334	K56_0957	K58_0841	LFI_4558	Mv2_4692	Mv5_0701	NV3_4417	NV4_0860	NV5_4131	V11_0847	Vv7_0849	+	CoR	260379	260680	Putative membrane protein	302	291317	291618
139_0996	F57_4335	K56_0958	K58_0842	LFI_4557	Mv2_4691	Mv5_0702	NV3_4416	NV4_0861	NV5_4132	V11_0848	Vv7_0850	+	CoR	260681	260877	Putative reductase	197	291619	291815
139_0999	F57_4336	K56_0980	K58_0843	LFI_4556	Mv2_4690	Mv5_0703	NV3_4415	NV4_0862	NV5_4133	V11_0849	Vv7_0851	+	CoR	260878	261513	Methyl-accepting chemotaxis protein	636	291816	292451
139_1000	F57_4337	K56_0981	K58_0844	LFI_4555	Mv2_4689	Mv5_0705	NV3_4414	NV4_0863	NV5_4134	V11_0850	Vv7_0852	+	CoR	261514	261955	Anaerobic C4-dicarboxylate transporter	442	292452	292893
139_1001	F57_4338	K56_0982	K58_0845	LFI_4554	Mv2_4688	Mv5_0706	NV3_4413	NV4_0864	NV5_4135	V11_0851	Vv7_0853	+	CoR	261956	262104	Putative uncharacterized protein	149	292894	293042
139_1002	F57_4339	K56_0983	K58_0846	LFI_4553	Mv2_4687	Mv5_0707	NV3_4412	NV4_0865	NV5_4136	V11_0852	Vv7_0854	+	CoR	262105	262188	Putative membrane protein	84	293043	293126
139_1003	F57_4340	K56_0984	K58_0847	LFI_4552	Mv2_4686	Mv5_0708	NV3_4411	NV4_0866	NV5_4137	V11_0853	Vv7_0855	+	CoR	262189	262878	Hypothetical methyl-accepting chemotaxisprotein	690	293127	293816
139_1004	F57_4341	K56_0985	K58_0848	LFI_4551	Mv2_4685	Mv5_0709	NV3_4410	NV4_0867	NV5_4138	V11_0854	Vv7_0856	+	CoR	262879	263809	Zinc protease	931	293817	294747
139_1005	F57_4342	K56_0986	K58_0849	LFI_4550	Mv2_4684	Mv5_0710	NV3_4409	NV4_0868	NV5_4139	V11_0855	Vv7_0857	+	CoR	263810	264095	Putative uncharacterized protein	286	294748	295033
139_1006	F57_4343	K56_0987	K58_0850	LFI_4549	Mv2_4683	Mv5_0711	NV3_4408	NV4_0869	NV5_4140	V11_0856	Vv7_0858	+	CoR	264096	264727	Oligopeptide-binding protein OppA	632	295034	295665
139_1007	F57_4344	K56_0988	K58_0851	LFI_4548	Mv2_4682	Mv5_0712	NV3_4407	NV4_0870	NV5_4141	V11_0857	Vv7_0859	+	CoR	264728	264785	Putative uncharacterized protein	58	295666	295723
139_1008	F57_4345	K56_0989	K58_0852	LFI_4547	Mv2_4681	Mv5_0713	NV3_4406	NV4_0871	NV5_4142	V11_0858	Vv7_0860	+	CoR	264786	264891	Putative uncharacterized protein	106	295724	295829
139_1009	F57_4346	K56_0991	K58_0853	LFI_4546	Mv2_4679	Mv5_0715	NV3_4405	NV4_0873	NV5_4143	V11_0860	Vv7_0862	+	CoR	264892	265107	PEP-CTERM putative exosortase interaction domain protein	216	295830	296045
139_1010	F57_4347	K56_0992	K58_0921	LFI_4545	Mv2_4678	Mv5_0716	NV3_4404	NV4_0884	NV5_4144	V11_0934	Vv7_0927	+	CoR	265108	265453	GMP reductase - Guanosine 5'-monophosphate oxidoreductase	346	296046	296391
139_1011	F57_4348	K56_0993	K58_0922	LFI_4544	Mv2_4677	Mv5_0717	NV3_4403	NV4_0885	NV5_4145	V11_0935	Vv7_0928	+	CoR	265454	265787	Ornithine cyclodeaminase	334	296392	296725
139_1012	F57_4349	K56_0994	K58_0923	LFI_4543	Mv2_4676	Mv5_0718	NV3_4402	NV4_0886	NV5_4146	V11_0936	Vv7_0929	+	CoR	265788	265993	Putative transcription regulator protein	206	296726	296931
139_1013	F57_4350	K56_0995	K58_0924	LFI_4542	Mv2_4675	Mv5_0719	NV3_4401	NV4_0887	NV5_4147	V11_0937	Vv7_0930	+	CoR	265994	266276	N-dimethylarginine dimethylaminohydrolase	283	296932	297214
139_1014	F57_4351	K56_0996	K58_0925	LFI_4541	Mv2_4674	Mv5_0720	NV3_4400	NV4_0888	NV5_4148	V11_0938	Vv7_0931	+	CoR	266277	266590	Amidinotransferase family protein	314	297215	297528
139_1015	F57_4352	K56_0997	K58_0926	LFI_4540	Mv2_4673	Mv5_0721	NV3_4399	NV4_0889	NV5_4149	V11_0939	Vv7_0932	+	CoR	266591	266968	Succinyl-diaminopimelate desuccinylase - N-succinyl-LL-2,6-diaminoheptanedioate amidohydrolase	378	297529	297906
139_1016	F57_4353	K56_0998	K58_0927	LFI_4539	Mv2_4672	Mv5_0722	NV3_4398	NV4_0890	NV5_4150	V11_0940	Vv7_0933	+	CoR	266969	267096	Putative arsenate reductase	128	297907	298034
139_1046	F57_4354	K56_1029	K58_0928	LFI_4538	Mv2_4671	Mv5_0723	NV3_4397	NV4_0891	NV5_4151	V11_0941	Vv7_0934	+	CoR	267097	267545	C4-dicarboxylate transport transcriptional regulatory protein	449	298035	298483
139_1048	F57_4355	K56_1031	K58_0929	LFI_4536	Mv2_4669	Mv5_0724	NV3_4395	NV4_0892	NV5_4153	V11_0942	Vv7_0935	+	CoR	267546	267887	Immunogenic protein	342	298484	298825
139_1049	F57_4356	K56_1032	K58_0930	LFI_4535	Mv2_4668	Mv5_0725	NV3_4394	NV4_0893	NV5_4154	V11_0943	Vv7_0936	+	CoR	267888	268604	Putative uncharacterized protein	717	298826	299542
139_1050	F57_4357	K56_1033	K58_0931	LFI_4534	Mv2_4667	Mv5_0726	NV3_4393	NV4_0894	NV5_4155	V11_0944	Vv7_0937	+	CoR	268605	269035	Transcriptional regulator, putative	431	299543	299973
139_1051	F57_4358	K56_1034	K58_0932	LFI_4533	Mv2_4666	Mv5_0727	NV3_4392	NV4_0895	NV5_4156	V11_0945	Vv7_0938	+	CoR	269036	269376	Putative outer membrane phospholipase A	341	299974	300314
139_1052	F57_4359	K56_1035	K58_0933	LFI_4532	Mv2_4665	Mv5_0728	NV3_4391	NV4_0896	NV5_4157	V11_0946	Vv7_0939	+	CoR	269377	270052	C4-dicarboxylate transport sensor protein, putative	676	300315	300990
139_1053	F57_4360	K56_1036	K58_0934	LFI_4531	Mv2_4664	Mv5_0729	NV3_4390	NV4_0897	NV5_4158	V11_0947	Vv7_0940	+	CoR	270053	270339	Putative uncharacterized protein	287	300991	301277
139_1054	F57_4361	K56_1037	K58_0935	LFI_4530	Mv2_4663	Mv5_0730	NV3_4389	NV4_0898	NV5_4159	V11_0948	Vv7_0941	+	CoR	270340	270530	Putative uncharacterized protein	191	301278	301468
139_1055	F57_4362	K56_1038	K58_0936	LFI_4529	Mv2_4662	Mv5_0731	NV3_4388	NV4_0899	NV5_4160	V11_0949	Vv7_0942	+	CoR	270531	270746	Putative uncharacterized protein	216	301469	301684
139_1056	F57_0795	K56_1039	K58_0937	LFI_4527	Mv2_4661	Mv5_0733	NV3_4386	NV4_0900	NV5_4161	V11_0950	Vv7_0943	+	CoR	270747	271167	Putative uncharacterized protein	421	301685	302105
139_1058	F57_0796	K56_1040	K58_0938	LFI_4526	Mv2_4660	Mv5_0734	NV3_4385	NV4_0901	NV5_4162	V11_0951	Vv7_0944	+	CoR	271168	271972	Sensory box/GGDEF family protein	805	302106	302910
139_1059	F57_0797	K56_1041	K58_0939	LFI_4525	Mv2_4659	Mv5_0735	NV3_4384	NV4_0902	NV5_4163	V11_0952	Vv7_0945	+	CoR	271973	272110	Glyoxalase family protein	138	302911	303048
139_1060	F57_0798	K56_1042	K58_0940	LFI_4524	Mv2_4658	Mv5_0736	NV3_4383	NV4_0903	NV5_4164	V11_0953	Vv7_0946	+	CoR	272111	272233	Azoreductase, putative	123	303049	303171
139_1061	F57_0799	K56_1043	K58_0941	LFI_4523	Mv2_4657	Mv5_0737	NV3_4382	NV4_0904	NV5_4165	V11_0954	Vv7_0947	+	CoR	272234	272462	Pseudouridine synthase	229	303172	303400
139_1062	F57_0800	K56_1044	K58_0942	LFI_4522	Mv2_4656	Mv5_0738	NV3_4381	NV4_0905	NV5_4166	V11_0955	Vv7_0948	+	CoR	272463	272661	FMN-dependent NADH-azoreductase - Azo-dye reductase - FMN-dependent NADH-azo compound oxidoreductase	199	303401	303599
139_1063	F57_0801	K56_1045	K58_0943	LFI_4521	Mv2_4655	Mv5_0739	NV3_4380	NV4_0906	NV5_4167	V11_0956	Vv7_0949	+	CoR	272662	272961	Putative transcriptional regulator with periplasmic binding proteindomain (LysR family)	300	303600	303899
139_1064	F57_0802	K56_1046	K58_0944	LFI_4520	Mv2_4654	Mv5_0740	NV3_4379	NV4_0907	NV5_4168	V11_0957	Vv7_0950	+	CoR	272962	273164	Putative Lysine efflux permease	203	303900	304102
139_1065	F57_0803	K56_1047	K58_0945	LFI_4519	Mv2_4653	Mv5_0741	NV3_4378	NV4_0908	NV5_4169	V11_0958	Vv7_0951	+	CoR	273165	273458	Chromosome initiation inhibitor	294	304103	304396
139_1066	F57_0804	K56_1048	K58_0946	LFI_4518	Mv2_4652	Mv5_0742	NV3_4377	NV4_0909	NV5_4170	V11_0959	Vv7_0952	+	CoR	273459	273941	Dihydrolipoamide dehydrogenase	483	304397	304879
139_1067	F57_0805	K56_1049	K58_0947	LFI_4517	Mv2_4651	Mv5_0744	NV3_4376	NV4_0910	NV5_4171	V11_0960	Vv7_0953	+	CoR	273942	273984		43	304880	304922
139_1068	F57_0807	K56_1050	K58_0948	LFI_4516	Mv2_4650	Mv5_0745	NV3_4375	NV4_0911	NV5_4172	V11_0961	Vv7_0954	+	CoR	273985	274647	Methyl-accepting chemotaxis protein	663	304923	305585
139_1069	F57_0808	K56_1051	K58_0949	LFI_4515	Mv2_4649	Mv5_0746	NV3_4374	NV4_0912	NV5_4173	V11_0962	Vv7_0955	+	CoR	274648	274834	Putative uncharacterized protein	187	305586	305772
139_1070	F57_0809	K56_1052	K58_0950	LFI_4514	Mv2_4648	Mv5_0747	NV3_4373	NV4_0913	NV5_4174	V11_0963	Vv7_0956	+	CoR	274835	275078	Glutaredoxin	244	305773	306016
139_1071	F57_0810	K56_1053	K58_0951	LFI_4513	Mv2_4647	Mv5_0748	NV3_4372	NV4_0914	NV5_4175	V11_0964	Vv7_0957	+	CoR	275079	275468	Putative GGDEF family protein	390	306017	306406
139_1072	F57_0811	K56_1054	K58_0952	LFI_4512	Mv2_4646	Mv5_0749	NV3_4371	NV4_0915	NV5_4176	V11_0965	Vv7_0958	+	CoR	275469	275638	Phosphotransferase system IIA component	170	306407	306576
139_1073	F57_0812	K56_1055	K58_0953	LFI_4511	Mv2_4645	Mv5_0750	NV3_4370	NV4_0916	NV5_4177	V11_0966	Vv7_0959	+	CoR	275639	276213	Phosphoenolpyruvate-protein phosphotransferase	575	306577	307151
139_1074	F57_0813	K56_1056	K58_0954	LFI_4510	Mv2_4644	Mv5_0751	NV3_4369	NV4_0917	NV5_4178	V11_0967	Vv7_0960	+	CoR	276214	276298	PtsH	85	307152	307236
139_1075	F57_0814	K56_1057	K58_0955	LFI_4509	Mv2_4643	Mv5_0752	NV3_4368	NV4_0918	NV5_4179	V11_0968	Vv7_0961	+	CoR	276299	276620	Cysteine synthase	322	307237	307558
139_1076	F57_0815	K56_1058	K58_0956	LFI_4508	Mv2_4642	Mv5_0753	NV3_4367	NV4_0919	NV5_4180	V11_0969	Vv7_0962	+	CoR	276621	276993	3-oxoacyl-(Acyl carrier protein) synthase	373	307559	307931
139_1077	F57_0816	K56_1059	K58_0957	LFI_4507	Mv2_4641	Mv5_0754	NV3_4366	NV4_0920	NV5_4181	V11_0970	Vv7_0963	+	CoR	276994	277237	CysZ protein	244	307932	308175
139_1078	F57_0817	K56_1060	K58_0958	LFI_4506	Mv2_4640	Mv5_0755	NV3_4365	NV4_0921	NV5_4182	V11_0971	Vv7_0964	+	CoR	277238	278397	Chromosome segregation ATPase, sms	1160	308176	309335
139_1079	F57_0818	K56_1061	K58_0959	LFI_4505	Mv2_4639	Mv5_0756	NV3_4364	NV4_0922	NV5_4183	V11_0972	Vv7_0965	+	CoR	278398	278728	Cell division protein ZipA homolog	331	309336	309666
139_1080	F57_0819	K56_1062	K58_0960	LFI_4504	Mv2_4638	Mv5_0757	NV3_4363	NV4_0923	NV5_4184	V11_0973	Vv7_0966	+	CoR	278729	279403	DNA ligase	675	309667	310341
139_1081	F57_0820	K56_1063	K58_0961	LFI_4503	Mv2_4637	Mv5_0758	NV3_4362	NV4_0924	NV5_4185	V11_0974	Vv7_0967	+	CoR	279404	279873	Glutamyl-tRNA synthetase	470	310342	310811
139_1082	F57_0821	K56_1064	K58_0962	LFI_4501	Mv2_4635	Mv5_0759	NV3_4360	NV4_0950	NV5_4187	V11_0975	Vv7_0968	+	CoR	279874	280219	Putative uncharacterized protein	346	310812	311157
139_1083	F57_0822	K56_1065	K58_0963	LFI_4500	Mv2_4634	Mv5_0760	NV3_4359	NV4_0951	NV5_4188	V11_0976	Vv7_0969	+	CoR	280220	280531	Putative uncharacterized protein	312	311158	311469
139_1120	F57_0856	K56_1102	K58_1001	K58_4556	LFI_0869	Mv2_3940	Mv5_0797	NV3_0811	NV4_4148	V11_4263	Vv7_4228	+	CoR	280532	280747	Prophage PSPPH06, virion morphogenesis protein	216	311470	311685
139_1127	F57_4531	K56_1109	K58_4314	LFI_0876	Mv2_3933	Mv5_0805	NV3_4155	NV4_4141	NV5_0827	V11_4256	Vv7_4221	+	CoR	280748	280854	Putative phage gene	107	311686	311792
139_1130	F57_4065	K56_1112	K58_4311	LFI_4122	Mv2_3930	Mv5_4111	NV3_4066	NV4_4138	NV5_0830	V11_4253	Vv7_4218	+	CoR	280855	281106	Tail fiber protein H, putative	252	311793	312044
139_1132	F57_4063	K56_1114	K58_4309	LFI_0880	LFI_4119	Mv2_3928	Mv5_4109	NV3_4064	NV4_4136	V11_4251	Vv7_4216	+	CoR	281107	281190	Putative uncharacterized protein	84	312045	312128
139_1139	F57_4421	K56_1121	K58_0965	LFI_0885	Mv2_4632	Mv5_0809	NV3_0824	NV4_0953	NV5_0838	V11_0978	Vv7_0971	+	CoR	281191	281899	Phosphate acetyltransferase - Phosphotransacetylase	709	312129	312837
139_1140	F57_4422	K56_1122	K58_0966	LFI_0886	Mv2_4631	Mv5_0810	NV3_0825	NV4_0954	NV5_0839	V11_0979	Vv7_0972	+	CoR	281900	282296	Acetate/propionate kinase	397	312838	313234
139_1141	F57_4423	K56_1123	K58_0967	LFI_0887	Mv2_4630	Mv5_0811	NV3_0826	NV4_0955	NV5_0840	V11_0980	Vv7_0973	+	CoR	282297	282441	Putative uncharacterized protein	145	313235	313379
139_1142	F57_4424	K56_1124	K58_0968	LFI_0888	Mv2_4629	Mv5_0812	NV3_0827	NV4_0956	NV5_0841	V11_0981	Vv7_0974	+	CoR	282442	282718	Ribosomal RNA large subunit methyltransferase A	277	313380	313656
139_1143	F57_4425	K56_1125	K58_0969	LFI_0889	Mv2_4628	Mv5_0813	NV3_0828	NV4_0957	NV5_0842	V11_0982	Vv7_0975	+	CoR	282719	282976	Putative pyruvate formate-lyase 1 activating enzyme	258	313657	313914
139_1144	F57_4426	K56_1126	K58_0970	LFI_0890	Mv2_4627	Mv5_0814	NV3_0829	NV4_0958	NV5_0843	V11_0983	Vv7_0976	+	CoR	282977	283735	Pyruvate formate lyase I	759	313915	314673
139_1145	F57_4427	K56_1127	K58_0971	LFI_0891	Mv2_4626	Mv5_0815	NV3_0830	NV4_0959	NV5_0844	V11_0984	Vv7_0977	+	CoR	283736	284018	Putative FNT family formate efflux transporter focA	283	314674	314956
139_1146	F57_4428	K56_1128	K58_0972	LFI_0892	Mv2_4625	Mv5_0816	NV3_0831	NV4_0960	NV5_0845	V11_0985	Vv7_0978	+	CoR	284019	284274	Amino acid ABC transporter, ATP-binding protein	256	314957	315212
139_1147	F57_4429	K56_1129	K58_0973	LFI_0893	Mv2_4624	Mv5_0817	NV3_0832	NV4_0961	NV5_0846	V11_0986	Vv7_0979	+	CoR	284275	284527	Subunit of the lysine/arginine/ornithine transporter (ABCsuperfamily)	253	315213	315465
139_1148	F57_4430	K56_1130	K58_0974	LFI_0894	Mv2_4623	Mv5_0818	NV3_0833	NV4_0962	NV5_0847	V11_0987	Vv7_0980	+	CoR	284528	284781	Amino acid ABC transporter, permease protein	254	315466	315719
139_1149	F57_4431	K56_1131	K58_0975	LFI_0895	Mv2_4622	Mv5_0819	NV3_0834	NV4_0963	NV5_0849	V11_0988	Vv7_0981	+	CoR	284782	285017	Arginine/ornithine transport protein AotM	236	315720	315955
139_1150	F57_4432	K56_1132	K58_0976	LFI_0896	Mv2_4621	Mv5_0820	NV3_0835	NV4_0964	NV5_0850	V11_0989	Vv7_0982	+	CoR	285018	285523	Amino-acid abc transporter binding protein	506	315956	316461
139_1151	F57_4433	K56_1133	K58_0977	LFI_0897	Mv2_4620	Mv5_0821	NV3_0836	NV4_0965	NV5_0852	V11_0990	Vv7_0983	+	CoR	285524	285798	Exodeoxyribonuclease III	275	316462	316736
139_1154	F57_4435	K56_1136	K58_1007	LFI_0899	Mv2_0861	Mv5_0824	NV3_4330	NV4_0967	NV5_0854	V11_0998	Vv7_0985	+	CoR	285799	285937	Diguanylate cyclase with GAF sensor	139	316737	316875
139_1156	F57_4436	K56_1137	K58_1008	LFI_0900	Mv2_0862	Mv5_0825	NV3_4328	NV4_0968	NV5_0855	V11_0999	Vv7_0987	+	CoR	285938	286169	Putative uncharacterized protein	232	316876	317107
139_1157	F57_4437	K56_1138	K58_1009	LFI_0901	Mv2_0863	Mv5_0826	NV3_4327	NV4_0970	NV5_0856	V11_1000	Vv7_0988	+	CoR	286170	286290	Putative uncharacterized protein	121	317108	317228
139_1158	F57_4438	K56_1139	K58_1010	LFI_0902	Mv2_0864	Mv5_0827	NV3_4326	NV4_0971	NV5_0857	V11_1001	Vv7_0989	+	CoR	286291	286690	Sensory box/GGDEF family protein	400	317229	317628
139_1159	F57_4439	K56_1140	K58_1011	LFI_0903	Mv2_0865	Mv5_0828	NV3_4325	NV4_0972	NV5_0858	V11_1002	Vv7_0990	+	CoR	286691	287026	Predicted transporter SbmA	336	317629	317964
139_1161	F57_4441	K56_1142	K58_1013	LFI_0904	Mv2_0866	Mv5_0831	NV3_4324	NV4_0974	NV5_0860	V11_1004	Vv7_0992	+	CoR	287027	287172	Phosphoribosylformylglycinamidine cyclo-ligase - AIR synthase - AIRS - Phosphoribosyl-aminoimidazole synthetase	146	317965	318110
139_1162	F57_4442	K56_1143	K58_1014	LFI_0905	Mv2_0867	Mv5_0832	NV3_4323	NV4_0975	NV5_0861	V11_1005	Vv7_0993	+	CoR	287173	287762	ABC transporter, permease protein	590	318111	318700
139_1163	F57_4443	K56_1144	K58_1015	LFI_0906	Mv2_0868	Mv5_0833	NV3_4322	NV4_0976	NV5_0862	V11_1006	Vv7_0994	+	CoR	287763	288153	Putative uncharacterized protein	391	318701	319091
139_1166	F57_4448	K56_1147	K58_1017	LFI_0912	Mv2_0874	Mv5_0835	NV3_4316	NV4_0978	NV5_0864	V11_1008	Vv7_0996	+	CoR	288154	288275	Putative uncharacterized protein	122	319092	319213
139_1167	F57_4449	K56_1148	K58_1018	LFI_0913	Mv2_0875	Mv5_0836	NV3_4315	NV4_0979	NV5_0865	V11_1009	Vv7_0997	+	CoR	288276	288689	Putative phospholipase	414	319214	319627
139_1168	F57_4450	K56_1150	K58_1019	LFI_0914	Mv2_0876	Mv5_0837	NV3_4314	NV4_0980	NV5_0866	V11_1010	Vv7_0998	+	CoR	288690	289239	Response regulator with TPR repeat	550	319628	320177
139_1169	F57_4451	K56_1151	K58_1020	LFI_0915	Mv2_0877	Mv5_0838	NV3_0839	NV4_0981	NV5_0867	V11_1011	Vv7_0999	+	CoR	289240	289377	Putative uncharacterized protein	138	320178	320315
139_1170	F57_4452	K56_1152	K58_1021	LFI_0916	Mv2_0878	Mv5_0839	NV3_0840	NV4_0982	NV5_0868	V11_1012	Vv7_1000	+	CoR	289378	289618	Putative transcriptional regulator, GntR family	241	320316	320556
139_1171	F57_4453	K56_1153	K58_1022	LFI_0917	Mv2_0879	Mv5_0841	NV3_0841	NV4_0983	NV5_0869	V11_1013	Vv7_1001	+	CoR	289619	290099	Putative xanthine dehydrogenase, XdhA subunit	481	320557	321037
139_1172	F57_4454	K56_1154	K58_1023	LFI_0918	Mv2_0880	Mv5_0842	NV3_0842	NV4_0984	NV5_0870	V11_1014	Vv7_1002	+	CoR	290100	290903	Putative xanthine dehydrogenase, XdhB subunit	804	321038	321841
139_1173	F57_4455	K56_1155	K58_1024	LFI_0919	Mv2_0881	Mv5_0843	NV3_0843	NV4_0985	NV5_0871	V11_1015	Vv7_1003	+	CoR	290904	291181	Hypothetical xanthine dehydrogenase accessory factor XdhC	278	321842	322119
139_1174	F57_4456	K56_1156	K58_1025	LFI_0920	Mv2_0882	Mv5_0844	NV3_0844	NV4_0986	NV5_0872	V11_1016	Vv7_1004	+	CoR	291182	291616	Guanine deaminase	435	322120	322554
139_1176	F57_4458	K56_1158	K58_1027	LFI_0922	Mv2_0884	Mv5_0846	NV3_0846	NV4_0988	NV5_0874	V11_1019	Vv7_1006	+	CoR	291617	291926	Putative uncharacterized protein	310	322555	322864
139_1177	F57_4459	K56_1159	K58_1028	LFI_0923	Mv2_0885	Mv5_0847	NV3_0847	NV4_0989	NV5_0875	V11_1020	Vv7_1007	+	CoR	291927	292122	Hypothetical transcriptional regulator	196	322865	323060
139_1178	F57_4460	K56_1160	K58_1029	LFI_0924	Mv2_0886	Mv5_0848	NV3_0848	NV4_0990	NV5_0876	V11_1021	Vv7_1008	+	CoR	292123	292421	Transcriptional regulator	299	323061	323359
139_1179	F57_0875	K56_1161	K58_1030	LFI_0925	Mv2_0887	Mv5_0849	NV3_0849	NV4_0991	NV5_0877	V11_1022	Vv7_1009	+	CoR	292422	292752	Hypothetical membrane-spanning protein	331	323360	323690
139_1180	F57_0876	K56_1162	K58_1031	LFI_0926	Mv2_0888	Mv5_0850	NV3_0850	NV4_0992	NV5_0878	V11_1023	Vv7_1010	+	CoR	292753	293144	HD domain protein	392	323691	324082
139_1181	F57_0877	K56_1163	K58_1032	LFI_0927	Mv2_0889	Mv5_0851	NV3_0851	NV4_0993	NV5_0879	V11_1024	Vv7_1011	+	CoR	293145	293334	Phosphoesterase, PA-phosphatase related	190	324083	324272
139_1182	F57_0878	K56_1164	K58_1033	LFI_0928	Mv2_0890	Mv5_0852	NV3_0852	NV4_0994	NV5_0880	V11_1025	Vv7_1012	+	CoR	293335	293526	S1 RNA binding domain:Ribonuclease E and G	192	324273	324464
139_1183	F57_0879	K56_1165	K58_1034	LFI_0929	Mv2_0891	Mv5_0853	NV3_0853	NV4_0995	NV5_0881	V11_1026	Vv7_1013	+	CoR	293527	293744	Sigma cross-reacting protein 27A (SCRP-27A)	218	324465	324682
139_1184	F57_0880	K56_1166	K58_1035	LFI_0930	Mv2_0892	Mv5_0854	NV3_0854	NV4_0996	NV5_0882	V11_1027	Vv7_1014	+	CoR	293745	294127	Putative uncharacterized protein	383	324683	325065
139_1185	F57_0881	K56_1167	K58_1036	LFI_0931	Mv2_0893	Mv5_0855	NV3_0855	NV4_0997	NV5_0883	V11_1028	Vv7_1015	+	CoR	294128	294299	Ureidoglycolate hydrolase	172	325066	325237
139_1186	F57_0882	K56_1168	K58_1037	LFI_0932	Mv2_0894	Mv5_0856	NV3_0856	NV4_0998	NV5_0884	V11_1029	Vv7_1016	+	CoR	294300	294630	Probable allantoicase - Allantoate amidinohydrolase	331	325238	325568
139_1187	F57_0883	K56_1169	K58_1038	LFI_0933	Mv2_0895	Mv5_0857	NV3_0857	NV4_0999	NV5_0885	V11_1030	Vv7_1017	+	CoR	294631	294805	Putative uncharacterized protein	175	325569	325743
139_1188	F57_0884	K56_1170	K58_1039	LFI_0934	Mv2_0896	Mv5_0858	NV3_0858	NV4_1000	NV5_0886	V11_1031	Vv7_1018	+	CoR	294806	295109	Putative polysaccharide deacetylase family protein	304	325744	326047
139_1189	F57_0885	K56_1171	K58_1040	LFI_0935	Mv2_0897	Mv5_0859	NV3_0859	NV4_1001	NV5_0887	V11_1032	Vv7_1019	+	CoR	295110	295226	5-hydroxyisourate hydrolase	117	326048	326164
139_1190	F57_0886	K56_1172	K58_1041	LFI_0936	Mv2_0898	Mv5_0860	NV3_0860	NV4_1002	NV5_0889	V11_1033	Vv7_1020	+	CoR	295227	295680	Putative transporter	454	326165	326618
139_1191	F57_0887	K56_1173	K58_1042	LFI_0937	Mv2_0899	Mv5_0861	NV3_0861	NV4_1003	NV5_0890	V11_1034	Vv7_1021	+	CoR	295681	296099	Proton/glutamate symporter	419	326619	327037
139_1192	F57_0889	K56_1174	K58_1043	LFI_0938	Mv2_0900	Mv5_0862	NV3_0862	NV4_1004	NV5_0891	V11_1035	Vv7_1022	+	CoR	296100	296147	Putative uncharacterized protein	48	327038	327085
139_1195	F57_0891	K56_1177	K58_1046	LFI_0940	Mv2_0902	Mv5_0864	NV3_0864	NV4_1006	NV5_0893	V11_1037	Vv7_1024	+	CoR	296148	296435	1,4-dihydroxy-2-naphthoate octaprenyltransferase, putative	288	327086	327373
139_1196	F57_0892	K56_1178	K58_1047	LFI_0941	Mv2_0903	Mv5_0865	NV3_0865	NV4_1007	NV5_0894	V11_1038	Vv7_1025	+	CoR	296436	296587	Putative uncharacterized protein	152	327374	327525
139_1197	F57_0893	K56_1179	K58_1048	LFI_0942	Mv2_0904	Mv5_0866	NV3_0866	NV4_1008	NV5_0895	V11_1039	Vv7_1026	+	CoR	296588	296815	Putative uncharacterized protein	228	327526	327753
139_1198	F57_0894	K56_1180	K58_1049	LFI_0943	Mv2_0905	Mv5_0867	NV3_0867	NV4_1009	NV5_0896	V11_1040	Vv7_1027	+	CoR	296816	296904	Putative uncharacterized protein	89	327754	327842
139_1199	F57_0895	K56_1181	K58_1050	LFI_0944	Mv2_0906	Mv5_0868	NV3_0868	NV4_1010	NV5_0897	V11_1041	Vv7_1028	+	CoR	296905	297295	Putative lipoprotein	391	327843	328233
139_1200	F57_0896	K56_1182	K58_1051	LFI_0945	Mv2_0907	Mv5_0869	NV3_0869	NV4_1011	NV5_0898	V11_1042	Vv7_1029	+	CoR	297296	297655	Monooxygenase, flavin-binding	360	328234	328593
139_1201	F57_0897	K56_1183	K58_1052	LFI_0946	Mv2_0908	Mv5_0870	NV3_0870	NV4_1012	NV5_0900	V11_1043	Vv7_1030	+	CoR	297656	298410	Putative uncharacterized protein	755	328594	329348
139_1202	F57_0898	K56_1184	K58_1053	LFI_0947	Mv2_0909	Mv5_0871	NV3_0871	NV4_1013	NV5_0901	V11_1044	Vv7_1031	+	CoR	298411	298688	Putative uncharacterized protein	278	329349	329626
139_1203	F57_0899	K56_1185	K58_1054	LFI_0948	Mv2_0910	Mv5_0872	NV3_0872	NV4_1014	NV5_0902	V11_1046	Vv7_1032	+	CoR	298689	298827	Osmotically inducible protein C	139	329627	329765
139_1204	F57_0900	K56_1186	K58_1055	LFI_0949	Mv2_0911	Mv5_0873	NV3_0873	NV4_1015	NV5_0903	V11_1047	Vv7_1033	+	CoR	298828	298964	Putative uncharacterized protein	137	329766	329902
139_1205	F57_0901	K56_1187	K58_1056	LFI_0950	Mv2_0912	Mv5_0874	NV3_0874	NV4_1016	NV5_0904	V11_1048	Vv7_1034	+	CoR	298965	299562	Fumarate reductase	598	329903	330500
139_1206	F57_0902	K56_1188	K58_1057	LFI_0951	Mv2_0913	Mv5_0875	NV3_0875	NV4_1017	NV5_0905	V11_1049	Vv7_1035	+	CoR	299563	299812	Succinate dehydrogenase	250	330501	330750
139_1207	F57_0903	K56_1189	K58_1058	LFI_0952	Mv2_0914	Mv5_0876	NV3_0876	NV4_1018	NV5_0906	V11_1050	Vv7_1036	+	CoR	299813	299941	Fumarate reductase subunit C	129	330751	330879
139_1208	F57_0904	K56_1190	K58_1059	LFI_0953	Mv2_0915	Mv5_0877	NV3_0877	NV4_1019	NV5_0907	V11_1051	Vv7_1037	+	CoR	299942	300066	Putative fumarate reductase	125	330880	331004
139_1210	F57_0905	K56_1192	K58_1060	LFI_0954	Mv2_0916	Mv5_0878	NV3_0878	NV4_1020	NV5_0908	V11_1053	Vv7_1039	+	CoR	300067	300691	Putative uncharacterized protein	625	331005	331629
139_1211	F57_0906	K56_1193	K58_1061	LFI_0955	Mv2_0917	Mv5_0879	NV3_0879	NV4_1021	NV5_0909	V11_1054	Vv7_1040	+	CoR	300692	300986	AraC-type DNA-binding domain-containing protein	295	331630	331924
139_1212	F57_0907	K56_1194	K58_1062	LFI_0956	Mv2_0918	Mv5_0880	NV3_0880	NV4_1022	NV5_0910	V11_1055	Vv7_1041	+	CoR	300987	301369	Transcriptional regulatory protein	383	331925	332307
139_1215	F57_0908	K56_1197	K58_1065	LFI_0957	Mv2_0919	Mv5_0883	NV3_0881	NV4_1025	NV5_0914	V11_1058	Vv7_1044	+	CoR	301370	301737	Putative uncharacterized protein	368	332308	332675
139_1216	F57_0909	K56_1198	K58_1066	LFI_0958	Mv2_0920	Mv5_0884	NV3_0882	NV4_1026	NV5_0915	V11_1059	Vv7_1045	+	CoR	301738	302187	Putative heat shock protein 70 family protein	450	332676	333125
139_1217	F57_0910	K56_1199	K58_1067	LFI_0959	Mv2_0921	Mv5_0885	NV3_0883	NV4_1027	NV5_0916	V11_1060	Vv7_1046	+	CoR	302188	302470	Putative uncharacterized protein	283	333126	333408
139_1218	F57_0911	K56_1200	K58_1068	LFI_0960	Mv2_0922	Mv5_0886	NV3_0884	NV4_1028	NV5_0917	V11_1061	Vv7_1047	+	CoR	302471	302756	Membrane protein	286	333409	333694
139_1219	F57_0912	K56_1201	K58_1069	LFI_0961	Mv2_0923	Mv5_0887	NV3_0885	NV4_1029	NV5_0918	V11_1062	Vv7_1048	+	CoR	302757	303168	Putative uncharacterized protein	412	333695	334106
139_1220	F57_0913	K56_1202	K58_1070	LFI_0962	Mv2_0924	Mv5_0888	NV3_0886	NV4_1030	NV5_0919	V11_1063	Vv7_1049	+	CoR	303169	303323	Putative uncharacterized protein	155	334107	334261
139_1221	F57_0914	K56_1203	K58_1071	LFI_0963	Mv2_0925	Mv5_0889	NV3_0887	NV4_1031	NV5_0920	V11_1064	Vv7_1050	+	CoR	303324	303390	Putative uncharacterized protein	67	334262	334328
139_1222	F57_0915	K56_1204	K58_1072	LFI_0964	Mv2_0926	Mv5_0890	NV3_0888	NV4_1032	NV5_0921	V11_1065	Vv7_1051	+	CoR	303391	303708	Sensory box/GGDEF family protein	318	334329	334646
139_1223	F57_0916	K56_1205	K58_1073	LFI_0965	Mv2_0927	Mv5_0891	NV3_0889	NV4_1033	NV5_0922	V11_1066	Vv7_1052	+	CoR	303709	304067	Response regulator	359	334647	335005
139_1224	F57_0917	K56_1206	K58_1074	LFI_0966	Mv2_0928	Mv5_0892	NV3_0890	NV4_1034	NV5_0923	V11_1067	Vv7_1053	+	CoR	304068	304211	Putative uncharacterized protein	144	335006	335149
139_1225	F57_0918	K56_1207	K58_1075	LFI_0967	Mv2_0929	Mv5_0893	NV3_0891	NV4_1035	NV5_0924	V11_1068	Vv7_1054	+	CoR	304212	305071	Putative TRAP-type uncharacterized transport system, fused permease component	860	335150	336009
139_1226	F57_0919	K56_1208	K58_1076	LFI_0968	Mv2_0930	Mv5_0894	NV3_0892	NV4_1036	NV5_0925	V11_1069	Vv7_1055	+	CoR	305072	305398	Putative immunogenic protein	327	336010	336336
139_1227	F57_0920	K56_1209	K58_1077	LFI_0969	Mv2_0931	Mv5_0895	NV3_0893	NV4_1037	NV5_0926	V11_1070	Vv7_1056	+	CoR	305399	305713	Regulator of kinase autophosphorylation inhibitor	315	336337	336651
139_1228	F57_0921	K56_1210	K58_1078	LFI_0970	Mv2_0932	Mv5_0896	NV3_0894	NV4_1038	NV5_0927	V11_1071	Vv7_1057	+	CoR	305714	305944	Kinase autophosphorylation inhibitor KipI	231	336652	336882
139_1229	F57_0922	K56_1211	K58_1079	LFI_0971	Mv2_0933	Mv5_0897	NV3_0895	NV4_1039	NV5_0928	V11_1072	Vv7_1058	+	CoR	305945	306190	Putative uncharacterized protein	246	336883	337128
139_1230	F57_0923	K56_1212	K58_1080	LFI_0972	Mv2_0934	Mv5_0898	NV3_0896	NV4_1040	NV5_0929	V11_1073	Vv7_1059	+	CoR	306191	306437	Short chain dehydrogenase	247	337129	337375
139_1231	F57_0924	K56_1213	K58_1081	LFI_0973	Mv2_0935	Mv5_0899	NV3_0897	NV4_1041	NV5_0930	V11_1074	Vv7_1060	+	CoR	306438	306798	SohB protein, peptidase U7 family	361	337376	337736
139_1232	F57_0925	K56_1214	K58_1082	LFI_0974	Mv2_0936	Mv5_0900	NV3_0898	NV4_1042	NV5_0931	V11_1075	Vv7_1061	+	CoR	306799	307679	DNA topoisomerase	881	337737	338617
139_1235	F57_0928	K56_1217	K58_1084	LFI_0976	Mv2_0938	Mv5_0902	NV3_0900	NV4_1044	NV5_0933	V11_1077	Vv7_1063	+	CoR	307680	308465	Mechanosensitive ion channel family protein	786	338618	339403
139_1236	F57_0929	K56_1218	K58_1085	LFI_0977	Mv2_0939	Mv5_0903	NV3_0901	NV4_1045	NV5_0934	V11_1078	Vv7_1064	+	CoR	308466	308857	Putative uncharacterized protein	392	339404	339795
139_1237	F57_0930	K56_1219	K58_1086	LFI_0978	Mv2_0940	Mv5_0904	NV3_0902	NV4_1046	NV5_0935	V11_1079	Vv7_1065	+	CoR	308858	309240	Putative uncharacterized protein	383	339796	340178
139_1238	F57_0931	K56_1220	K58_1087	LFI_0979	Mv2_0941	Mv5_0905	NV3_0903	NV4_1047	NV5_0936	V11_1080	Vv7_1066	+	CoR	309241	309649	Putative glycosyltransferase protein	409	340179	340587
139_1239	F57_0932	K56_1221	K58_1088	LFI_0980	Mv2_0942	Mv5_0906	NV3_0904	NV4_1048	NV5_0937	V11_1081	Vv7_1067	+	CoR	309650	310058	Putative uncharacterized protein	409	340588	340996
139_1240	F57_0933	K56_1222	K58_1089	LFI_0981	Mv2_0943	Mv5_0907	NV3_0905	NV4_1049	NV5_0938	V11_1082	Vv7_1068	+	CoR	310059	310251	Phosphoglycerate mutase family protein	193	340997	341189
139_1241	F57_0934	K56_1223	K58_1090	LFI_0982	Mv2_0944	Mv5_0908	NV3_0906	NV4_1050	NV5_0939	V11_1083	Vv7_1069	+	CoR	310252	310724	Long-chain fatty acid transport protein	473	341190	341662
139_1242	F57_0935	K56_1224	K58_1092	LFI_0983	Mv2_0945	Mv5_0910	NV3_0907	NV4_1052	NV5_0940	V11_1085	Vv7_1071	+	CoR	310725	311093	Putative long-chain fatty acid transport protein	369	341663	342031
139_1243	F57_0936	K56_1225	K58_1093	LFI_0984	Mv2_0946	Mv5_0911	NV3_0908	NV4_1053	NV5_0941	V11_1086	Vv7_1072	+	CoR	311094	311136	Putative uncharacterized protein	43	342032	342074
139_1244	F57_0937	K56_1226	K58_1094	LFI_0985	Mv2_0947	Mv5_0912	NV3_0909	NV4_1054	NV5_0942	V11_1087	Vv7_1073	+	CoR	311137	311575	Putative long-chain fatty acid transport protein	439	342075	342513
139_1245	F57_0938	K56_1227	K58_1096	LFI_0986	Mv2_0948	Mv5_0913	NV3_0910	NV4_1055	NV5_0943	V11_1088	Vv7_1074	+	CoR	311576	311913	Fructose-1,6-bisphosphatase	338	342514	342851
139_1246	F57_0940	K56_1229	K58_1098	LFI_0988	Mv2_0950	Mv5_0915	NV3_0912	NV4_1056	NV5_0945	V11_1090	Vv7_1076	+	CoR	311914	312490	BatD protein	577	342852	343428
139_1247	F57_0941	K56_1230	K58_1100	LFI_0989	Mv2_0951	Mv5_0916	NV3_0913	NV4_1057	NV5_0946	V11_1092	Vv7_1077	+	CoR	312491	313008	TPR domain protein	518	343429	343946
139_1248	F57_0942	K56_1231	K58_1101	LFI_0990	Mv2_0952	Mv5_0917	NV3_0914	NV4_1058	NV5_0947	V11_1093	Vv7_1078	+	CoR	313009	313332	von Willebrand factor type A domain protein	324	343947	344270
139_1249	F57_0943	K56_1232	K58_1102	LFI_0991	Mv2_0953	Mv5_0918	NV3_0915	NV4_1059	NV5_0948	V11_1094	Vv7_1079	+	CoR	313333	313491	Putative uncharacterized protein	159	344271	344429
139_1250	F57_0944	K56_1233	K58_1103	LFI_0992	Mv2_0954	Mv5_0919	NV3_0916	NV4_1060	NV5_0949	V11_1095	Vv7_1080	+	CoR	313492	313803	Uncharacterized protein containing a von Willebrand factor type A(VWA) domain	312	344430	344741
139_1251	F57_0945	K56_1234	K58_1104	LFI_0993	Mv2_0955	Mv5_0920	NV3_0917	NV4_1061	NV5_0950	V11_1096	Vv7_1081	+	CoR	313804	314121	Putative uncharacterized protein	318	344742	345059
139_1252	F57_0946	K56_1235	K58_1105	LFI_0994	Mv2_0956	Mv5_0921	NV3_0918	NV4_1062	NV5_0951	V11_1097	Vv7_1082	+	CoR	314122	314557	Putative fatty oxidation complex, beta subunit	436	345060	345495
139_1253	F57_0947	K56_1236	K58_1106	LFI_0995	Mv2_0957	Mv5_0922	NV3_0919	NV4_1063	NV5_0952	V11_1098	Vv7_1083	+	CoR	314558	315267	Fatty oxidation complex, alpha subunit	710	345496	346205
139_1254	F57_0948	K56_1237	K58_1107	LFI_0996	Mv2_0958	Mv5_0923	NV3_0920	NV4_1064	NV5_0953	V11_1099	Vv7_1084	+	CoR	315268	315418	Putative uncharacterized protein	151	346206	346356
139_1255	F57_0949	K56_1238	K58_1108	LFI_0997	Mv2_0959	Mv5_0924	NV3_0921	NV4_1065	NV5_0954	V11_1100	Vv7_1085	+	CoR	315419	316083	Short chain dehydrogenase	665	346357	347021
139_1257	F57_0950	K56_1239	K58_1109	LFI_0998	Mv2_0960	Mv5_0925	NV3_0922	NV4_1066	NV5_0955	V11_1101	Vv7_1086	+	CoR	316084	316262	Anaerobic ribonucleoside-triphosphate reductase-activating protein	179	347022	347200
139_1258	F57_0951	K56_1240	K58_1110	LFI_0999	Mv2_0961	Mv5_0926	NV3_0923	NV4_1067	NV5_0956	V11_1102	Vv7_1087	+	CoR	316263	316973	Anaerobic ribonucleoside triphosphate reductase	711	347201	347911
139_1259	F57_0952	K56_1241	K58_1111	LFI_1001	Mv2_0962	Mv5_0928	NV3_0924	NV4_1068	NV5_0957	V11_1103	Vv7_1088	+	CoR	316974	317771	TonB dependent receptor protein	798	347912	348709
139_1261	F57_0954	K56_1243	K58_1113	LFI_1004	Mv2_0965	Mv5_0930	NV3_0927	NV4_1070	NV5_0959	V11_1105	Vv7_1090	+	CoR	317772	317942	Thiol:disulfide interchange protein DsbE, putative	171	348710	348880
139_1262	F57_0955	K56_1244	K58_1114	LFI_1005	Mv2_0966	Mv5_0931	NV3_0928	NV4_1071	NV5_0960	V11_1106	Vv7_1091	+	CoR	317943	318012	Putative lipoprotein	70	348881	348950
139_1263	F57_0956	K56_1245	K58_1115	LFI_1006	Mv2_0967	Mv5_0932	NV3_0929	NV4_1072	NV5_0961	V11_1107	Vv7_1092	+	CoR	318013	318434	Putative uncharacterized protein	422	348951	349372
139_1264	F57_0957	K56_1246	K58_1116	LFI_1007	Mv2_0968	Mv5_0933	NV3_0930	NV4_1073	NV5_0962	V11_1108	Vv7_1093	+	CoR	318435	318749	ApbE family protein	315	349373	349687
139_1265	F57_0958	K56_1247	K58_1117	LFI_1008	Mv2_0969	Mv5_0934	NV3_0931	NV4_1074	NV5_0963	V11_1109	Vv7_1094	+	CoR	318750	319067	D-lactate dehydrogenase	318	349688	350005
139_1266	F57_0959	K56_1248	K58_1118	LFI_1010	Mv2_0971	Mv5_0935	NV3_0933	NV4_1075	NV5_0964	V11_1110	Vv7_1095	+	CoR	319068	319419	Putative tryptophanyl-tRNA synthetase	352	350006	350357
139_1267	F57_0960	K56_1249	K58_1119	LFI_1011	Mv2_0972	Mv5_0936	NV3_0934	NV4_1076	NV5_0965	V11_1111	Vv7_1096	+	CoR	319420	319522	Phosphoribosylaminoimidazole carboxylase ATPase subunit	103	350358	350460
139_1268	F57_0962	K56_1250	K58_1120	LFI_1012	Mv2_0973	Mv5_0937	NV3_0935	NV4_1077	NV5_0967	V11_1112	Vv7_1097	+	CoR	319523	319674	Putative uncharacterized protein	152	350461	350612
139_1269	F57_0963	K56_1251	K58_1121	LFI_1013	Mv2_0974	Mv5_0938	NV3_0936	NV4_1078	NV5_0968	V11_1113	Vv7_1098	+	CoR	319675	319897	Threonine efflux protein, putative	223	350613	350835
139_1270	F57_0964	K56_1252	K58_1122	LFI_1014	Mv2_0975	Mv5_0939	NV3_0937	NV4_1079	NV5_0969	V11_1114	Vv7_1099	+	CoR	319898	320011	Sulfoxide reductase heme-binding subunit yedZ - Flavocytochrome yedZ	114	350836	350949
139_1271	F57_0966	K56_1253	K58_1123	LFI_1015	Mv2_0976	Mv5_0940	NV3_0938	NV4_1080	NV5_0971	V11_1115	Vv7_1100	+	CoR	320012	320286	Transcriptional regulator, AraC/XylS family	275	350950	351224
139_1272	F57_0967	K56_1254	K58_1124	LFI_1017	Mv2_0978	Mv5_0941	NV3_0940	NV4_1081	NV5_0972	V11_1116	Vv7_1101	+	CoR	320287	320851	Tyrocidine synthase 3 - Tyrocidine synthase III - ATP-dependent asparagine adenylase - Asparagine activase - ATP-dependent glutamine adenylase - Glutamine activase - ATP-dependent tyrosine adenylase - Tyrosine activase - ATP-dependent valine adenylase - Valine activase - ATP-dependent ornithine adenylase - Ornithine activase - ATP-dependent leucine adenylase - Leucine activase	565	351225	351789
139_1273	F57_0968	K56_1255	K58_1125	LFI_1018	Mv2_0979	Mv5_0942	NV3_0941	NV4_1082	NV5_0973	V11_1117	Vv7_1102	+	CoR	320852	321271	Putative serine transporter	420	351790	352209
139_1274	F57_0969	K56_1256	K58_1126	LFI_1019	Mv2_0980	Mv5_0943	NV3_0942	NV4_1083	NV5_0976	V11_1118	Vv7_1103	+	CoR	321272	321513	7-cyano-7-deazaguanine synthase - 7-cyano-7-carbaguanine synthase - PreQ(0) synthase - Queuosine biosynthesis protein queC	242	352210	352451
139_1275	F57_0970	K56_1257	K58_1127	LFI_1020	Mv2_0981	Mv5_0944	NV3_0943	NV4_1084	NV5_0977	V11_1119	Vv7_1104	+	CoR	321514	321718	Putative uncharacterized protein	205	352452	352656
139_1276	F57_0971	K56_1258	K58_1128	LFI_1021	Mv2_0982	Mv5_0945	NV3_0944	NV4_1085	NV5_0978	V11_1120	Vv7_1105	+	CoR	321719	321782	Putative uncharacterized protein	64	352657	352720
139_1277	F57_0972	K56_1259	K58_1129	LFI_1022	Mv2_0983	Mv5_0946	NV3_0945	NV4_1086	NV5_0979	V11_1121	Vv7_1106	+	CoR	321783	322040	Putative uncharacterized protein	258	352721	352978
139_1278	F57_0973	K56_1260	K58_1131	LFI_1023	Mv2_0984	Mv5_0955	NV3_0946	NV4_1088	NV5_0980	V11_1123	Vv7_1108	+	CoR	322041	322291	Metallo-beta-lactamase family protein	251	352979	353229
139_1279	F57_0974	K56_1261	K58_1132	LFI_1024	Mv2_0985	Mv5_0956	NV3_0947	NV4_1089	NV5_0981	V11_1124	Vv7_1109	+	CoR	322292	322704	ATP-dependent dsDNA exonuclease	413	353230	353642
139_1280	F57_0975	K56_1262	K58_1133	LFI_1025	Mv2_0986	Mv5_0957	NV3_0948	NV4_1090	NV5_0982	V11_1125	Vv7_1110	+	CoR	322705	323927	Putative ATP-dependent dsDNA exonuclease	1223	353643	354865
139_1283	F57_0976	K56_1266	K58_1135	LFI_1027	Mv2_0988	Mv5_0959	NV3_0950	NV4_1093	NV5_0984	V11_1128	Vv7_1112	+	CoR	323928	324073	Putative uncharacterized protein	146	354866	355011
139_1287	F57_0980	K56_1270	K58_1139	LFI_1030	Mv2_0991	Mv5_0963	NV3_0953	NV4_1097	NV5_0987	V11_1132	Vv7_1116	+	CoR	324074	324270	Phosphoserine phosphatase	197	355012	355208
139_1288	F57_0981	K56_1271	K58_1140	LFI_1031	Mv2_0992	Mv5_0964	NV3_0954	NV4_1098	NV5_0988	V11_1133	Vv7_1117	+	CoR	324271	324404	Putative uncharacterized protein	134	355209	355342
139_1289	F57_0982	K56_1272	K58_1141	LFI_1032	Mv2_0993	Mv5_0965	NV3_0955	NV4_1099	NV5_0989	V11_1134	Vv7_1118	+	CoR	324405	324573	Acetyltransferase, GNAT family protein	169	355343	355511
139_1291	F57_0984	K56_1274	K58_1142	LFI_1033	Mv2_0994	Mv5_0966	NV3_0956	NV4_1100	NV5_0990	V11_1135	Vv7_1119	+	CoR	324574	325023	Putative uncharacterized protein	450	355512	355961
139_1292	F57_0985	K56_1275	K58_1143	LFI_1034	Mv2_0995	Mv5_0967	NV3_0957	NV4_1101	NV5_0991	V11_1136	Vv7_1120	+	CoR	325024	325115	Peptidyl-prolyl cis-trans isomerase C	92	355962	356053
139_1293	F57_0986	K56_1276	K58_1144	LFI_1035	Mv2_0996	Mv5_0968	NV3_0958	NV4_1102	NV5_0992	V11_1137	Vv7_1121	+	CoR	325116	325426	Transporter, drug/metabolite exporter family	311	356054	356364
139_1294	F57_0987	K56_1277	K58_1145	LFI_1036	Mv2_0997	Mv5_0969	NV3_0959	NV4_1103	NV5_0993	V11_1138	Vv7_1122	+	CoR	325427	325556	Putative uncharacterized protein	130	356365	356494
139_1295	F57_0988	K56_1278	K58_1146	LFI_1037	Mv2_0998	Mv5_0970	NV3_0960	NV4_1104	NV5_0994	V11_1139	Vv7_1123	+	CoR	325557	326052	Sulphate transporter	496	356495	356990
139_1296	F57_0989	K56_1279	K58_1147	LFI_1038	Mv2_0999	Mv5_0971	NV3_0961	NV4_1105	NV5_0995	V11_1140	Vv7_1124	+	CoR	326053	326464	Miro-like protein	412	356991	357402
139_1297	F57_0990	K56_1280	K58_1148	LFI_1039	Mv2_1000	Mv5_0972	NV3_0962	NV4_1106	NV5_0996	V11_1141	Vv7_1125	+	CoR	326465	326747	Vulnibactin utilization protein ViuB	283	357403	357685
139_1298	F57_0991	K56_1281	K58_1149	LFI_1040	Mv2_1001	Mv5_0973	NV3_0963	NV4_1107	NV5_0997	V11_1142	Vv7_1126	+	CoR	326748	326853	Ferric anguibactin transport ATP-binding protein	106	357686	357791
139_1299	F57_0992	K56_1282	K58_1150	LFI_1041	Mv2_1002	Mv5_0974	NV3_0964	NV4_1108	NV5_0998	V11_1143	Vv7_1127	+	CoR	326854	326895	Ferric anguibactin transport ATP-binding protein	42	357792	357833
139_1303	F57_0996	K56_1286	K58_1154	LFI_1045	Mv2_1006	Mv5_0978	NV3_0968	NV4_1112	NV5_1002	V11_1147	Vv7_1131	+	CoR	326896	327096	Putative membrane protein	201	357834	358034
139_1304	F57_0997	K56_1287	K58_1155	LFI_1046	Mv2_1007	Mv5_0979	NV3_0969	NV4_1113	NV5_1003	V11_1148	Vv7_1132	+	CoR	327097	327379	Transcriptional regulator, AraC family	283	358035	358317
139_1310	F57_1000	K56_1293	K58_1161	LFI_1052	Mv2_1013	Mv5_0985	NV3_0975	NV4_1119	NV5_1009	V11_1154	Vv7_1138	+	CoR	327380	327593	Putative uncharacterized protein	214	358318	358531
139_1316	F57_1003	K56_1299	K58_1165	LFI_1057	Mv2_1018	Mv5_0990	NV3_0980	NV4_1124	NV5_1013	V11_1158	Vv7_1143	+	CoR	327594	327688	Putative uncharacterized protein	95	358532	358626
139_1317	F57_1004	K56_1300	K58_1166	LFI_1058	Mv2_1019	Mv5_0991	NV3_0981	NV4_1125	NV5_1014	V11_1159	Vv7_1144	+	CoR	327689	327837	Putative uncharacterized protein	149	358627	358775
139_1318	F57_1005	K56_1301	K58_1167	LFI_1059	Mv2_1020	Mv5_0992	NV3_0982	NV4_1126	NV5_1015	V11_1160	Vv7_1145	+	CoR	327838	328521	Putative suppressor for copper-sensitivity B	684	358776	359459
139_1319	F57_1006	K56_1302	K58_1169	LFI_1060	Mv2_1021	Mv5_0993	NV3_0983	NV4_1127	NV5_1016	V11_1161	Vv7_1146	+	CoR	328522	328774	Hypothetical outer membrane protein	253	359460	359712
139_1320	F57_1007	K56_1303	K58_1170	LFI_1061	Mv2_1022	Mv5_0994	NV3_0984	NV4_1128	NV5_1017	V11_1162	Vv7_1147	+	CoR	328775	328939	Hypothetical thioredoxin	165	359713	359877
139_1322	F57_1008	K56_1305	K58_1171	LFI_1063	Mv2_1024	Mv5_0995	NV3_0986	NV4_1129	NV5_1018	V11_1163	Vv7_1148	+	CoR	328940	329882	Methyl-accepting chemotaxis protein	943	359878	360820
139_1324	F57_1009	K56_1307	K58_1172	LFI_1064	Mv2_1025	Mv5_0996	NV3_0987	NV4_1130	NV5_1019	V11_1164	Vv7_1149	+	CoR	329883	330273	Putative uncharacterized protein	391	360821	361211
139_1325	F57_1010	K56_1308	K58_1173	LFI_1065	Mv2_1026	Mv5_0997	NV3_0988	NV4_1131	NV5_1020	V11_1165	Vv7_1150	+	CoR	330274	330747	Putative uncharacterized protein	474	361212	361685
139_1326	F57_1011	K56_1309	K58_1174	LFI_1066	Mv2_1027	Mv5_0998	NV3_0989	NV4_1132	NV5_1021	V11_1166	Vv7_1151	+	CoR	330748	330920	Putative uncharacterized protein	173	361686	361858
139_1327	F57_1012	K56_1310	K58_1175	LFI_1067	Mv2_1028	Mv5_0999	NV3_0990	NV4_1133	NV5_1022	V11_1167	Vv7_1152	+	CoR	330921	331050	Diacylglycerol kinase	130	361859	361988
139_1329	F57_1013	K56_1311	K58_1176	LFI_1068	Mv2_1029	Mv5_1000	NV3_0991	NV4_1134	NV5_1023	V11_1168	Vv7_1153	+	CoR	331051	331414	Putative uncharacterized protein	364	361989	362352
139_1330	F57_1014	K56_1312	K58_1177	LFI_1069	Mv2_1030	Mv5_1001	NV3_0992	NV4_1135	NV5_1024	V11_1169	Vv7_1154	+	CoR	331415	331954	Putative uncharacterized protein	540	362353	362892
139_1331	F57_1015	K56_1313	K58_1178	LFI_1071	Mv2_1031	Mv5_1002	NV3_0993	NV4_1136	NV5_1025	V11_1170	Vv7_1155	+	CoR	331955	332417	Secreted polysaccharide polymerase	463	362893	363355
139_1332	F57_1016	K56_1314	K58_1179	LFI_1072	Mv2_1032	Mv5_1003	NV3_0994	NV4_1137	NV5_1026	V11_1171	Vv7_1156	+	CoR	332418	333140	Hypothetical helicase IV	723	363356	364078
139_1333	F57_1017	K56_1315	K58_1180	LFI_1073	Mv2_1033	Mv5_1004	NV3_0995	NV4_1138	NV5_1027	V11_1172	Vv7_1157	+	CoR	333141	333194	Putative uncharacterized protein	54	364079	364132
139_1334	F57_1018	K56_1316	K58_1181	LFI_1074	Mv2_1034	Mv5_1005	NV3_0996	NV4_1139	NV5_1028	V11_1173	Vv7_1158	+	CoR	333195	333402	Putative uncharacterized protein	208	364133	364340
139_1335	F57_1019	K56_1317	K58_1182	LFI_1075	Mv2_1035	Mv5_1006	NV3_0997	NV4_1140	NV5_1029	V11_1174	Vv7_1159	+	CoR	333403	333662	Putative uncharacterized protein	260	364341	364600
139_1336	F57_1020	K56_1318	K58_1183	LFI_1076	Mv2_1036	Mv5_1007	NV3_0998	NV4_1141	NV5_1030	V11_1175	Vv7_1160	+	CoR	333663	334349	ATP-dependent helicase, DinG family	687	364601	365287
139_1337	F57_1021	K56_1319	K58_1184	LFI_1077	Mv2_1037	Mv5_1008	NV3_0999	NV4_1142	NV5_1031	V11_1176	Vv7_1161	+	CoR	334350	334401	Putative uncharacterized protein	52	365288	365339
139_1338	F57_1022	K56_1320	K58_1185	LFI_1078	Mv2_1038	Mv5_1009	NV3_1000	NV4_1143	NV5_1032	V11_1177	Vv7_1162	+	CoR	334402	334633	DNA-binding response regulator	232	365340	365571
139_1340	F57_1023	K56_1321	K58_1186	LFI_1080	Mv2_1039	Mv5_1010	NV3_1001	NV4_1144	NV5_1033	V11_1178	Vv7_1163	+	CoR	334634	335112	Sensor histidine kinase	479	365572	366050
139_1341	F57_1024	K56_1322	K58_1187	LFI_1081	Mv2_1040	Mv5_1011	NV3_1002	NV4_1145	NV5_1034	V11_1179	Vv7_1164	+	CoR	335113	335511	Putative uncharacterized protein	399	366051	366449
139_1342	F57_1025	K56_1323	K58_1188	LFI_1082	Mv2_1041	Mv5_1012	NV3_1003	NV4_1146	NV5_1035	V11_1180	Vv7_1165	+	CoR	335512	336043	Linear gramicidin synthase subunit C - ATP-dependent valine adenylase - Valine activase - ATP-dependent D-valine adenylase - D-valine activase - Valine racemase [ATP-hydrolyzing] - ATP-dependent tryptophan adenylase - Tryptophan activase - ATP-dependent D-leucine adenylase - D-leucine activase - Leucine racemase [ATP-hydrolyzing] - ATP-dependent tryptophan/phenylalanine/tyrosine adenylase - Trypt…	532	366450	366981
139_1343	F57_1026	K56_1324	K58_1189	LFI_1083	Mv2_1042	Mv5_1013	NV3_1004	NV4_1147	NV5_1036	V11_1181	Vv7_1166	+	CoR	336044	336084	Mitochondrial protein from FMP27	41	366982	367022
139_1344	F57_1027	K56_1325	K58_1190	LFI_1084	Mv2_1043	Mv5_1014	NV3_1005	NV4_1148	NV5_1037	V11_1182	Vv7_1167	+	CoR	336085	336196	Universal stress protein UspB	112	367023	367134
139_1345	F57_1028	K56_1326	K58_1191	LFI_1085	Mv2_1044	Mv5_1015	NV3_1006	NV4_1149	NV5_1038	V11_1183	Vv7_1168	+	CoR	336197	336602	Putative multidrug resistance protein D	406	367135	367540
139_1346	F57_1029	K56_1327	K58_1192	LFI_1086	Mv2_1045	Mv5_1016	NV3_1007	NV4_1150	NV5_1039	V11_1184	Vv7_1169	+	CoR	336603	336673	Putative uncharacterized protein	71	367541	367611
139_1347	F57_1030	K56_1328	K58_1193	LFI_1088	Mv2_1047	Mv5_1017	NV3_1009	NV4_1151	NV5_1040	V11_1185	Vv7_1170	+	CoR	336674	336869	Putative uncharacterized protein	196	367612	367807
139_1348	F57_1031	K56_1329	K58_1194	LFI_1089	Mv2_1048	Mv5_1018	NV3_1010	NV4_1152	NV5_1041	V11_1186	Vv7_1171	+	CoR	336870	336965	Conserved hypthetical protein	96	367808	367903
139_1349	F57_1032	K56_1330	K58_1195	LFI_1090	Mv2_1049	Mv5_1019	NV3_1011	NV4_1153	NV5_1042	V11_1187	Vv7_1172	+	CoR	336966	337034	Putative uncharacterized protein	69	367904	367972
139_1350	F57_1033	K56_1331	K58_1196	LFI_1091	Mv2_1050	Mv5_1020	NV3_1012	NV4_1154	NV5_1043	V11_1188	Vv7_1173	+	CoR	337035	337201	Putative nickel-containing superoxide dismutase	167	367973	368139
139_1351	F57_1034	K56_1332	K58_1197	LFI_1092	Mv2_1051	Mv5_1021	NV3_1013	NV4_1155	NV5_1044	V11_1189	Vv7_1174	+	CoR	337202	337279	Putative uncharacterized protein	78	368140	368217
139_1352	F57_1035	K56_1333	K58_1198	LFI_1093	Mv2_1052	Mv5_1022	NV3_1014	NV4_1156	NV5_1045	V11_1190	Vv7_1175	+	CoR	337280	337583	Iron transporter: fur regulated	304	368218	368521
139_1353	F57_1036	K56_1334	K58_1199	LFI_1094	Mv2_1053	Mv5_1023	NV3_1015	NV4_1157	NV5_1046	V11_1191	Vv7_1176	+	CoR	337584	337865	Putative uncharacterized protein	282	368522	368803
139_1354	F57_1037	K56_1335	K58_1200	LFI_1095	Mv2_1054	Mv5_1024	NV3_1016	NV4_1158	NV5_1047	V11_1192	Vv7_1177	+	CoR	337866	338150	Putative uncharacterized protein	285	368804	369088
139_1355	F57_1038	K56_1336	K58_1201	LFI_1096	Mv2_1055	Mv5_1025	NV3_1017	NV4_1159	NV5_1048	V11_1193	Vv7_1178	+	CoR	338151	338450	Putative uncharacterized protein	300	369089	369388
139_1356	F57_1039	K56_1337	K58_1202	LFI_1097	Mv2_1056	Mv5_1026	NV3_1018	NV4_1160	NV5_1049	V11_1194	Vv7_1179	+	CoR	338451	338717	Putative orphan protein	267	369389	369655
139_1357	F57_1040	K56_1338	K58_1203	LFI_1098	Mv2_1057	Mv5_1027	NV3_1019	NV4_1161	NV5_1050	V11_1195	Vv7_1180	+	CoR	338718	339104	Putative uncharacterized protein	387	369656	370042
139_1358	F57_1041	K56_1339	K58_1204	LFI_1099	Mv2_1058	Mv5_1028	NV3_1020	NV4_1162	NV5_1051	V11_1196	Vv7_1181	+	CoR	339105	339571	Putative uncharacterized protein	467	370043	370509
139_1359	F57_1042	K56_1340	K58_1205	LFI_1100	Mv2_1059	Mv5_1029	NV3_1021	NV4_1163	NV5_1052	V11_1197	Vv7_1182	+	CoR	339572	340067	Putative LuxO repressor protein	496	370510	371005
139_1360	F57_1043	K56_1341	K58_1206	LFI_1101	Mv2_1060	Mv5_1030	NV3_1022	NV4_1164	NV5_1053	V11_1198	Vv7_1183	+	CoR	340068	340209	Putative uncharacterized protein	142	371006	371147
139_1361	F57_1044	K56_1342	K58_1207	LFI_1102	Mv2_1061	Mv5_1031	NV3_1023	NV4_1165	NV5_1054	V11_1199	Vv7_1184	+	CoR	340210	340616	Na+/glutamate symporter	407	371148	371554
139_1362	F57_1045	K56_1343	K58_1208	LFI_1103	Mv2_1062	Mv5_1032	NV3_1024	NV4_1166	NV5_1055	V11_1200	Vv7_1185	+	CoR	340617	341337	Heme transport protein HutA	721	371555	372275
139_1364	F57_1046	K56_1345	K58_1209	LFI_1104	Mv2_1063	Mv5_1034	NV3_1026	NV4_1167	NV5_1056	V11_1201	Vv7_1186	+	CoR	341338	341751	Phospholipase/hemolysin	414	372276	372689
139_1365	F57_1047	K56_1346	K58_1210	LFI_1105	Mv2_1064	Mv5_1035	NV3_1027	NV4_1168	NV5_1057	V11_1202	Vv7_1187	+	CoR	341752	342107	O-methyltransferase, putative	356	372690	373045
139_1366	F57_1048	K56_1347	K58_1211	LFI_1106	Mv2_1065	Mv5_1036	NV3_1028	NV4_1169	NV5_1058	V11_1203	Vv7_1188	+	CoR	342108	342365	Putative orphan protein	258	373046	373303
139_1367	F57_1049	K56_1348	K58_1212	LFI_1107	Mv2_1066	Mv5_1037	NV3_1029	NV4_1170	NV5_1059	V11_1204	Vv7_1189	+	CoR	342366	342622	Putative acyltransferase family protein	257	373304	373560
139_1368	F57_1050	K56_1349	K58_1213	LFI_1108	Mv2_1067	Mv5_1038	NV3_1030	NV4_1171	NV5_1060	V11_1205	Vv7_1190	+	CoR	342623	342709	Putative acyl carrier protein	87	373561	373647
139_1369	F57_1051	K56_1350	K58_1214	LFI_1109	Mv2_1068	Mv5_1039	NV3_1031	NV4_1172	NV5_1061	V11_1206	Vv7_1191	+	CoR	342710	342792	Acyl carrier protein	83	373648	373730
139_1370	F57_1052	K56_1351	K58_1215	LFI_1110	Mv2_1069	Mv5_1040	NV3_1032	NV4_1173	NV5_1062	V11_1207	Vv7_1192	+	CoR	342793	342998	Putative membrane protein	206	373731	373936
139_1371	F57_1053	K56_1352	K58_1216	LFI_1111	Mv2_1070	Mv5_1041	NV3_1033	NV4_1174	NV5_1063	V11_1208	Vv7_1193	+	CoR	342999	343478	Putative AMP-dependent synthetase and ligase	480	373937	374416
139_1372	F57_1054	K56_1353	K58_1217	LFI_1112	Mv2_1071	Mv5_1042	NV3_1034	NV4_1175	NV5_1064	V11_1209	Vv7_1194	+	CoR	343479	343629	Putative orphan protein	151	374417	374567
139_1373	F57_1055	K56_1354	K58_1218	LFI_1113	Mv2_1072	Mv5_1043	NV3_1035	NV4_1176	NV5_1065	V11_1210	Vv7_1195	+	CoR	343630	343874	Glycosyl transferase, group 2 family protein	245	374568	374812
139_1374	F57_1056	K56_1355	K58_1219	LFI_1114	Mv2_1073	Mv5_1044	NV3_1036	NV4_1177	NV5_1066	V11_1211	Vv7_1196	+	CoR	343875	344170	Putative acyltransferase	296	374813	375108
139_1375	F57_1057	K56_1356	K58_1220	LFI_1115	Mv2_1074	Mv5_1045	NV3_1037	NV4_1178	NV5_1067	V11_1212	Vv7_1197	+	CoR	344171	344685	Histidine ammonia-lyase (HutT-like)	515	375109	375623
139_1376	F57_1058	K56_1357	K58_1221	LFI_1116	Mv2_1075	Mv5_1046	NV3_1038	NV4_1179	NV5_1068	V11_1213	Vv7_1198	+	CoR	344686	344827	Putative uncharacterized protein	142	375624	375765
139_1377	F57_1059	K56_1358	K58_1222	LFI_1117	Mv2_1076	Mv5_1047	NV3_1039	NV4_1180	NV5_1069	V11_1214	Vv7_1199	+	CoR	344828	345039	Putative uncharacterized protein	212	375766	375977
139_1378	F57_1060	K56_1359	K58_1223	LFI_1118	Mv2_1077	Mv5_1048	NV3_1040	NV4_1181	NV5_1070	V11_1215	Vv7_1200	+	CoR	345040	345826	Putative membrane protein, Predicted exporter	787	375978	376764
139_1379	F57_1061	K56_1360	K58_1224	LFI_1119	Mv2_1078	Mv5_1049	NV3_1041	NV4_1182	NV5_1071	V11_1216	Vv7_1201	+	CoR	345827	346033	Putative orphan protein	207	376765	376971
139_1380	F57_1062	K56_1361	K58_1225	LFI_1120	Mv2_1079	Mv5_1050	NV3_1042	NV4_1183	NV5_1072	V11_1217	Vv7_1202	+	CoR	346034	346438	3-oxoacyl-(Acyl-carrier-protein) synthase	405	376972	377376
139_1381	F57_1063	K56_1362	K58_1226	LFI_1121	Mv2_1080	Mv5_1051	NV3_1043	NV4_1184	NV5_1073	V11_1218	Vv7_1203	+	CoR	346439	346597	Putative 3-hydroxylacyl-(Acyl carrier protein) dehydratase	159	377377	377535
139_1382	F57_1064	K56_1363	K58_1227	LFI_1122	Mv2_1081	Mv5_1052	NV3_1044	NV4_1185	NV5_1074	V11_1219	Vv7_1204	+	CoR	346598	346838	Putative 3-oxoacyl-[acyl-carrier-protein] reductase (FabG-like)	241	377536	377776
139_1383	F57_1065	K56_1364	K58_1228	LFI_1123	Mv2_1082	Mv5_1053	NV3_1045	NV4_1186	NV5_1075	V11_1220	Vv7_1205	+	CoR	346839	347246	Putative 3-oxoacyl-[acyl-carrier-protein] synthase II (FabF-like)	408	377777	378184
139_1384	F57_1066	K56_1365	K58_1229	LFI_1124	Mv2_1083	Mv5_1054	NV3_1046	NV4_1187	NV5_1076	V11_1221	Vv7_1206	+	CoR	347247	347457	Putative uncharacterized protein	211	378185	378395
139_1385	F57_1067	K56_1366	K58_1230	LFI_1125	Mv2_1084	Mv5_1055	NV3_1047	NV4_1188	NV5_1077	V11_1222	Vv7_1207	+	CoR	347458	347783	Haemin ABC transporter, permease protein, putative	326	378396	378721
139_1386	F57_1068	K56_1367	K58_1231	LFI_1126	Mv2_1085	Mv5_1056	NV3_1048	NV4_1189	NV5_1078	V11_1223	Vv7_1208	+	CoR	347784	348104	Iron compound ABC transporter, iron compound-binding protein	321	378722	379042
139_1387	F57_1069	K56_1368	K58_1232	LFI_1127	Mv2_1086	Mv5_1057	NV3_1049	NV4_1190	NV5_1079	V11_1224	Vv7_1209	+	CoR	348105	348370	Putative Iron-compound ABC transporter, ATP-binding protein	266	379043	379308
139_1388	F57_1084	K56_1369	K58_1233	LFI_1128	Mv2_1087	Mv5_1058	NV3_1050	NV4_1191	NV5_1080	V11_1225	Vv7_1210	+	CoR	348371	348618	Putative uncharacterized protein	248	379309	379556
139_1389	F57_1085	K56_1370	K58_1234	LFI_1129	Mv2_1088	Mv5_1059	NV3_1051	NV4_1192	NV5_1081	V11_1226	Vv7_1211	+	CoR	348619	348790	Putative uncharacterized protein	172	379557	379728
139_1391	F57_1086	K56_1372	K58_1235	LFI_1130	Mv2_1089	Mv5_1060	NV3_1052	NV4_1193	NV5_1082	V11_1227	Vv7_1212	+	CoR	348791	349428	Putative methyl-accepting chemotaxis protein	638	379729	380366
139_1392	F57_1087	K56_1373	K58_1236	LFI_1131	Mv2_1090	Mv5_1061	NV3_1053	NV4_1194	NV5_1083	V11_1228	Vv7_1213	+	CoR	349429	349538	Putative uncharacterized protein	110	380367	380476
139_1394	F57_1089	K56_1374	K58_1238	LFI_1133	Mv2_1092	Mv5_1063	NV3_1055	NV4_1196	NV5_1085	V11_1230	Vv7_1215	+	CoR	349539	349776	Response regulator	238	380477	380714
139_1395	F57_1090	K56_1375	K58_1239	LFI_1134	Mv2_1093	Mv5_1064	NV3_1056	NV4_1197	NV5_1086	V11_1231	Vv7_1216	+	CoR	349777	350339	Putative uncharacterized protein	563	380715	381277
139_1397	F57_1092	K56_1377	K58_1240	LFI_1136	Mv2_1095	Mv5_1066	NV3_1058	NV4_1198	NV5_1088	V11_1232	Vv7_1217	+	CoR	350340	350490	Putative uncharacterized protein	151	381278	381428
139_1398	F57_1093	K56_1378	K58_1241	LFI_1137	Mv2_1096	Mv5_1067	NV3_1059	NV4_1199	NV5_1089	V11_1233	Vv7_1218	+	CoR	350491	350547	Putative uncharacterized protein	57	381429	381485
139_1399	F57_1094	K56_1379	K58_1242	LFI_1139	Mv2_1098	Mv5_1068	NV3_1061	NV4_1200	NV5_1090	V11_1234	Vv7_1219	+	CoR	350548	350897	Tas protein	350	381486	381835
139_1401	F57_1095	K56_1381	K58_1244	LFI_1141	Mv2_1100	Mv5_1070	NV3_1063	NV4_1202	NV5_1092	V11_1236	Vv7_1221	+	CoR	350898	351181	Hypothetical DNA-directed RNA polymerase, sigma subunit	284	381836	382119
139_1402	F57_1096	K56_1382	K58_1245	LFI_1142	Mv2_1101	Mv5_1071	NV3_1064	NV4_1203	NV5_1093	V11_1237	Vv7_1222	+	CoR	351182	351345	Methylated-DNA--protein-cysteine methyltransferase	164	382120	382283
139_1403	F57_1097	K56_1383	K58_1246	LFI_1143	Mv2_1102	Mv5_1072	NV3_1065	NV4_1204	NV5_1094	V11_1238	Vv7_1223	+	CoR	351346	351422	Methyl-accepting chemotaxis protein	77	382284	382360
139_1404	F57_1098	K56_1384	K58_1247	LFI_1144	Mv2_1103	Mv5_1073	NV3_1066	NV4_1205	NV5_1095	V11_1239	Vv7_1224	+	CoR	351423	351940	Methyl-accepting chemotaxis protein	518	382361	382878
139_1405	F57_1099	K56_1385	K58_1248	LFI_1145	Mv2_1104	Mv5_1074	NV3_1067	NV4_1206	NV5_1096	V11_1240	Vv7_1225	+	CoR	351941	352515	Putative uncharacterized protein	575	382879	383453
139_1406	F57_1100	K56_1386	K58_1249	LFI_1146	Mv2_1105	Mv5_1075	NV3_1068	NV4_1207	NV5_1097	V11_1241	Vv7_1226	+	CoR	352516	352674	Putative uncharacterized protein	159	383454	383612
139_1407	F57_1101	K56_1387	K58_1250	LFI_1147	Mv2_1106	Mv5_1076	NV3_1069	NV4_1208	NV5_1098	V11_1242	Vv7_1227	+	CoR	352675	353246	Putative uncharacterized protein	572	383613	384184
139_1408	F57_1102	K56_1388	K58_1251	LFI_1148	Mv2_1107	Mv5_1077	NV3_1070	NV4_1209	NV5_1099	V11_1243	Vv7_1228	+	CoR	353247	353414	Putative uncharacterized protein	168	384185	384352
139_1409	F57_1103	K56_1389	K58_1252	LFI_1149	Mv2_1108	Mv5_1078	NV3_1071	NV4_1210	NV5_1105	V11_1244	Vv7_1229	+	CoR	353415	353680	DNA topoisomerase I	266	384353	384618
139_1410	F57_1104	K56_1390	K58_1253	LFI_1150	Mv2_1109	Mv5_1079	NV3_1072	NV4_1211	NV5_1106	V11_1245	Vv7_1230	+	CoR	353681	353744	Putative uncharacterized protein	64	384619	384682
139_1411	F57_1105	K56_1391	K58_1254	LFI_1151	Mv2_1110	Mv5_1080	NV3_1073	NV4_1212	NV5_1107	V11_1246	Vv7_1231	+	CoR	353745	354318	Putative uncharacterized protein	574	384683	385256
139_1421	F57_1108	K56_1401	K58_1264	LFI_1161	Mv2_1120	Mv5_1090	NV3_1083	NV4_1222	NV5_1118	V11_1256	Vv7_1241	+	CoR	354319	354622	Putative uncharacterized protein	304	385257	385560
139_1425	F57_1109	K56_1405	K58_1265	LFI_1162	Mv2_1121	Mv5_1091	NV3_1084	NV4_1223	NV5_1120	V11_1257	Vv7_1242	+	CoR	354623	354894	Putative beta-ketoadipate enol-lactone hydrolase	272	385561	385832
139_1426	F57_1110	K56_1406	K58_1266	LFI_1163	Mv2_1122	Mv5_1092	NV3_1085	NV4_1224	NV5_1121	V11_1258	Vv7_1243	+	CoR	354895	355028	Hypothetical transcriptional regulator	134	385833	385966
139_1427	F57_1111	K56_1407	K58_1267	LFI_1164	Mv2_1123	Mv5_1093	NV3_1086	NV4_1225	NV5_1122	V11_1259	Vv7_1244	+	CoR	355029	355379	Putative uncharacterized protein	351	385967	386317
139_1428	F57_1112	K56_1408	K58_1268	LFI_1165	Mv2_1124	Mv5_1094	NV3_1087	NV4_1226	NV5_1123	V11_1260	Vv7_1245	+	CoR	355380	355728	Hypothetical multidrug resistance efflux pump	349	386318	386666
139_1429	F57_1113	K56_1409	K58_1269	LFI_1166	Mv2_1125	Mv5_1095	NV3_1088	NV4_1227	NV5_1124	V11_1261	Vv7_1246	+	CoR	355729	355931	Transcriptional regulator, TetR family	203	386667	386869
139_1430	F57_1114	K56_1410	K58_1270	LFI_1167	Mv2_1126	Mv5_1096	NV3_1089	NV4_1228	NV5_1125	V11_1262	Vv7_1247	+	CoR	355932	356340	RND multidrug efflux membrane fusion protein MexE	409	386870	387278
139_1431	F57_1115	K56_1411	K58_1271	LFI_1168	Mv2_1127	Mv5_1097	NV3_1090	NV4_1229	NV5_1126	V11_1263	Vv7_1248	+	CoR	356341	357392	RND multidrug efflux transporter MexF	1052	387279	388330
139_1432	F57_1116	K56_1412	K58_1272	LFI_1169	Mv2_1128	Mv5_1098	NV3_1091	NV4_1230	NV5_1127	V11_1264	Vv7_1249	+	CoR	357393	357909	Phosphatidylcholine-hydrolyzing phospholipase C	517	388331	388847
139_1433	F57_1117	K56_1413	K58_1273	LFI_1170	Mv2_1129	Mv5_1099	NV3_1092	NV4_1231	NV5_1128	V11_1265	Vv7_1250	+	CoR	357910	358329	Transporter, NRAMP family protein	420	388848	389267
139_1434	F57_1118	K56_1414	K58_1274	LFI_1171	Mv2_1130	Mv5_1100	NV3_1093	NV4_1232	NV5_1129	V11_1266	Vv7_1251	+	CoR	358330	358814	Putative uncharacterized protein	485	389268	389752
139_1435	F57_1119	K56_1415	K58_1275	LFI_1172	Mv2_1131	Mv5_1101	NV3_1094	NV4_1233	NV5_1130	V11_1267	Vv7_1252	+	CoR	358815	358991	Putative uncharacterized protein	177	389753	389929
139_1437	F57_1120	K56_1417	K58_1276	LFI_1173	Mv2_1132	Mv5_1102	NV3_1095	NV4_1234	NV5_1131	V11_1268	Vv7_1253	+	CoR	358992	359206	Putative uncharacterized protein	215	389930	390144
139_1438	F57_1121	K56_1418	K58_1277	LFI_1174	Mv2_1133	Mv5_1103	NV3_1096	NV4_1235	NV5_1132	V11_1269	Vv7_1254	+	CoR	359207	360077	Cytochrome-c peroxidase	871	390145	391015
139_1440	F57_1124	K56_1421	K58_1280	LFI_1176	Mv2_1135	Mv5_1105	NV3_1099	NV4_1238	NV5_1134	V11_1272	Vv7_1257	+	CoR	360078	360361	Putative carbohydrate kinase, PfkB family	284	391016	391299
139_1441	F57_1126	K56_1422	K58_1281	LFI_1177	Mv2_1137	Mv5_1106	NV3_1100	NV4_1239	NV5_1135	V11_1273	Vv7_1258	+	CoR	360362	361110	Putative uncharacterized protein	749	391300	392048
139_1444	F57_1128	K56_1425	K58_1284	LFI_1179	Mv2_1139	Mv5_1109	NV3_1102	NV4_1242	NV5_1137	V11_1276	Vv7_1261	+	CoR	361111	361765	Putative 2`,3`-cyclic-nucleotide 2`-phosphodiesterase	655	392049	392703
139_1445	F57_1129	K56_1426	K58_1285	LFI_1180	Mv2_1140	Mv5_1110	NV3_1103	NV4_1243	NV5_1138	V11_1277	Vv7_1262	+	CoR	361766	361894	Hypothetical phage shock protein C	129	392704	392832
139_1446	F57_1130	K56_1427	K58_1286	LFI_1181	Mv2_1141	Mv5_1111	NV3_1104	NV4_1244	NV5_1139	V11_1278	Vv7_1263	+	CoR	361895	361967	Phage shock protein B	73	392833	392905
139_1448	F57_1132	K56_1428	K58_1288	LFI_1183	Mv2_1143	Mv5_1113	NV3_1106	NV4_1246	NV5_1141	V11_1280	Vv7_1265	+	CoR	361968	362092	Putative uncharacterized protein	125	392906	393030
139_1449	F57_1134	K56_1429	K58_1289	LFI_1184	Mv2_1144	Mv5_1114	NV3_1107	NV4_1247	NV5_1142	V11_1281	Vv7_1266	+	CoR	362093	362155	Uncharacterized lipoprotein RBE_0877	63	393031	393093
139_1450	F57_1135	K56_1430	K58_1290	LFI_1185	Mv2_1145	Mv5_1115	NV3_1108	NV4_1248	NV5_1143	V11_1282	Vv7_1267	+	CoR	362156	362305	16 kDa heat shock protein A	150	393094	393243
139_1451	F57_1136	K56_1431	K58_1291	LFI_1186	Mv2_1146	Mv5_1116	NV3_1109	NV4_1249	NV5_1144	V11_1283	Vv7_1268	+	CoR	362306	362483	16 kDa heat shock protein A	178	393244	393421
139_1452	F57_1137	K56_1432	K58_1292	LFI_1187	Mv2_1147	Mv5_1117	NV3_1110	NV4_1250	NV5_1145	V11_1284	Vv7_1269	+	CoR	362484	362826	Hypothetical arginase family protein	343	393422	393764
139_1453	F57_1138	K56_1433	K58_1293	LFI_1188	Mv2_1148	Mv5_1118	NV3_1111	NV4_1251	NV5_1146	V11_1285	Vv7_1270	+	CoR	362827	362951	Putative uncharacterized protein	125	393765	393889
139_1454	F57_1139	K56_1434	K58_1294	LFI_1189	Mv2_1149	Mv5_1119	NV3_1112	NV4_1252	NV5_1147	V11_1286	Vv7_1271	+	CoR	362952	363002	Putative uncharacterized protein	51	393890	393940
139_1455	F57_1140	K56_1435	K58_1295	LFI_1190	Mv2_1150	Mv5_1120	NV3_1113	NV4_1253	NV5_1148	V11_1287	Vv7_1272	+	CoR	363003	363283	Esterase/lipase	281	393941	394221
139_1456	F57_1141	K56_1436	K58_1296	LFI_1191	Mv2_1151	Mv5_1121	NV3_1114	NV4_1254	NV5_1149	V11_1288	Vv7_1273	+	CoR	363284	363478	Putative transcription regulator	195	394222	394416
139_1457	F57_1142	K56_1437	K58_1297	LFI_1192	Mv2_1152	Mv5_1122	NV3_1115	NV4_1255	NV5_1150	V11_1289	Vv7_1274	+	CoR	363479	363853	Zinc carboxypeptidase domain protein	375	394417	394791
139_1458	F57_1143	K56_1438	K58_1298	LFI_1193	Mv2_1153	Mv5_1123	NV3_1116	NV4_1256	NV5_1151	V11_1290	Vv7_1275	+	CoR	363854	363943	Acylphosphatase	90	394792	394881
139_1459	F57_1144	K56_1439	K58_1299	LFI_1194	Mv2_1154	Mv5_1124	NV3_1117	NV4_1257	NV5_1152	V11_1291	Vv7_1276	+	CoR	363944	364041	Methylated-DNA-protein-cysteine methyltransferase-related protein	98	394882	394979
139_1460	F57_1145	K56_1440	K58_1300	LFI_1195	Mv2_1155	Mv5_1125	NV3_1118	NV4_1258	NV5_1153	V11_1292	Vv7_1277	+	CoR	364042	364339	Methyl-accepting chemotaxis protein	298	394980	395277
139_1461	F57_1146	K56_1441	K58_1301	LFI_1196	Mv2_1156	Mv5_1126	NV3_1119	NV4_1259	NV5_1154	V11_1293	Vv7_1278	+	CoR	364340	364486	Transcriptional regulator, MarR family	147	395278	395424
139_1462	F57_1147	K56_1442	K58_1302	LFI_1197	Mv2_1157	Mv5_1127	NV3_1120	NV4_1260	NV5_1155	V11_1294	Vv7_1279	+	CoR	364487	364736	Putative uncharacterized protein	250	395425	395674
139_1463	F57_1148	K56_1443	K58_1303	LFI_1198	Mv2_1158	Mv5_1128	NV3_1121	NV4_1261	NV5_1156	V11_1295	Vv7_1280	+	CoR	364737	364852	Putative uncharacterized protein	116	395675	395790
139_1464	F57_1149	K56_1444	K58_1304	LFI_1199	Mv2_1159	Mv5_1129	NV3_1122	NV4_1262	NV5_1157	V11_1296	Vv7_1281	+	CoR	364853	365075	Putative transcriptional regulator CpxR	223	395791	396013
139_1465	F57_1150	K56_1445	K58_1305	LFI_1200	Mv2_1160	Mv5_1130	NV3_1123	NV4_1263	NV5_1158	V11_1297	Vv7_1282	+	CoR	365076	365540	Hypothetical two-component system sensor kinase	465	396014	396478
139_1466	F57_1151	K56_1446	K58_1306	LFI_1201	Mv2_1161	Mv5_1133	NV3_1124	NV4_1264	NV5_1159	V11_1298	Vv7_1283	+	CoR	365541	366238	Putative putative ferrichrome-iron receptor	698	396479	397176
139_1467	F57_1152	K56_1447	K58_1307	LFI_1202	Mv2_1162	Mv5_1134	NV3_1125	NV4_1265	NV5_1160	V11_1299	Vv7_1284	+	CoR	366239	366506	Putative uncharacterized protein	268	397177	397444
139_1468	F57_1153	K56_1448	K58_1308	LFI_1203	Mv2_1163	Mv5_1135	NV3_1126	NV4_1266	NV5_1161	V11_1300	Vv7_1285	+	CoR	366507	366995	Putative biopolymer transport proteinExbB-related protein	489	397445	397933
139_1469	F57_1154	K56_1449	K58_1309	LFI_1204	Mv2_1164	Mv5_1136	NV3_1127	NV4_1267	NV5_1162	V11_1301	Vv7_1286	+	CoR	366996	367175	Putative TonB system transport protein	180	397934	398113
139_1470	F57_1155	K56_1450	K58_1310	LFI_1205	Mv2_1165	Mv5_1137	NV3_1128	NV4_1268	NV5_1163	V11_1302	Vv7_1287	+	CoR	367176	367309	TolR protein	134	398114	398247
139_1471	F57_1156	K56_1451	K58_1311	LFI_1206	Mv2_1166	Mv5_1138	NV3_1129	NV4_1269	NV5_1164	V11_1303	Vv7_1288	+	CoR	367310	367513	Hypothetical tonB2 protein	204	398248	398451
139_1472	F57_1157	K56_1452	K58_1312	LFI_1207	Mv2_1167	Mv5_1139	NV3_1130	NV4_1270	NV5_1165	V11_1304	Vv7_1289	+	CoR	367514	367943	Putative uncharacterized protein	430	398452	398881
139_1473	F57_1158	K56_1453	K58_1313	LFI_1208	Mv2_1168	Mv5_1140	NV3_1131	NV4_1271	NV5_1166	V11_1305	Vv7_1290	+	CoR	367944	368078	Putative uncharacterized protein	135	398882	399016
139_1474	F57_1159	K56_1454	K58_1314	LFI_1209	Mv2_1169	Mv5_1141	NV3_1132	NV4_1272	NV5_1167	V11_1306	Vv7_1291	+	CoR	368079	368353	Sterol desaturase	275	399017	399291
139_1475	F57_1160	K56_1455	K58_1315	LFI_1210	Mv2_1170	Mv5_1142	NV3_1133	NV4_1273	NV5_1168	V11_1307	Vv7_1292	+	CoR	368354	368497	Putative uncharacterized protein	144	399292	399435
139_1476	F57_1161	K56_1456	K58_1316	LFI_1211	Mv2_1171	Mv5_1143	NV3_1134	NV4_1274	NV5_1169	V11_1308	Vv7_1293	+	CoR	368498	368600	Putative uncharacterized protein	103	399436	399538
139_1477	F57_1162	K56_1457	K58_1317	LFI_1212	Mv2_1172	Mv5_1144	NV3_1135	NV4_1275	NV5_1170	V11_1309	Vv7_1294	+	CoR	368601	369058	Putative membrane protein	458	399539	399996
139_1479	F57_1164	K56_1459	K58_1319	LFI_1214	Mv2_1174	Mv5_1146	NV3_1137	NV4_1277	NV5_1172	V11_1311	Vv7_1296	+	CoR	369059	369400	Putative uncharacterized protein	342	399997	400338
139_1480	F57_1165	K56_1460	K58_1320	LFI_1215	Mv2_1175	Mv5_1147	NV3_1138	NV4_1278	NV5_1173	V11_1312	Vv7_1297	+	CoR	369401	369655	Uridine phosphorylase	255	400339	400593
139_1481	F57_1166	K56_1461	K58_1321	LFI_1216	Mv2_1176	Mv5_1148	NV3_1139	NV4_1279	NV5_1174	V11_1313	Vv7_1298	+	CoR	369656	369876	Putative uncharacterized protein	221	400594	400814
139_1482	F57_1167	K56_1462	K58_1322	LFI_1217	Mv2_1177	Mv5_1149	NV3_1140	NV4_1280	NV5_1175	V11_1314	Vv7_1299	+	CoR	369877	370044	Putative uncharacterized protein	168	400815	400982
139_1483	F57_1169	K56_1463	K58_1323	LFI_1219	Mv2_1178	Mv5_1150	NV3_1142	NV4_1281	NV5_1176	V11_1315	Vv7_1300	+	CoR	370045	370537	Glucose-6-phosphate 1-dehydrogenase	493	400983	401475
139_1484	F57_1170	K56_1464	K58_1324	LFI_1220	Mv2_1179	Mv5_1151	NV3_1143	NV4_1282	NV5_1177	V11_1316	Vv7_1301	+	CoR	370538	370775	6-phosphogluconolactonase	238	401476	401713
139_1485	F57_1171	K56_1465	K58_1325	LFI_1221	Mv2_1180	Mv5_1152	NV3_1144	NV4_1283	NV5_1178	V11_1317	Vv7_1302	+	CoR	370776	371172	Na(+)/H(+) antiporter nhaA 1 - Sodium/proton antiporter nhaA 1	397	401714	402110
139_1486	F57_1172	K56_1466	K58_1326	LFI_1222	Mv2_1181	Mv5_1153	NV3_1145	NV4_1284	NV5_1179	V11_1318	Vv7_1303	+	CoR	371173	371379	Carbonic anhydrase	207	402111	402317
139_1487	F57_1173	K56_1467	K58_1327	LFI_1223	Mv2_1182	Mv5_1154	NV3_1146	NV4_1285	NV5_1180	V11_1319	Vv7_1304	+	CoR	371380	371448	Cold-shock DNA-binding domain family protein	69	402318	402386
139_1488	F57_1174	K56_1468	K58_1328	LFI_1224	Mv2_1183	Mv5_1155	NV3_1147	NV4_1286	NV5_1181	V11_1320	Vv7_1305	+	CoR	371449	371536	Fusion product of 3-hydroxacyl-CoA dehydrogenase andacyl-CoA-binding protein	88	402387	402474
139_1489	F57_1175	K56_1469	K58_1329	LFI_1225	Mv2_1184	Mv5_1156	NV3_1148	NV4_1287	NV5_1182	V11_1321	Vv7_1306	+	CoR	371537	371807	Putative uncharacterized protein	271	402475	402745
139_1490	F57_1176	K56_1470	K58_1330	LFI_1226	Mv2_1185	Mv5_1157	NV3_1149	NV4_1288	NV5_1183	V11_1322	Vv7_1307	+	CoR	371808	372072	Molybdopterin biosynthesis protein MoeB	265	402746	403010
139_1491	F57_1177	K56_1471	K58_1331	LFI_1227	Mv2_1186	Mv5_1158	NV3_1150	NV4_1289	NV5_1184	V11_1323	Vv7_1308	+	CoR	372073	372482	Molybdopterin biosynthesis MoeA protein	410	403011	403420
139_1492	F57_1178	K56_1472	K58_1332	LFI_1228	Mv2_1187	Mv5_1159	NV3_1151	NV4_1290	NV5_1185	V11_1324	Vv7_1309	+	CoR	372483	372698	GTP cyclohydrolase 1 - GTP cyclohydrolase I	216	403421	403636
139_1493	F57_1179	K56_1473	K58_1333	LFI_1229	Mv2_1188	Mv5_1160	NV3_1152	NV4_1291	NV5_1186	V11_1325	Vv7_1310	+	CoR	372699	372888	GTP cyclohydrolase I	190	403637	403826
139_1494	F57_1180	K56_1474	K58_1334	LFI_1230	Mv2_1189	Mv5_1161	NV3_1153	NV4_1292	NV5_1187	V11_1326	Vv7_1311	+	CoR	372889	373535	Exoribonuclease II	647	403827	404473
139_1495	F57_1181	K56_1475	K58_1335	LFI_1231	Mv2_1190	Mv5_1162	NV3_1154	NV4_1293	NV5_1188	V11_1327	Vv7_1312	+	CoR	373536	373694	Glutathione peroxidase	159	404474	404632
139_1496	F57_1182	K56_1476	K58_1336	LFI_1232	Mv2_1191	Mv5_1163	NV3_1155	NV4_1294	NV5_1189	V11_1328	Vv7_1313	+	CoR	373695	374330	Chaperone protein htpG - Heat shock protein htpG - High temperature protein G	636	404633	405268
139_1497	F57_1183	K56_1477	K58_1337	LFI_1233	Mv2_1192	Mv5_1164	NV3_1156	NV4_1295	NV5_1190	V11_1329	Vv7_1314	+	CoR	374331	374544	Adenylate kinase - ATP-AMP transphosphorylase	214	405269	405482
139_1498	F57_1184	K56_1478	K58_1338	LFI_1234	Mv2_1193	Mv5_1165	NV3_1157	NV4_1296	NV5_1191	V11_1330	Vv7_1315	+	CoR	374545	374870	Ferrochelatase - Heme synthase - Protoheme ferro-lyase	326	405483	405808
139_1499	F57_1185	K56_1479	K58_1339	LFI_1235	Mv2_1194	Mv5_1166	NV3_1158	NV4_1297	NV5_1192	V11_1331	Vv7_1316	+	CoR	374871	375310	N-acetylglutamate synthase	440	405809	406248
139_1500	F57_1186	K56_1480	K58_1340	LFI_1236	Mv2_1195	Mv5_1167	NV3_1159	NV4_1298	NV5_1193	V11_1332	Vv7_1317	+	CoR	375311	375414	Putative uncharacterized protein	104	406249	406352
139_1501	F57_1187	K56_1481	K58_1341	LFI_1237	Mv2_1196	Mv5_1168	NV3_1160	NV4_1299	NV5_1194	V11_1333	Vv7_1318	+	CoR	375415	375767	Phospho-2-dehydro-3-deoxyheptonate aldolase - 3-deoxy-D-arabino-heptulosonate 7-phosphate synthase - DAHP synthase - Phospho-2-keto-3-deoxyheptonate aldolase	353	406353	406705
139_1502	F57_1188	K56_1482	K58_1342	LFI_1238	Mv2_1197	Mv5_1169	NV3_1161	NV4_1300	NV5_1195	V11_1334	Vv7_1319	+	CoR	375768	375931	Putative uncharacterized protein	164	406706	406869
139_1503	F57_1189	K56_1483	K58_1343	LFI_1239	Mv2_1198	Mv5_1170	NV3_1162	NV4_1301	NV5_1196	V11_1335	Vv7_1320	+	CoR	375932	376239	GTP-binding protein	308	406870	407177
139_1505	F57_1192	K56_1485	K58_1345	LFI_1241	Mv2_1200	Mv5_1172	NV3_1164	NV4_1303	NV5_1197	V11_1337	Vv7_1322	+	CoR	376240	376391	Beta-lactamase fold protein	152	407178	407329
139_1506	F57_1193	K56_1486	K58_1346	LFI_1242	Mv2_1201	Mv5_1173	NV3_1165	NV4_1304	NV5_1198	V11_1338	Vv7_1323	+	CoR	376392	376807	Putative uncharacterized protein	416	407330	407745
139_1507	F57_1194	K56_1487	K58_1347	LFI_1243	Mv2_1202	Mv5_1174	NV3_1166	NV4_1305	NV5_1199	V11_1339	Vv7_1324	+	CoR	376808	376910	Hypothetical transposase	103	407746	407848
139_1508	F57_1195	K56_1488	K58_1348	LFI_1244	Mv2_1203	Mv5_1175	NV3_1167	NV4_1306	NV5_1200	V11_1340	Vv7_1325	+	CoR	376911	377032	Hypothetical ISPpu15, transposase	122	407849	407970
139_1509	F57_1196	K56_1489	K58_1349	LFI_1245	Mv2_1204	Mv5_1176	NV3_1169	NV4_1307	NV5_1201	V11_1341	Vv7_1326	+	CoR	377033	377112	Hypothetical transposase	80	407971	408050
139_1510	F57_1197	K56_1490	K58_1350	LFI_1246	Mv2_1205	Mv5_1177	NV3_1170	NV4_1308	NV5_1202	V11_1342	Vv7_1327	+	CoR	377113	377156	Putative uncharacterized protein PSPTO554	44	408051	408094
139_1511	F57_1198	K56_1491	K58_1351	LFI_1247	Mv2_1206	Mv5_1178	NV3_1171	NV4_1309	NV5_1203	V11_1343	Vv7_1328	+	CoR	377157	377267	Hypothetical ISPpu15, transposase - Putative transposase - Putative uncharacterized protein PP4746	111	408095	408205
139_1513	F57_1199	K56_1493	K58_1352	LFI_1248	Mv2_1208	Mv5_1180	NV3_1172	NV4_1311	NV5_1204	V11_1345	Vv7_1330	+	CoR	377268	377306	Putative uncharacterized protein	39	408206	408244
139_1516	F57_1202	K56_1495	K58_1354	LFI_1251	Mv2_1212	Mv5_1184	NV3_1175	NV4_1313	NV5_1208	V11_1348	Vv7_1331	+	CoR	377307	377813	Putative reverse transcriptase-like protein from putative prophage or plasmid	507	408245	408751
139_1518	F57_1203	K56_1496	K58_1355	LFI_1252	Mv2_4568	Mv5_1186	NV3_1179	NV4_1315	NV5_1209	V11_1349	Vv7_1332	+	CoR	377814	378267	Calcium binding hemolysin protein, putative	454	408752	409205
139_1519	F57_1204	K56_1497	K58_1356	LFI_1253	Mv2_4567	Mv5_1187	NV3_1180	NV4_1316	NV5_1211	V11_1350	Vv7_1333	+	CoR	378268	378569	Transcriptional regulator, LysR family	302	409206	409507
139_1521	F57_1207	K56_1500	K58_1358	LFI_1255	Mv2_4565	Mv5_1189	NV3_1182	NV4_1320	NV5_1215	V11_1352	Vv7_1336	+	CoR	378570	378910	L-threonine 3-dehydrogenase 1	341	409508	409848
139_1522	F57_1208	K56_1501	K58_1359	LFI_1256	Mv2_4564	Mv5_1190	NV3_1183	NV4_1321	NV5_1216	V11_1353	Vv7_1337	+	CoR	378911	379290	Fatty acid desaturase, family 1	380	409849	410228
139_1523	F57_1209	K56_1502	K58_1360	LFI_1257	Mv2_4563	Mv5_1191	NV3_1184	NV4_1322	NV5_1217	V11_1354	Vv7_1338	+	CoR	379291	379405	Putative uncharacterized protein	115	410229	410343
139_1524	F57_1210	K56_1503	K58_1361	LFI_1258	Mv2_4562	Mv5_1192	NV3_1185	NV4_1323	NV5_1218	V11_1355	Vv7_1339	+	CoR	379406	379838	Inosine-guanosine kinase	433	410344	410776
139_1525	F57_1211	K56_1504	K58_1362	LFI_1259	Mv2_4561	Mv5_1193	NV3_1186	NV4_1324	NV5_1219	V11_1356	Vv7_1340	+	CoR	379839	380331	Hypothetical D-alanyl-D-alaninecarboxypeptidase/D-alanyl-D-alanine-endopeptidase	493	410777	411269
139_1526	F57_1212	K56_1505	K58_1363	LFI_1260	Mv2_4560	Mv5_1194	NV3_1187	NV4_1325	NV5_1220	V11_1357	Vv7_1341	+	CoR	380332	380415	Excinuclease ABC, C subunit, N-terminal	84	411270	411353
139_1527	F57_1213	K56_1506	K58_1364	LFI_1261	Mv2_4559	Mv5_1195	NV3_1188	NV4_1326	NV5_1221	V11_1358	Vv7_1342	+	CoR	380416	381010	GMC oxidoreductase family	595	411354	411948
139_1528	F57_1214	K56_1507	K58_1365	LFI_1262	Mv2_4558	Mv5_1196	NV3_1189	NV4_1327	NV5_1222	V11_1359	Vv7_1343	+	CoR	381011	381235	Protein phosphatase 2	225	411949	412173
139_1529	F57_1215	K56_1508	K58_1366	LFI_1263	Mv2_4557	Mv5_1197	NV3_1190	NV4_1328	NV5_1223	V11_1360	Vv7_1344	+	CoR	381236	381863	Predicted hydrolase, alkaline phosphatase superfamily	628	412174	412801
139_1530	F57_1216	K56_1509	K58_1367	LFI_1264	Mv2_4556	Mv5_1198	NV3_1191	NV4_1329	NV5_1224	V11_1361	Vv7_1345	+	CoR	381864	381939	UPF0352 protein PE36_01317	76	412802	412877
139_1531	F57_1217	K56_1510	K58_1368	LFI_1265	Mv2_4555	Mv5_1199	NV3_1192	NV4_1330	NV5_1225	V11_1362	Vv7_1346	+	CoR	381940	382283	37 kDa nucleoid-associated protein	344	412878	413221
139_1532	F57_1218	K56_1511	K58_1369	LFI_1266	Mv2_4554	Mv5_1200	NV3_1193	NV4_1331	NV5_1226	V11_1363	Vv7_1347	+	CoR	382284	382448	Nucleoid-associated protein NdpA	165	413222	413386
139_1533	F57_1219	K56_1512	K58_1370	LFI_1267	Mv2_4553	Mv5_1201	NV3_1194	NV4_1332	NV5_1227	V11_1364	Vv7_1348	+	CoR	382449	382585	Putative uncharacterized protein	137	413387	413523
139_1534	F57_1220	K56_1513	K58_1371	LFI_1268	Mv2_4552	Mv5_1202	NV3_1195	NV4_1333	NV5_1228	V11_1365	Vv7_1349	+	CoR	382586	383160	Alkaline phosphatase	575	413524	414098
139_1535	F57_1221	K56_1514	K58_1372	LFI_1269	Mv2_4551	Mv5_1204	NV3_1196	NV4_1334	NV5_1229	V11_1366	Vv7_1350	+	CoR	383161	383228	Putative uncharacterized protein	68	414099	414166
139_1536	F57_1222	K56_1515	K58_1373	LFI_1270	Mv2_4550	Mv5_1205	NV3_1197	NV4_1335	NV5_1230	V11_1367	Vv7_1351	+	CoR	383229	383327	Putative uncharacterized protein	99	414167	414265
139_1537	F57_1223	K56_1516	K58_1374	LFI_1271	Mv2_4549	Mv5_1206	NV3_1198	NV4_1336	NV5_1231	V11_1368	Vv7_1352	+	CoR	383328	384087	5-methyltetrahydropteroyltriglutamate--homocysteine methyltransferase - Cobalamin-independent methionine synthase - Methionine synthase, vitamin-B12 independent isozyme	760	414266	415025
139_1538	F57_1224	K56_1517	K58_1375	LFI_1272	Mv2_4548	Mv5_1207	NV3_1199	NV4_1337	NV5_1232	V11_1369	Vv7_1353	+	CoR	384088	384393	Transcriptional regulator, LysR family	306	415026	415331
139_1539	F57_1225	K56_1518	K58_1376	LFI_1273	Mv2_4547	Mv5_1208	NV3_1200	NV4_1338	NV5_1233	V11_1370	Vv7_1354	+	CoR	384394	384658	Chemotaxis protein CheY (2 CheY domains)	265	415332	415596
139_1540	F57_1226	K56_1519	K58_1377	LFI_1274	Mv2_4546	Mv5_1209	NV3_1201	NV4_1339	NV5_1234	V11_1371	Vv7_1355	+	CoR	384659	384740	Putative uncharacterized protein	82	415597	415678
139_1541	F57_1227	K56_1520	K58_1378	LFI_1275	Mv2_4545	Mv5_1210	NV3_1202	NV4_1340	NV5_1235	V11_1372	Vv7_1356	+	CoR	384741	385080	Putative uncharacterized protein	340	415679	416018
139_1542	F57_1228	K56_1521	K58_1379	LFI_1276	Mv2_4544	Mv5_1211	NV3_1203	NV4_1341	NV5_1236	V11_1373	Vv7_1357	+	CoR	385081	385548	Sensor histidine kinase	468	416019	416486
139_1543	F57_1229	K56_1522	K58_1380	LFI_1277	Mv2_4543	Mv5_1212	NV3_1204	NV4_1342	NV5_1237	V11_1374	Vv7_1358	+	CoR	385549	385782	DNA-binding response regulator	234	416487	416720
139_1544	F57_1230	K56_1523	K58_1381	LFI_1278	Mv2_4542	Mv5_1213	NV3_1205	NV4_1343	NV5_1238	V11_1375	Vv7_1359	+	CoR	385783	385933	Putative uncharacterized protein	151	416721	416871
139_1545	F57_1231	K56_1524	K58_1382	LFI_1279	Mv2_4541	Mv5_1214	NV3_1206	NV4_1344	NV5_1239	V11_1376	Vv7_1360	+	CoR	385934	386446	NAD(P) transhydrogenase alpha subunit	513	416872	417384
139_1546	F57_1232	K56_1525	K58_1383	LFI_1280	Mv2_4540	Mv5_1215	NV3_1207	NV4_1345	NV5_1240	V11_1377	Vv7_1361	+	CoR	386447	386959	NAD(P) transhydrogenase subunit beta - Nicotinamide nucleotide transhydrogenase subunit beta	513	417385	417897
139_1547	F57_1233	K56_1526	K58_1384	LFI_1281	Mv2_4539	Mv5_1216	NV3_1208	NV4_1346	NV5_1241	V11_1378	Vv7_1362	+	CoR	386960	387355	Aspartate aminotransferase	396	417898	418293
139_1548	F57_1234	K56_1527	K58_1385	LFI_1282	Mv2_4538	Mv5_1217	NV3_1209	NV4_1347	NV5_1242	V11_1379	Vv7_1363	+	CoR	387356	387763	Oxalate/formate antiporter, putative	408	418294	418701
139_1549	F57_1235	K56_1528	K58_1386	LFI_1283	Mv2_4537	Mv5_1218	NV3_1210	NV4_1348	NV5_1243	V11_1380	Vv7_1364	+	CoR	387764	387923	Putative uncharacterized protein	160	418702	418861
139_1550	F57_1236	K56_1529	K58_1387	LFI_1284	Mv2_4536	Mv5_1219	NV3_1211	NV4_1349	NV5_1244	V11_1381	Vv7_1365	+	CoR	387924	388676	Penicillin-binding protein 1B	753	418862	419614
139_1551	F57_1237	K56_1530	K58_1388	LFI_1285	Mv2_4535	Mv5_1220	NV3_1212	NV4_1350	NV5_1245	V11_1382	Vv7_1366	+	CoR	388677	388829	TPR domain protein	153	419615	419767
139_1552	F57_1238	K56_1531	K58_1389	LFI_1286	Mv2_4534	Mv5_1221	NV3_1213	NV4_1351	NV5_1246	V11_1383	Vv7_1367	+	CoR	388830	389454	Cyclic nucleotide binding protein	625	419768	420392
139_1553	F57_1239	K56_1532	K58_1390	LFI_1287	Mv2_4533	Mv5_1222	NV3_1214	NV4_1352	NV5_1247	V11_1384	Vv7_1368	+	CoR	389455	389692	DNA polymerase III subunit epsilon	238	420393	420630
139_1554	F57_1240	K56_1533	K58_1391	LFI_1288	Mv2_4532	Mv5_1223	NV3_1215	NV4_1353	NV5_1248	V11_1385	Vv7_1369	+	CoR	389693	389912	Putative transcriptional activator	220	420631	420850
139_1555	F57_1241	K56_1534	K58_1392	LFI_1289	Mv2_4531	Mv5_1224	NV3_1216	NV4_1354	NV5_1249	V11_1386	Vv7_1370	+	CoR	389913	390246	Putative ABC transporter substrate-binding protein	334	420851	421184
139_1556	F57_1242	K56_1535	K58_1393	LFI_1290	Mv2_4530	Mv5_1225	NV3_1217	NV4_1355	NV5_1250	V11_1387	Vv7_1371	+	CoR	390247	390514	ABC transporter permease protein	268	421185	421452
139_1557	F57_1243	K56_1536	K58_1394	LFI_1291	Mv2_4529	Mv5_1226	NV3_1218	NV4_1356	NV5_1251	V11_1388	Vv7_1372	+	CoR	390515	390783	Putative ABC transporter, ATP-binding protein	269	421453	421721
139_1558	F57_1244	K56_1537	K58_1395	LFI_1292	Mv2_4528	Mv5_1227	NV3_1219	NV4_1357	NV5_1252	V11_1389	Vv7_1373	+	CoR	390784	391060	Phosphomethylpyrimidine kinase	277	421722	421998
139_1559	F57_1245	K56_1538	K58_1396	LFI_1293	Mv2_4527	Mv5_1228	NV3_1220	NV4_1358	NV5_1253	V11_1390	Vv7_1374	+	CoR	391061	391242	Putative uncharacterized protein	182	421999	422180
139_1560	F57_1246	K56_1539	K58_1398	LFI_1294	Mv2_4526	Mv5_1229	NV3_1221	NV4_1360	NV5_1254	V11_1392	Vv7_1376	+	CoR	391243	391508	Hyopothetical protein - Outer membrane lipoprotein-sorting protein	266	422181	422446
139_1561	F57_1247	K56_1540	K58_1399	LFI_1295	Mv2_4525	Mv5_1230	NV3_1222	NV4_1361	NV5_1255	V11_1393	Vv7_1377	+	CoR	391509	391958	Putative uncharacterized protein	450	422447	422896
139_1562	F57_1248	K56_1541	K58_1400	LFI_1296	Mv2_4524	Mv5_1231	NV3_1223	NV4_1362	NV5_1256	V11_1394	Vv7_1378	+	CoR	391959	392722	Exporter of the RND superfamily	764	422897	423660
139_1563	F57_1249	K56_1542	K58_1401	LFI_1297	Mv2_4523	Mv5_1232	NV3_1224	NV4_1363	NV5_1257	V11_1395	Vv7_1379	+	CoR	392723	393032	Predicted UbiA prenyltransferase	310	423661	423970
139_1565	F57_1250	K56_1544	K58_1402	LFI_1298	Mv2_4522	Mv5_1233	NV3_1225	NV4_1364	NV5_1258	V11_1396	Vv7_1380	+	CoR	393033	393942	Peedicted hydroxymethylglutaryl-CoA reductase	910	423971	424880
139_1566	F57_1251	K56_1545	K58_1403	LFI_1299	Mv2_4521	Mv5_1234	NV3_1226	NV4_1365	NV5_1259	V11_1397	Vv7_1381	+	CoR	393943	394850	Phosphoenolpyruvate synthase like	908	424881	425788
139_1567	F57_1252	K56_1546	K58_1404	LFI_1300	Mv2_4520	Mv5_1235	NV3_1227	NV4_1366	NV5_1260	V11_1398	Vv7_1382	+	CoR	394851	395236	Putative uncharacterized protein	386	425789	426174
139_1568	F57_1253	K56_1547	K58_1405	LFI_1301	Mv2_4519	Mv5_1236	NV3_1228	NV4_1367	NV5_1261	V11_1399	Vv7_1383	+	CoR	395237	395780	Non-ribosomal peptide synthase/amino acid adenylation enzyme	544	426175	426718
139_1569	F57_1254	K56_1548	K58_1406	LFI_1302	Mv2_4518	Mv5_1237	NV3_1229	NV4_1368	NV5_1262	V11_1400	Vv7_1384	+	CoR	395781	396173	Similarities with the N-terminal region of phosphatidylserine synthase	393	426719	427111
139_1570	F57_1255	K56_1549	K58_1407	LFI_1303	Mv2_4517	Mv5_1238	NV3_1230	NV4_1369	NV5_1263	V11_1401	Vv7_1385	+	CoR	396174	396391	Transcriptional regulator	218	427112	427329
139_1571	F57_1256	K56_1550	K58_1408	LFI_1304	Mv2_4516	Mv5_1239	NV3_1231	NV4_1370	NV5_1264	V11_1402	Vv7_1386	+	CoR	396392	396681	Putative uncharacterized protein	290	427330	427619
139_1574	F57_1259	K56_1553	K58_1410	LFI_1306	Mv2_4514	Mv5_1241	NV3_1233	NV4_1372	NV5_1266	V11_1405	Vv7_1388	+	CoR	396682	396834	Membrane protein, putative	153	427620	427772
139_1575	F57_1260	K56_1554	K58_1411	LFI_1307	Mv2_4513	Mv5_1242	NV3_1234	NV4_1373	NV5_1267	V11_1406	Vv7_1389	+	CoR	396835	397075	Transcriptional regulator, GntR family protein	241	427773	428013
139_1576	F57_1261	K56_1555	K58_1412	LFI_1308	Mv2_4512	Mv5_1243	NV3_1235	NV4_1374	NV5_1268	V11_1407	Vv7_1390	+	CoR	397076	397377	Putative methylisocitrate lyase	302	428014	428315
139_1577	F57_1262	K56_1556	K58_1413	LFI_1309	Mv2_4511	Mv5_1244	NV3_1236	NV4_1375	NV5_1269	V11_1408	Vv7_1391	+	CoR	397378	397751	Putative 2-methylcitrate synthase	374	428316	428689
139_1578	F57_1263	K56_1557	K58_1414	LFI_1310	Mv2_4510	Mv5_1245	NV3_1237	NV4_1376	NV5_1270	V11_1409	Vv7_1392	+	CoR	397752	398618	Aconitate hydratase 1	867	428690	429556
139_1579	F57_1264	K56_1558	K58_1415	LFI_1311	Mv2_4509	Mv5_1246	NV3_1238	NV4_1377	NV5_1271	V11_1410	Vv7_1393	+	CoR	398619	399021	Putative uncharacterized protein	403	429557	429959
139_1580	F57_1265	K56_1559	K58_1416	LFI_1312	Mv2_4508	Mv5_1247	NV3_1239	NV4_1378	NV5_1272	V11_1411	Vv7_1394	+	CoR	399022	399161	Putative uncharacterized protein	140	429960	430099
139_1581	F57_1266	K56_1560	K58_1417	LFI_1313	Mv2_4507	Mv5_1248	NV3_1240	NV4_1379	NV5_1273	V11_1412	Vv7_1395	+	CoR	399162	399565	Hypothetical NADH dehydrogenase	404	430100	430503
139_1582	F57_1267	K56_1561	K58_1418	LFI_1314	Mv2_4506	Mv5_1249	NV3_1241	NV4_1380	NV5_1274	V11_1413	Vv7_1396	+	CoR	399566	399717	Putative uncharacterized protein	152	430504	430655
139_1583	F57_1268	K56_1562	K58_1419	LFI_1315	Mv2_4505	Mv5_1250	NV3_1242	NV4_1381	NV5_1275	V11_1414	Vv7_1397	+	CoR	399718	399884	Acetyltransferase, including N-acetylases of ribosomal protein	167	430656	430822
139_1584	F57_1269	K56_1563	K58_1420	LFI_1316	Mv2_4504	Mv5_1251	NV3_1243	NV4_1382	NV5_1276	V11_1415	Vv7_1398	+	CoR	399885	400087	Probable transporter, LysE family protein	203	430823	431025
139_1585	F57_1270	K56_1564	K58_1421	LFI_1317	Mv2_4503	Mv5_1252	NV3_1244	NV4_1383	NV5_1277	V11_1416	Vv7_1399	+	CoR	400088	400243	Putative uncharacterized protein	156	431026	431181
139_1586	F57_1271	K56_1565	K58_1422	LFI_1318	Mv2_4502	Mv5_1253	NV3_1245	NV4_1384	NV5_1278	V11_1417	Vv7_1400	+	CoR	400244	400509	SAM-dependent methyltransferase	266	431182	431447
139_1588	F57_1272	K56_1567	K58_1424	LFI_1320	Mv2_4500	Mv5_1255	NV3_1247	NV4_1386	NV5_1280	V11_1419	Vv7_1402	+	CoR	400510	400643	Lactoylglutathione lyase	134	431448	431581
139_1589	F57_1274	K56_1568	K58_1425	LFI_1321	Mv2_4499	Mv5_1256	NV3_1248	NV4_1387	NV5_1281	V11_1420	Vv7_1403	+	CoR	400644	400884	Putative uncharacterized protein	241	431582	431822
139_1590	F57_1275	K56_1570	K58_1426	LFI_1322	Mv2_4498	Mv5_1257	NV3_1249	NV4_1388	NV5_1282	V11_1421	Vv7_1404	+	CoR	400885	401012	Putative uncharacterized protein	128	431823	431950
139_1591	F57_1276	K56_1571	K58_1427	LFI_1323	Mv2_4497	Mv5_1258	NV3_1250	NV4_1389	NV5_1283	V11_1422	Vv7_1405	+	CoR	401013	401259	Ser/Thr protein phosphatase family protein	247	431951	432197
139_1592	F57_1277	K56_1572	K58_1428	LFI_1324	Mv2_4496	Mv5_1259	NV3_1251	NV4_1390	NV5_1284	V11_1423	Vv7_1406	+	CoR	401260	401366	Thioredoxin	107	432198	432304
139_1593	F57_1278	K56_1573	K58_1429	LFI_1325	Mv2_4495	Mv5_1260	NV3_1252	NV4_1391	NV5_1285	V11_1424	Vv7_1407	+	CoR	401367	401498	Putative uncharacterized protein	132	432305	432436
139_1594	F57_1279	K56_1574	K58_1430	LFI_1326	Mv2_4494	Mv5_1262	NV3_1253	NV4_1392	NV5_1286	V11_1425	Vv7_1408	+	CoR	401499	401540	Putative uncharacterized protein	42	432437	432478
139_1595	F57_1280	K56_1575	K58_1431	LFI_1327	Mv2_4493	Mv5_1263	NV3_1254	NV4_1393	NV5_1287	V11_1426	Vv7_1409	+	CoR	401541	401680	Polyketide cyclase/dehydrase	140	432479	432618
139_1596	F57_1281	K56_1576	K58_1432	LFI_1328	Mv2_4492	Mv5_1264	NV3_1255	NV4_1394	NV5_1288	V11_1427	Vv7_1410	+	CoR	401681	402016	Metal-activated pyridoxal enzyme	336	432619	432954
139_1597	F57_1282	K56_1577	K58_1433	LFI_1329	Mv2_4491	Mv5_1265	NV3_1256	NV4_1395	NV5_1289	V11_1428	Vv7_1411	+	CoR	402017	402153	Putative uncharacterized protein	137	432955	433091
139_1601	F57_1283	K56_1581	K58_1437	LFI_1330	Mv2_4490	Mv5_1270	NV3_1257	NV4_1399	NV5_1290	V11_1432	Vv7_1415	+	CoR	402154	402360	Glutathione S-transferase	207	433092	433298
139_1602	F57_1284	K56_1582	K58_1438	LFI_1331	Mv2_4489	Mv5_1271	NV3_1258	NV4_1400	NV5_1291	V11_1433	Vv7_1416	+	CoR	402361	402552	Putative uncharacterized protein	192	433299	433490
139_1603	F57_1285	K56_1583	K58_1439	LFI_1332	Mv2_4488	Mv5_1272	NV3_1259	NV4_1401	NV5_1292	V11_1434	Vv7_1417	+	CoR	402553	402742	Elongation factor P-like protein	190	433491	433680
139_1604	F57_1286	K56_1584	K58_1440	LFI_1333	Mv2_4487	Mv5_1273	NV3_1260	NV4_1402	NV5_1293	V11_1435	Vv7_1418	+	CoR	402743	402892	Putative late embryogenesis abundant protein	150	433681	433830
139_1605	F57_1287	K56_1585	K58_1441	LFI_1334	Mv2_4486	Mv5_1274	NV3_1261	NV4_1403	NV5_1294	V11_1436	Vv7_1419	+	CoR	402893	403144	Putative uncharacterized protein	252	433831	434082
139_1606	F57_1288	K56_1586	K58_1442	LFI_1335	Mv2_4485	Mv5_1275	NV3_1262	NV4_1404	NV5_1295	V11_1437	Vv7_1420	+	CoR	403145	403635	Putative GGDEF family protein	491	434083	434573
139_1607	F57_1289	K56_1587	K58_1443	LFI_1336	Mv2_4484	Mv5_1276	NV3_1263	NV4_1405	NV5_1296	V11_1438	Vv7_1421	+	CoR	403636	404024	Major facilitator superfamily MFS_1	389	434574	434962
139_1608	F57_1290	K56_1588	K58_1444	LFI_1337	Mv2_4483	Mv5_1277	NV3_1264	NV4_1406	NV5_1297	V11_1439	Vv7_1422	+	CoR	404025	404309	Glycerol uptake facilitator protein	285	434963	435247
139_1609	F57_1291	K56_1589	K58_1445	LFI_1338	Mv2_4482	Mv5_1278	NV3_1265	NV4_1407	NV5_1298	V11_1440	Vv7_1423	+	CoR	404310	404819	Glycerol kinase - ATP:glycerol 3-phosphotransferase - Glycerokinase	510	435248	435757
139_1610	F57_1292	K56_1590	K58_1446	LFI_1339	Mv2_4481	Mv5_1279	NV3_1266	NV4_1408	NV5_1299	V11_1441	Vv7_1424	+	CoR	404820	405326	Glycerol-3-phosphate dehydrogenase	507	435758	436264
139_1611	F57_1293	K56_1591	K58_1447	LFI_1340	Mv2_4480	Mv5_1280	NV3_1267	NV4_1409	NV5_1300	V11_1442	Vv7_1425	+	CoR	405327	405871	Electron transfer flavoprotein-ubiquinone oxidoreductase, putative	545	436265	436809
139_1612	F57_1294	K56_1592	K58_1448	LFI_1341	Mv2_4479	Mv5_1281	NV3_1268	NV4_1410	NV5_1301	V11_1443	Vv7_1426	+	CoR	405872	406203	Hypothetical ABC transporter, substrate binding protein	332	436810	437141
139_1613	F57_1295	K56_1593	K58_1449	LFI_1342	Mv2_4478	Mv5_1282	NV3_1269	NV4_1411	NV5_1302	V11_1444	Vv7_1427	+	CoR	406204	407485	Pullulanase	1282	437142	438423
139_1614	F57_1296	K56_1594	K58_1451	LFI_1343	Mv2_4477	Mv5_1283	NV3_1270	NV4_1412	NV5_1303	V11_1445	Vv7_1428	+	CoR	407486	407528	Putative uncharacterized protein	43	438424	438466
139_1615	F57_1297	K56_1595	K58_1452	LFI_1344	Mv2_4476	Mv5_1284	NV3_1271	NV4_1413	NV5_1304	V11_1446	Vv7_1429	+	CoR	407529	408002	Putative alpha-amylase	474	438467	438940
139_1616	F57_1298	K56_1596	K58_1453	LFI_1345	Mv2_4475	Mv5_1285	NV3_1272	NV4_1414	NV5_1305	V11_1447	Vv7_1430	+	CoR	408003	408110	Thioredoxin	108	438941	439048
139_1617	F57_1299	K56_1597	K58_1454	LFI_1346	Mv2_4474	Mv5_1286	NV3_1273	NV4_1415	NV5_1306	V11_1448	Vv7_1431	+	CoR	408111	408232	Putative uncharacterized protein	122	439049	439170
139_1618	F57_1300	K56_1598	K58_1455	LFI_1347	Mv2_4473	Mv5_1287	NV3_1274	NV4_1416	NV5_1307	V11_1449	Vv7_1432	+	CoR	408233	408351	Putative uncharacterized protein	119	439171	439289
139_1619	F57_1301	K56_1599	K58_1456	LFI_1348	Mv2_4472	Mv5_1288	NV3_1275	NV4_1417	NV5_1308	V11_1450	Vv7_1433	+	CoR	408352	408419	Cold-shock DNA-binding domain family protein	68	439290	439357
139_1620	F57_1302	K56_1600	K58_1457	LFI_1349	Mv2_4471	Mv5_1289	NV3_1276	NV4_1418	NV5_1309	V11_1451	Vv7_1434	+	CoR	408420	408558	Putative general secretion pathway protein D	139	439358	439496
139_1621	F57_1303	K56_1601	K58_1458	LFI_1350	Mv2_4470	Mv5_1290	NV3_1277	NV4_1419	NV5_1310	V11_1452	Vv7_1435	+	CoR	408559	409014	Glutamine synthetase	456	439497	439952
139_1622	F57_1304	K56_1602	K58_1459	LFI_1351	Mv2_4469	Mv5_1291	NV3_1278	NV4_1420	NV5_1311	V11_1453	Vv7_1436	+	CoR	409015	409480	Succinate semialdehyde dehydrogenase	466	439953	440418
139_1623	F57_1305	K56_1603	K58_1460	LFI_1352	Mv2_4468	Mv5_1292	NV3_1279	NV4_1421	NV5_1312	V11_1454	Vv7_1437	+	CoR	409481	409869	Alcohol dehydrogenase, iron containing	389	440419	440807
139_1624	F57_1306	K56_1604	K58_1461	LFI_1353	Mv2_4467	Mv5_1293	NV3_1280	NV4_1422	NV5_1313	V11_1455	Vv7_1438	+	CoR	409870	410112	Hypothetical amidotransferase	243	440808	441050
139_1625	F57_1307	K56_1605	K58_1462	LFI_1354	Mv2_4466	Mv5_1294	NV3_1281	NV4_1423	NV5_1314	V11_1456	Vv7_1439	+	CoR	410113	410222	UPF0060 membrane protein PE36_13809	110	441051	441160
139_1626	F57_1308	K56_1606	K58_1463	LFI_1355	Mv2_4465	Mv5_1295	NV3_1282	NV4_1424	NV5_1315	V11_1457	Vv7_1440	+	CoR	410223	410377	Putative uncharacterized protein	155	441161	441315
139_1629	F57_1311	K56_1609	K58_1466	LFI_1358	Mv2_4462	Mv5_1299	NV3_1285	NV4_1427	NV5_1320	V11_1460	Vv7_1443	+	CoR	410378	410577	Uracil-DNA glycosylase	200	441316	441515
139_1630	F57_1312	K56_1610	K58_1467	LFI_1359	Mv2_4461	Mv5_1300	NV3_1286	NV4_1428	NV5_1321	V11_1461	Vv7_1444	+	CoR	410578	410747	Putative methylated-DNA--protein-cysteine methyltransferase	170	441516	441685
139_1631	F57_1313	K56_1611	K58_1468	LFI_1360	Mv2_4460	Mv5_1301	NV3_1287	NV4_1429	NV5_1322	V11_1462	Vv7_1445	+	CoR	410748	410893	Pseudoazurin	146	441686	441831
139_1633	F57_1315	K56_1613	K58_1470	LFI_1362	Mv2_4458	Mv5_1303	NV3_1289	NV4_1431	NV5_1324	V11_1464	Vv7_1447	+	CoR	410894	411235	Putative uncharacterized protein	342	441832	442173
139_1634	F57_1316	K56_1614	K58_1471	LFI_1363	Mv2_4457	Mv5_1304	NV3_1290	NV4_1432	NV5_1325	V11_1465	Vv7_1448	+	CoR	411236	411539	Transcriptional regulator, LysR family	304	442174	442477
139_1635	F57_1318	K56_1615	K58_1472	LFI_1364	Mv2_4456	Mv5_1305	NV3_1291	NV4_1433	NV5_1326	V11_1466	Vv7_1449	+	CoR	411540	411904	Alcohol dehydrogenase	365	442478	442842
139_1636	F57_1319	K56_1616	K58_1473	LFI_1365	Mv2_4455	Mv5_1306	NV3_1292	NV4_1434	NV5_1327	V11_1467	Vv7_1450	+	CoR	411905	412050	Endoribonuclease L-PSP	146	442843	442988
139_1637	F57_1320	K56_1617	K58_1474	LFI_1366	Mv2_4454	Mv5_1307	NV3_1293	NV4_1435	NV5_1328	V11_1468	Vv7_1451	+	CoR	412051	413087	Putative uncharacterized protein	1037	442989	444025
139_1639	F57_1322	K56_1618	K58_1477	LFI_1368	Mv2_4452	Mv5_1310	NV3_1295	NV4_1438	NV5_1332	V11_1470	Vv7_1454	+	CoR	413088	413251	Putative uncharacterized protein	164	444026	444189
139_1640	F57_1323	K56_1619	K58_1478	LFI_1369	Mv2_4451	Mv5_1311	NV3_1296	NV4_1439	NV5_1333	V11_1471	Vv7_1455	+	CoR	413252	413440	NnrU-like protein	189	444190	444378
139_1641	F57_1324	K56_1620	K58_1479	LFI_1370	Mv2_4450	Mv5_1312	NV3_1297	NV4_1440	NV5_1334	V11_1472	Vv7_1456	+	CoR	413441	413522	Putative uncharacterized protein	82	444379	444460
139_1642	F57_1325	K56_1621	K58_1480	LFI_1371	Mv2_4449	Mv5_1313	NV3_1298	NV4_1441	NV5_1335	V11_1473	Vv7_1457	+	CoR	413523	413772	Electron transfer flavoprotein beta-subunit	250	444461	444710
139_1643	F57_1326	K56_1622	K58_1481	LFI_1372	Mv2_4448	Mv5_1314	NV3_1299	NV4_1442	NV5_1336	V11_1474	Vv7_1458	+	CoR	413773	414116	Electron transfer flavoprotein alpha-subunit	344	444711	445054
139_1644	F57_1327	K56_1623	K58_1482	LFI_1373	Mv2_4447	Mv5_1315	NV3_1300	NV4_1443	NV5_1337	V11_1475	Vv7_1459	+	CoR	414117	414521	Glucose-1-phosphate adenylyltransferase 2 - ADP-glucose pyrophosphorylase 2 - ADP-glucose synthase 2	405	445055	445459
139_1645	F57_1328	K56_1624	K58_1483	LFI_1374	Mv2_4446	Mv5_1316	NV3_1301	NV4_1444	NV5_1338	V11_1476	Vv7_1460	+	CoR	414522	415004	Catalase	483	445460	445942
139_1646	F57_1329	K56_1625	K58_1484	LFI_1375	Mv2_4445	Mv5_1317	NV3_1302	NV4_1445	NV5_1339	V11_1477	Vv7_1461	+	CoR	415005	415696	Probable AMP-binding enzyme	692	445943	446634
139_1647	F57_1330	K56_1626	K58_1485	LFI_1376	Mv2_4444	Mv5_1318	NV3_1303	NV4_1446	NV5_1340	V11_1478	Vv7_1462	+	CoR	415697	416018	Hydroxymethylglutaryl-CoA lyase	322	446635	446956
139_1648	F57_1331	K56_1627	K58_1486	LFI_1377	Mv2_4442	Mv5_1319	NV3_1305	NV4_1447	NV5_1341	V11_1479	Vv7_1463	+	CoR	416019	416717	3-methylcrotonoyl-CoA carboxylase, alpha subunit	699	446957	447655
139_1649	F57_1332	K56_1628	K58_1487	LFI_1378	Mv2_4441	Mv5_1320	NV3_1306	NV4_1448	NV5_1342	V11_1480	Vv7_1464	+	CoR	416718	416988	Enoyl-CoA hydratase/isomerase family protein	271	447656	447926
139_1650	F57_1333	K56_1629	K58_1488	LFI_1379	Mv2_4440	Mv5_1321	NV3_1307	NV4_1449	NV5_1343	V11_1481	Vv7_1465	+	CoR	416989	417523	Propionyl-CoA carboxylase	535	447927	448461
139_1651	F57_1334	K56_1630	K58_1489	LFI_1380	Mv2_4439	Mv5_1322	NV3_1308	NV4_1450	NV5_1344	V11_1482	Vv7_1466	+	CoR	417524	417913	Isovaleryl-CoA dehydrogenase	390	448462	448851
139_1652	F57_1335	K56_1631	K58_1490	LFI_1381	Mv2_4438	Mv5_1323	NV3_1309	NV4_1451	NV5_1345	V11_1483	Vv7_1467	+	CoR	417914	418315	Putative NupC family protein (Permease)	402	448852	449253
139_1653	F57_1336	K56_1632	K58_1491	LFI_1382	Mv2_4437	Mv5_1324	NV3_1310	NV4_1452	NV5_1346	V11_1484	Vv7_1468	+	CoR	418316	418357		42	449254	449295
139_1655	F57_1338	K56_1634	K58_1493	LFI_1384	Mv2_4435	Mv5_1327	NV3_1312	NV4_1454	NV5_1348	V11_1486	Vv7_1470	+	CoR	418358	418491	Putative lipoprotein	134	449296	449429
139_1656	F57_1339	K56_1635	K58_1494	LFI_1385	Mv2_4434	Mv5_1328	NV3_1313	NV4_1455	NV5_1349	V11_1487	Vv7_1471	+	CoR	418492	418705	Transporter transmembrane protein-putative threonine efflux protein	214	449430	449643
139_1657	F57_1340	K56_1636	K58_1495	LFI_1386	Mv2_4433	Mv5_1329	NV3_1314	NV4_1456	NV5_1350	V11_1488	Vv7_1472	+	CoR	418706	419036	Putative uncharacterized protein	331	449644	449974
139_1658	F57_1341	K56_1637	K58_1496	LFI_1387	Mv2_4432	Mv5_1330	NV3_1315	NV4_1457	NV5_1351	V11_1489	Vv7_1474	+	CoR	419037	419608	Linear gramicidin synthase subunit C - ATP-dependent valine adenylase - Valine activase - ATP-dependent D-valine adenylase - D-valine activase - Valine racemase [ATP-hydrolyzing] - ATP-dependent tryptophan adenylase - Tryptophan activase - ATP-dependent D-leucine adenylase - D-leucine activase - Leucine racemase [ATP-hydrolyzing] - ATP-dependent tryptophan/phenylalanine/tyrosine adenylase - Trypt…	572	449975	450546
139_1660	F57_1343	K56_1639	K58_1497	LFI_1389	Mv2_4430	Mv5_1331	NV3_1317	NV4_1458	NV5_1352	V11_1490	Vv7_1475	+	CoR	419609	419854	Putative uncharacterized protein	246	450547	450792
139_1661	F57_1344	K56_1640	K58_1498	LFI_1390	Mv2_4429	Mv5_1332	NV3_1318	NV4_1459	NV5_1353	V11_1491	Vv7_1476	+	CoR	419855	420123	Putative uncharacterized protein	269	450793	451061
139_1662	F57_1345	K56_1641	K58_1499	LFI_1391	Mv2_4428	Mv5_1333	NV3_1319	NV4_1460	NV5_1354	V11_1492	Vv7_1477	+	CoR	420124	420239	Putative nitrogen regulatory protein P-II family protein	116	451062	451177
139_1663	F57_1346	K56_1642	K58_1500	LFI_1392	Mv2_4427	Mv5_1334	NV3_1320	NV4_1461	NV5_1355	V11_1493	Vv7_1478	+	CoR	420240	420368	CBS domain protein	129	451178	451306
139_1664	F57_1347	K56_1643	K58_1501	LFI_1393	Mv2_4426	Mv5_1335	NV3_1321	NV4_1462	NV5_1356	V11_1494	Vv7_1479	+	CoR	420369	420812	Putative sodium-dependent transporter	444	451307	451750
139_1666	F57_1349	K56_1645	K58_1503	LFI_1395	Mv2_4424	Mv5_1337	NV3_1323	NV4_1464	NV5_1358	V11_1496	Vv7_1481	+	CoR	420813	421005	Putative uncharacterized protein	193	451751	451943
139_1673	F57_1350	K56_1651	K58_1508	LFI_1401	Mv2_4419	Mv5_4373	NV3_1328	NV4_1469	NV5_1359	V11_1501	Vv7_1486	+	CoR	421006	421694	Haemolysin	689	451944	452632
139_1675	F57_1351	K56_1653	K58_1510	LFI_1403	Mv2_4417	Mv5_4371	NV3_1330	NV4_1471	NV5_1361	V11_1503	Vv7_1488	+	CoR	421695	421879	Putative uncharacterized protein	185	452633	452817
139_1677	F57_1354	K56_1656	K58_1514	LFI_1406	Mv2_4414	Mv5_4367	NV3_1333	NV4_4441	NV5_1364	V11_1507	Vv7_1492	+	CoR	421880	422236	Glu/Leu/Phe/Val dehydrogenase	357	452818	453174
139_1678	F57_1355	K56_1657	K58_1515	LFI_1407	Mv2_4413	Mv5_4366	NV3_1334	NV4_4440	NV5_1365	V11_1508	Vv7_1493	+	CoR	422237	422604	Putative pyruvate dehydrogenase E1 component (Alpha subunit)oxidoreductase protein	368	453175	453542
139_1679	F57_1356	K56_1658	K58_1516	LFI_1408	Mv2_4412	Mv5_4365	NV3_1335	NV4_4439	NV5_1366	V11_1509	Vv7_1494	+	CoR	422605	422929	Transketolase	325	453543	453867
139_1680	F57_1357	K56_1659	K58_1517	LFI_1409	Mv2_4411	Mv5_4364	NV3_1336	NV4_4438	NV5_1367	V11_1510	Vv7_1495	+	CoR	422930	423313	Pyruvate/2-oxoglutarate dehydrogenase complex dihydrolipoamideacyltransferase (E2) component	384	453868	454251
139_1681	F57_1358	K56_1660	K58_1518	LFI_1410	Mv2_4410	Mv5_4363	NV3_1337	NV4_4437	NV5_1369	V11_1511	Vv7_1496	+	CoR	423314	424485	Methylmalonyl-CoA mutase-like protein	1172	454252	455423
139_1682	F57_1359	K56_1661	K58_1519	LFI_1411	Mv2_4409	Mv5_4362	NV3_1338	NV4_4436	NV5_1370	V11_1512	Vv7_1497	+	CoR	424486	424737	Probable phosphoribosylformimino-5-aminoimidazole carboxamideribotide isomerase	252	455424	455675
139_1683	F57_1360	K56_1662	K58_1520	LFI_1412	Mv2_4408	Mv5_4361	NV3_1339	NV4_4435	NV5_1371	V11_1513	Vv7_1498	+	CoR	424738	425345	Alkaline phosphatase	608	455676	456283
139_1684	F57_1362	K56_1663	K58_1521	LFI_1413	Mv2_4407	Mv5_4360	NV3_1340	NV4_4434	NV5_1372	V11_1514	Vv7_1499	+	CoR	425346	425768	Hypothetical HD-GYP hydrolase domain containing protein	423	456284	456706
139_1686	F57_1364	K56_1665	K58_1523	LFI_1415	Mv2_4405	Mv5_4358	NV3_1342	NV4_4432	NV5_1374	V11_1516	Vv7_1501	+	CoR	425769	426052	Exported protein	284	456707	456990
139_1687	F57_1365	K56_1666	K58_1524	LFI_1416	Mv2_4404	Mv5_4357	NV3_1343	NV4_4431	NV5_1375	V11_1517	Vv7_1502	+	CoR	426053	426489	Putative uncharacterized protein	437	456991	457427
139_1688	F57_1366	K56_1667	K58_1525	LFI_1417	Mv2_4403	Mv5_4356	NV3_1344	NV4_4430	NV5_1376	V11_1518	Vv7_1503	+	CoR	426490	426603	Putative uncharacterized protein	114	457428	457541
139_1689	F57_1367	K56_1668	K58_4518	LFI_1418	Mv2_4402	Mv5_4315	NV3_1345	NV4_4388	NV5_1377	V11_4412	Vv7_1523	+	CoR	426604	426777	Putative uncharacterized protein	174	457542	457715
139_1690	F57_1369	K56_1669	K58_4520	LFI_1420	Mv2_4400	Mv5_4313	NV3_1347	NV4_4386	NV5_1378	V11_4410	Vv7_1525	+	CoR	426778	427636	Putative uncharacterized protein	859	457716	458574
139_1691	F57_1370	K56_1670	K58_4521	LFI_1421	Mv2_4399	Mv5_4312	NV3_1348	NV4_4385	NV5_1379	V11_4409	Vv7_1526	+	CoR	427637	427696	Putative uncharacterized protein	60	458575	458634
139_1692	F57_1371	K56_1671	K58_4522	LFI_1422	Mv2_4398	Mv5_4311	NV3_1349	NV4_4384	NV5_1380	V11_4408	Vv7_1527	+	CoR	427697	427802	Putative uncharacterized protein	106	458635	458740
139_1693	F57_1372	K56_1672	K58_4523	LFI_1423	Mv2_4397	Mv5_4310	NV3_1350	NV4_4383	NV5_1381	V11_4407	Vv7_1528	+	CoR	427803	428302	Chitin-binding protein	500	458741	459240
139_1694	F57_1373	K56_1673	K58_4524	LFI_1424	Mv2_4396	Mv5_4309	NV3_1351	NV4_4382	NV5_1382	V11_4406	Vv7_1529	+	CoR	428303	428930	Putative uncharacterized protein	628	459241	459868
139_1695	F57_1374	K56_1674	K58_4525	LFI_1425	Mv2_4395	Mv5_4308	NV3_1352	NV4_4381	NV5_1383	V11_4405	Vv7_1530	+	CoR	428931	429343	Putative tyrosine-specific transport protein	413	459869	460281
139_1696	F57_1375	K56_1675	K58_4526	LFI_1426	Mv2_4394	Mv5_4307	NV3_1353	NV4_4380	NV5_1384	V11_4404	Vv7_1531	+	CoR	429344	429950	Putative ABC-type multidrug transport system, ATPase and permeasecomponent	607	460282	460888
139_1697	F57_1376	K56_1677	K58_4527	LFI_1427	Mv2_4393	Mv5_4306	NV3_1354	NV4_4379	NV5_1385	V11_4403	Vv7_1532	+	CoR	429951	430025	Ferrous iron transport protein A	75	460889	460963
139_1698	F57_1377	K56_1679	K58_4528	LFI_1428	Mv2_4392	Mv5_4305	NV3_1355	NV4_4378	NV5_1386	V11_4402	Vv7_1533	+	CoR	430026	430795	Ferrous iron transport protein B	770	460964	461733
139_1699	F57_1378	K56_1680	K58_4529	LFI_1429	Mv2_4391	Mv5_4304	NV3_1356	NV4_4377	NV5_1387	V11_4401	Vv7_1534	+	CoR	430796	430873	Putative uncharacterized protein	78	461734	461811
139_1700	F57_1379	K56_1681	K58_4530	LFI_1430	Mv2_4390	Mv5_4303	NV3_1357	NV4_4376	NV5_1388	V11_4400	Vv7_1535	+	CoR	430874	431273	Putative membrane protein	400	461812	462211
139_1701	F57_1380	K56_1682	K58_4531	LFI_1431	Mv2_4389	Mv5_4302	NV3_1358	NV4_4375	NV5_1389	V11_4399	Vv7_1536	+	CoR	431274	431387	Putative arsenic resistance operon regulator	114	462212	462325
139_1702	F57_1381	K56_1683	K58_4532	LFI_1432	Mv2_4388	Mv5_4301	NV3_1359	NV4_4374	NV5_1390	V11_4398	Vv7_1537	+	CoR	431388	431680	DNA-directed RNA polymerase, sigma subunit	293	462326	462618
139_1703	F57_1382	K56_1684	K58_4533	LFI_1433	Mv2_4387	Mv5_4300	NV3_1360	NV4_4373	NV5_1391	V11_4397	Vv7_1538	+	CoR	431681	431979	Putative uncharacterized protein	299	462619	462917
139_1706	F57_1385	K56_1687	K58_4536	LFI_1436	Mv2_4384	Mv5_4297	NV3_1363	NV4_4370	NV5_1393	V11_4394	Vv7_1541	+	CoR	431980	432128	Putative uncharacterized protein	149	462918	463066
139_1707	F57_1386	K56_1688	K58_4537	LFI_1439	Mv2_4382	Mv5_4296	NV3_1365	NV4_4369	NV5_1394	V11_4393	Vv7_1542	+	CoR	432129	432511	Chromate transport protein	383	463067	463449
139_1708	F57_1387	K56_1690	K58_4538	LFI_1440	Mv2_4381	Mv5_4295	NV3_1366	NV4_4368	NV5_1395	V11_4392	Vv7_1543	+	CoR	432512	432661	Putative orphan protein	150	463450	463599
139_1709	F57_1388	K56_1692	K58_4539	LFI_1441	Mv2_4380	Mv5_4294	NV3_1367	NV4_4367	NV5_1396	V11_4391	Vv7_1544	+	CoR	432662	432883	Putative uncharacterized protein	222	463600	463821
139_1730	F57_1389	K56_1706	K58_1585	LFI_1444	Mv2_4189	Mv5_1376	NV3_4256	NV4_1494	NV5_4372	V11_1578	Vv7_1550	+	CoR	432884	433091	Putative uncharacterized protein	208	463822	464029
139_1732	F57_1391	K56_1708	K58_1587	LFI_1448	Mv2_4187	Mv5_1378	NV3_4258	NV4_1496	NV5_4374	V11_1581	Vv7_1553	+	CoR	433092	433158	Cold-shock DNA-binding domain family protein	67	464030	464096
139_1742	F57_1392	K56_1717	K58_1596	LFI_1458	Mv2_4178	Mv5_1387	NV3_4267	NV4_1505	NV5_4375	V11_1590	Vv7_1563	+	CoR	433159	433325	Peptide deformylase 2 - Polypeptide deformylase 2	167	464097	464263
139_1743	F57_1393	K56_1718	K58_1597	LFI_1459	Mv2_4177	Mv5_1388	NV3_4268	NV4_1506	NV5_4376	V11_1591	Vv7_1564	+	CoR	433326	433545	Cold shock domain family protein	220	464264	464483
139_1744	F57_1394	K56_1719	K58_1598	LFI_1460	Mv2_4176	Mv5_1389	NV3_4269	NV4_1507	NV5_4377	V11_1592	Vv7_1565	+	CoR	433546	433814	Putative uncharacterized protein	269	464484	464752
139_1745	F57_1395	K56_1720	K58_1599	LFI_1461	Mv2_4175	Mv5_1390	NV3_4270	NV4_1508	NV5_4378	V11_1593	Vv7_1566	+	CoR	433815	434046	Putative membrane protein	232	464753	464984
139_1746	F57_1396	K56_1721	K58_1600	LFI_1462	Mv2_4174	Mv5_1391	NV3_4271	NV4_1509	NV5_4379	V11_1594	Vv7_1567	+	CoR	434047	434165	Putative uncharacterized protein	119	464985	465103
139_1747	F57_1397	K56_1722	K58_1601	LFI_1463	Mv2_4173	Mv5_1392	NV3_4272	NV4_1510	NV5_4380	V11_1595	Vv7_1568	+	CoR	434166	434859	Methyl-accepting chemotaxis transducer	694	465104	465797
139_1749	F57_1398	K56_1725	K58_4561	LFI_1475	Mv2_1229	Mv5_1399	NV3_4160	NV4_1517	NV5_1398	V11_1603	Vv7_1577	+	CoR	434860	435668	Putative uncharacterized protein	809	465798	466606
139_1750	F57_1399	K56_1726	K58_4560	LFI_1476	Mv2_1230	Mv5_1400	NV3_4159	NV4_1518	NV5_1399	V11_1604	Vv7_1578	+	CoR	435669	436074	Putative uncharacterized protein	406	466607	467012
139_1751	F57_1400	K56_1727	K58_4559	LFI_1477	Mv2_1231	Mv5_1401	NV3_1370	NV4_1520	NV5_1400	V11_1605	Vv7_1579	+	CoR	436075	436476	Putative uncharacterized protein	402	467013	467414
139_1752	F57_1401	K56_1728	K58_1610	LFI_1478	Mv2_1232	Mv5_1402	NV3_1371	NV4_1521	NV5_1401	V11_1606	Vv7_1580	+	CoR	436477	436966	MATE efflux family protein	490	467415	467904
139_1753	F57_1402	K56_1729	K58_1611	LFI_1479	Mv2_1233	Mv5_1403	NV3_1372	NV4_1522	NV5_1402	V11_1607	Vv7_1581	+	CoR	436967	437362	Possible iron-containing alcohol dehydrogenase	396	467905	468300
139_1754	F57_1403	K56_1730	K58_1612	LFI_1480	Mv2_1234	Mv5_1404	NV3_1373	NV4_1523	NV5_1403	V11_1608	Vv7_1582	+	CoR	437363	437474	FKBP-type peptidyl-prolyl cis-trans isomerase (PPIase)	112	468301	468412
139_1755	F57_1404	K56_1731	K58_1613	LFI_1481	Mv2_1235	Mv5_1405	NV3_1374	NV4_1524	NV5_1404	V11_1609	Vv7_1583	+	CoR	437475	437652	2',5' RNA ligase	178	468413	468590
139_1756	F57_1405	K56_1732	K58_1614	LFI_1482	Mv2_1236	Mv5_1406	NV3_1375	NV4_1525	NV5_1405	V11_1610	Vv7_1584	+	CoR	437653	437949	Putative uncharacterized protein	297	468591	468887
139_1801	F57_1408	K56_1735	K58_1617	LFI_1485	Mv2_1239	Mv5_1409	NV3_1378	NV4_1528	NV5_1414	V11_1613	Vv7_1587	+	CoR	437950	438494	Alkaline phosphatase	545	468888	469432
139_1803	F57_1409	K56_1737	K58_1618	LFI_1486	Mv2_1240	Mv5_1410	NV3_1379	NV4_1529	NV5_1415	V11_1614	Vv7_1588	+	CoR	438495	439050	Tyrocidine synthase 3 - Tyrocidine synthase III - ATP-dependent asparagine adenylase - Asparagine activase - ATP-dependent glutamine adenylase - Glutamine activase - ATP-dependent tyrosine adenylase - Tyrosine activase - ATP-dependent valine adenylase - Valine activase - ATP-dependent ornithine adenylase - Ornithine activase - ATP-dependent leucine adenylase - Leucine activase	556	469433	469988
139_1804	F57_1410	K56_1738	K58_1619	LFI_1487	Mv2_1241	Mv5_1411	NV3_1380	NV4_1530	NV5_1416	V11_1615	Vv7_1589	+	CoR	439051	440861	Thermolysin metallopeptidase family	1811	469989	471799
139_1805	F57_1412	K56_1740	K58_1621	LFI_1489	Mv2_1242	Mv5_1413	NV3_1382	NV4_1532	NV5_1418	V11_1617	Vv7_1591	+	CoR	440862	441357	Monooxygenase family protein	496	471800	472295
139_1806	F57_1413	K56_1741	K58_1622	LFI_1490	Mv2_1243	Mv5_1414	NV3_1383	NV4_1533	NV5_1419	V11_1618	Vv7_1592	+	CoR	441358	441462	UPF0145 protein PE36_04258	105	472296	472400
139_1807	F57_1414	K56_1742	K58_1623	LFI_1491	Mv2_1244	Mv5_1415	NV3_1384	NV4_1534	NV5_1420	V11_1619	Vv7_1593	+	CoR	441463	441595	Putative uncharacterized protein	133	472401	472533
139_1808	F57_1415	K56_1743	K58_1624	LFI_1492	Mv2_1245	Mv5_1416	NV3_1385	NV4_1535	NV5_1421	V11_1620	Vv7_1594	+	CoR	441596	441857	Putative uncharacterized protein	262	472534	472795
139_1809	F57_1416	K56_1744	K58_1625	LFI_1493	Mv2_1246	Mv5_1417	NV3_1386	NV4_1536	NV5_1422	V11_1621	Vv7_1595	+	CoR	441858	442304	Putative uncharacterized protein	447	472796	473242
139_1810	F57_1417	K56_1745	K58_1626	LFI_1494	Mv2_1247	Mv5_1418	NV3_1387	NV4_1537	NV5_1423	V11_1622	Vv7_1596	+	CoR	442305	442648	Transcriptional regulator, LysR family protein	344	473243	473586
139_1812	F57_1419	K56_1747	K58_1627	LFI_1496	Mv2_1249	Mv5_1419	NV3_1389	NV4_1538	NV5_1425	V11_1623	Vv7_1597	+	CoR	442649	443047	Nucleoside permease	399	473587	473985
139_1813	F57_1420	K56_1748	K58_1628	LFI_1497	Mv2_1250	Mv5_1420	NV3_1390	NV4_1539	NV5_1426	V11_1624	Vv7_1598	+	CoR	443048	443440	Phosphoribosylglycinamide formyltransferase 2 - 5'-phosphoribosylglycinamide transformylase 2 - Formate-dependent GAR transformylase - GAR transformylase 2	393	473986	474378
139_1814	F57_1421	K56_1749	K58_1629	LFI_1498	Mv2_1251	Mv5_1421	NV3_1391	NV4_1540	NV5_1427	V11_1625	Vv7_1599	+	CoR	443441	443852	Peptidase T - Aminotripeptidase - Tripeptide aminopeptidase	412	474379	474790
139_1815	F57_1422	K56_1750	K58_1630	LFI_1499	Mv2_1252	Mv5_1422	NV3_1392	NV4_1541	NV5_1428	V11_1626	Vv7_1600	+	CoR	443853	443962	Putative uncharacterized protein	110	474791	474900
139_1816	F57_1423	K56_1751	K58_1631	LFI_1500	Mv2_1253	Mv5_1423	NV3_1393	NV4_1542	NV5_1429	V11_1627	Vv7_1601	+	CoR	443963	444016	Putative uncharacterized protein	54	474901	474954
139_1817	F57_1424	K56_1752	K58_1632	LFI_1501	Mv2_1254	Mv5_1424	NV3_1394	NV4_1543	NV5_1430	V11_1628	Vv7_1602	+	CoR	444017	445046	Putative uncharacterized protein	1030	474955	475984
139_1818	F57_1425	K56_1753	K58_1633	LFI_1502	Mv2_1255	Mv5_1425	NV3_1395	NV4_1544	NV5_1431	V11_1629	Vv7_1603	+	CoR	445047	445346	Hypothetical transcriptional regulator, LysR family	300	475985	476284
139_1819	F57_1426	K56_1754	K58_1634	LFI_1503	Mv2_1256	Mv5_1426	NV3_1396	NV4_1545	NV5_1432	V11_1630	Vv7_1604	+	CoR	445347	445756	Hypothetical transport protein	410	476285	476694
139_1820	F57_1427	K56_1755	K58_1635	LFI_1504	Mv2_1257	Mv5_1427	NV3_1397	NV4_1546	NV5_1433	V11_1631	Vv7_1605	+	CoR	445757	446092	L-asparaginase I	336	476695	477030
139_1821	F57_1428	K56_1756	K58_1636	LFI_1505	Mv2_1258	Mv5_1428	NV3_1398	NV4_1547	NV5_1434	V11_1632	Vv7_1606	+	CoR	446093	446712	Putative protease IV	620	477031	477650
139_1822	F57_1429	K56_1757	K58_1637	LFI_1506	Mv2_1259	Mv5_1429	NV3_1399	NV4_1548	NV5_1435	V11_1633	Vv7_1607	+	CoR	446713	447388	2,4-dienoyl-CoA reductase	676	477651	478326
139_1823	F57_1430	K56_1758	K58_1638	LFI_1507	Mv2_1260	Mv5_1430	NV3_1400	NV4_1549	NV5_1436	V11_1634	Vv7_1608	+	CoR	447389	447572	Nitroreductase	184	478327	478510
139_1824	F57_1431	K56_1759	K58_1639	LFI_1508	Mv2_1261	Mv5_1431	NV3_1401	NV4_1550	NV5_1437	V11_1635	Vv7_1609	+	CoR	447573	447750	Putative uncharacterized protein	178	478511	478688
139_1825	F57_1432	K56_1760	K58_1640	LFI_1509	Mv2_1262	Mv5_1432	NV3_1402	NV4_1551	NV5_1438	V11_1636	Vv7_1610	+	CoR	447751	447848	Putative uncharacterized protein	98	478689	478786
139_1826	F57_1433	K56_1761	K58_1641	LFI_1510	Mv2_1263	Mv5_1433	NV3_1403	NV4_1552	NV5_1439	V11_1637	Vv7_1611	+	CoR	447849	448314	Putative uncharacterized protein	466	478787	479252
139_1827	F57_1434	K56_1762	K58_1642	LFI_1511	Mv2_1264	Mv5_1434	NV3_1404	NV4_1553	NV5_1440	V11_1638	Vv7_1612	+	CoR	448315	448617	Putative lipase/esterase protein	303	479253	479555
139_1828	F57_1435	K56_1763	K58_1643	LFI_1512	Mv2_1265	Mv5_1435	NV3_1405	NV4_1554	NV5_1441	V11_1639	Vv7_1613	+	CoR	448618	449083	Asparaginyl-tRNA synthetase - Asparagine--tRNA ligase	466	479556	480021
139_1829	F57_1436	K56_1764	K58_1644	LFI_1513	Mv2_1266	Mv5_1436	NV3_1406	NV4_1555	NV5_1442	V11_1640	Vv7_1614	+	CoR	449084	449203	Asparaginyl-tRNA synthetase	120	480022	480141
139_1830	F57_1437	K56_1765	K58_1645	LFI_1514	Mv2_1267	Mv5_1437	NV3_1407	NV4_1556	NV5_1443	V11_1641	Vv7_1615	+	CoR	449204	449635	Adenosylmethionine-8-amino-7-oxononanoate aminotransferase	432	480142	480573
139_1831	F57_1438	K56_1766	K58_1646	LFI_1515	Mv2_1268	Mv5_1438	NV3_1408	NV4_1557	NV5_1444	V11_1642	Vv7_1616	+	CoR	449636	449995	Biotin synthase	360	480574	480933
139_1832	F57_1439	K56_1767	K58_1647	LFI_1516	Mv2_1269	Mv5_1439	NV3_1409	NV4_1558	NV5_1445	V11_1643	Vv7_1617	+	CoR	449996	450377	Putative 8-amino-7-oxononanoate synthase	382	480934	481315
139_1833	F57_1440	K56_1768	K58_1648	LFI_1517	Mv2_1270	Mv5_1440	NV3_1410	NV4_1559	NV5_1446	V11_1644	Vv7_1618	+	CoR	450378	450646	Biotin synthesis protein	269	481316	481584
139_1834	F57_1441	K56_1769	K58_1649	LFI_1518	Mv2_1271	Mv5_1441	NV3_1411	NV4_1560	NV5_1447	V11_1645	Vv7_1619	+	CoR	450647	450878	Dethiobiotin synthetase - DTB synthetase - Dethiobiotin synthase	232	481585	481816
139_1835	F57_1442	K56_1770	K58_1650	LFI_1519	Mv2_1272	Mv5_1442	NV3_1412	NV4_1561	NV5_1448	V11_1646	Vv7_1620	+	CoR	450879	451336	Putative uncharacterized protein	458	481817	482274
139_1836	F57_1443	K56_1771	K58_1651	LFI_1520	Mv2_1273	Mv5_1443	NV3_1413	NV4_1562	NV5_1449	V11_1647	Vv7_1621	+	CoR	451337	451675	Transcriptional regulator, AraC family	339	482275	482613
139_1837	F57_1444	K56_1772	K58_1652	LFI_1521	Mv2_1274	Mv5_1444	NV3_1414	NV4_1563	NV5_1450	V11_1648	Vv7_1622	+	CoR	451676	452066	Putative uncharacterized protein	391	482614	483004
139_1838	F57_1445	K56_1773	K58_1653	LFI_1522	Mv2_1275	Mv5_1445	NV3_1415	NV4_1564	NV5_1451	V11_1649	Vv7_1623	+	CoR	452067	452843	Putative membrane protein	777	483005	483781
139_1839	F57_1446	K56_1774	K58_1654	LFI_1523	Mv2_1276	Mv5_1446	NV3_1416	NV4_1565	NV5_1452	V11_1650	Vv7_1624	+	CoR	452844	453434	Transport ATP-binding protein MsbA	591	483782	484372
139_1840	F57_1447	K56_1775	K58_1655	LFI_1524	Mv2_1277	Mv5_1447	NV3_1417	NV4_1566	NV5_1453	V11_1651	Vv7_1625	+	CoR	453435	453764	Tetraacyldisaccharide 4'-kinase - Lipid A 4'-kinase	330	484373	484702
139_1841	F57_1448	K56_1776	K58_1656	LFI_1525	Mv2_1278	Mv5_1448	NV3_1418	NV4_1567	NV5_1454	V11_1652	Vv7_1626	+	CoR	453765	453826	UPF0434 protein PE36_12967	62	484703	484764
139_1842	F57_1449	K56_1777	K58_1657	LFI_1526	Mv2_1279	Mv5_1449	NV3_1419	NV4_1568	NV5_1455	V11_1653	Vv7_1627	+	CoR	453827	454077	3-deoxy-manno-octulosonate cytidylyltransferase - CMP-2-keto-3-deoxyoctulosonic acid synthase	251	484765	485015
139_1843	F57_1450	K56_1778	K58_1658	LFI_1527	Mv2_1280	Mv5_1450	NV3_1420	NV4_1569	NV5_1456	V11_1654	Vv7_1628	+	CoR	454078	454421	Putative uncharacterized protein	344	485016	485359
139_1844	F57_1451	K56_1779	K58_1659	LFI_1528	Mv2_1281	Mv5_1451	NV3_1421	NV4_1570	NV5_1457	V11_1655	Vv7_1629	+	CoR	454422	454589	2-deoxy-D-gluconate-3-dehydrogenase	168	485360	485527
139_1845	F57_1452	K56_1780	K58_1660	LFI_1529	Mv2_1282	Mv5_1452	NV3_1422	NV4_1571	NV5_1458	V11_1656	Vv7_1630	+	CoR	454590	455469	Tetratricopeptide TPR_2 repeat protein	880	485528	486407
139_1846	F57_1453	K56_1781	K58_1661	LFI_1530	Mv2_1283	Mv5_1453	NV3_1423	NV4_1572	NV5_1459	V11_1657	Vv7_1631	+	CoR	455470	455925	Two component, sigma54 specific, transcriptional regulator, Fis family protein	456	486408	486863
139_1847	F57_1454	K56_1782	K58_1662	LFI_1531	Mv2_1284	Mv5_1454	NV3_1424	NV4_1573	NV5_1460	V11_1658	Vv7_1632	+	CoR	455926	456353	Putative uncharacterized protein	428	486864	487291
139_1848	F57_1455	K56_1783	K58_1663	LFI_1532	Mv2_1285	Mv5_1455	NV3_1425	NV4_1574	NV5_1461	V11_1659	Vv7_1633	+	CoR	456354	456606	Putative polysaccharide biosynthesis protein	253	487292	487544
139_1849	F57_1456	K56_1784	K58_1664	LFI_1533	Mv2_1286	Mv5_1456	NV3_1426	NV4_1575	NV5_1462	V11_1660	Vv7_1634	+	CoR	456607	457127	Uncharacterized protein involved in exopolysaccharide biosynthesis-like protein	521	487545	488065
139_1850	F57_1457	K56_1785	K58_1665	LFI_1534	Mv2_1287	Mv5_1457	NV3_1427	NV4_1576	NV5_1463	V11_1661	Vv7_1635	+	CoR	457128	457329	Polysaccharide export protein	202	488066	488267
139_1851	F57_1458	K56_1786	K58_1666	LFI_1535	Mv2_1288	Mv5_1458	NV3_1428	NV4_1577	NV5_1464	V11_1662	Vv7_1636	+	CoR	457330	458015	Signal transduction histidine kinase	686	488268	488953
139_1852	F57_1459	K56_1787	K58_1667	LFI_1536	Mv2_1289	Mv5_1459	NV3_1429	NV4_1578	NV5_1465	V11_1663	Vv7_1637	+	CoR	458016	458431	UDP-N-acetyl-D-mannosaminuronic acid dehydrogenase	416	488954	489369
139_1853	F57_1460	K56_1788	K58_1668	LFI_1537	Mv2_1290	Mv5_1460	NV3_1430	NV4_1579	NV5_1466	V11_1664	Vv7_1638	+	CoR	458432	458809	UDP-N-acetylglucosamine 2-epimerase	378	489370	489747
139_1854	F57_1461	K56_1789	K58_1669	LFI_1538	Mv2_1291	Mv5_1461	NV3_1431	NV4_1580	NV5_1467	V11_1665	Vv7_1639	+	CoR	458810	459025	Cell surface protein	216	489748	489963
139_1855	F57_1462	K56_1790	K58_1670	LFI_1539	Mv2_1292	Mv5_1462	NV3_1432	NV4_1581	NV5_1468	V11_1666	Vv7_1640	+	CoR	459026	459399	Protein involved in cellulose biosynthesis (CelD)-like protein	374	489964	490337
139_1856	F57_1463	K56_1791	K58_1671	LFI_1540	Mv2_1293	Mv5_1463	NV3_1433	NV4_1582	NV5_1469	V11_1667	Vv7_1641	+	CoR	459400	460066	Heparinase II/III family protein	667	490338	491004
139_1857	F57_1464	K56_1792	K58_1672	LFI_1541	Mv2_1294	Mv5_1464	NV3_1434	NV4_1583	NV5_1470	V11_1668	Vv7_1642	+	CoR	460067	460561	Eight transmembrane protein EpsH	495	491005	491499
139_1858	F57_1465	K56_1793	K58_1673	LFI_1542	Mv2_1295	Mv5_1465	NV3_1435	NV4_1584	NV5_1471	V11_1669	Vv7_1643	+	CoR	460562	460599	Putative uncharacterized protein	38	491500	491537
139_1859	F57_1466	K56_1794	K58_1674	LFI_1543	Mv2_1296	Mv5_1466	NV3_1436	NV4_1585	NV5_1472	V11_1670	Vv7_1644	+	CoR	460600	460866	N-acetylmannosaminyltransferase	267	491538	491804
139_1860	F57_1467	K56_1795	K58_1675	LFI_1544	Mv2_1297	Mv5_1467	NV3_1437	NV4_1586	NV5_1473	V11_1671	Vv7_1645	+	CoR	460867	461193	Putative uncharacterized protein	327	491805	492131
139_1861	F57_1468	K56_1796	K58_1676	LFI_1545	Mv2_1298	Mv5_1468	NV3_1438	NV4_1587	NV5_1474	V11_1672	Vv7_1646	+	CoR	461194	461708	Transporter of NadC family protein	515	492132	492646
139_1862	F57_1469	K56_1797	K58_1677	LFI_1546	Mv2_1299	Mv5_1469	NV3_1439	NV4_1588	NV5_1475	V11_1673	Vv7_1647	+	CoR	461709	462118	Putative uncharacterized protein	410	492647	493056
139_1863	F57_1470	K56_1798	K58_1678	LFI_1547	Mv2_1300	Mv5_1470	NV3_1440	NV4_1589	NV5_1476	V11_1674	Vv7_1648	+	CoR	462119	462531	Putative uncharacterized protein	413	493057	493469
139_1864	F57_1471	K56_1799	K58_1679	LFI_1548	Mv2_1301	Mv5_1471	NV3_1441	NV4_1590	NV5_1477	V11_1675	Vv7_1649	+	CoR	462532	463014	O-antigen polymerase	483	493470	493952
139_1865	F57_1472	K56_1800	K58_1680	LFI_1549	Mv2_1302	Mv5_1472	NV3_1442	NV4_1591	NV5_1478	V11_1676	Vv7_1650	+	CoR	463015	463579	Putative uncharacterized protein	565	493953	494517
139_1866	F57_1473	K56_1801	K58_1681	LFI_1550	Mv2_1303	Mv5_1473	NV3_1443	NV4_1592	NV5_1479	V11_1677	Vv7_1651	+	CoR	463580	463954	Glycosyl transferase group 1	375	494518	494892
139_1867	F57_1474	K56_1802	K58_1682	LFI_1551	Mv2_1304	Mv5_1474	NV3_1444	NV4_1593	NV5_1480	V11_1678	Vv7_1652	+	CoR	463955	464260	Polysaccharide deacetylase	306	494893	495198
139_1868	F57_1475	K56_1803	K58_1683	LFI_1552	Mv2_1305	Mv5_1475	NV3_1445	NV4_1594	NV5_1481	V11_1679	Vv7_1653	+	CoR	464261	464633	Glycosyl transferase, group 1	373	495199	495571
139_1869	F57_1476	K56_1804	K58_1684	LFI_1553	Mv2_1306	Mv5_1476	NV3_1446	NV4_1595	NV5_1482	V11_1680	Vv7_1654	+	CoR	464634	465016	Glycosyl transferase, group 1	383	495572	495954
139_1870	F57_1477	K56_1805	K58_1685	LFI_1554	Mv2_1307	Mv5_1477	NV3_1447	NV4_1596	NV5_1483	V11_1681	Vv7_1655	+	CoR	465017	465594	Sodium/solute symporter family protein	578	495955	496532
139_1871	F57_1478	K56_1806	K58_1686	LFI_1555	Mv2_1308	Mv5_1478	NV3_1448	NV4_1597	NV5_1484	V11_1682	Vv7_1656	+	CoR	465595	465677	Putative uncharacterized protein	83	496533	496615
139_1872	F57_1479	K56_1807	K58_1687	LFI_1556	Mv2_1309	Mv5_1479	NV3_1449	NV4_1598	NV5_1485	V11_1683	Vv7_1657	+	CoR	465678	466291	CBS domain protein	614	496616	497229
139_1873	F57_1480	K56_1808	K58_1688	LFI_1557	Mv2_1310	Mv5_1480	NV3_1450	NV4_1599	NV5_1486	V11_1684	Vv7_1658	+	CoR	466292	466525	Exonuclase	234	497230	497463
139_1874	F57_1481	K56_1809	K58_1690	LFI_1558	Mv2_1311	Mv5_1481	NV3_1451	NV4_1600	NV5_4021	V11_1687	Vv7_1660	+	CoR	466526	466747	DNA-binding response regulator, LuxR family	222	497464	497685
139_1875	F57_1482	K56_1810	K58_1691	LFI_1559	Mv2_1312	Mv5_1482	NV3_1452	NV4_1601	NV5_4020	V11_1688	Vv7_1661	+	CoR	466748	466890	Putative uncharacterized protein	143	497686	497828
139_1876	F57_1483	K56_1811	K58_1692	LFI_1560	Mv2_1313	Mv5_1483	NV3_1453	NV4_1602	NV5_4019	V11_1689	Vv7_1662	+	CoR	466891	468041	Sensory box sensor histidine kinase/response regulator	1151	497829	498979
139_1877	F57_1484	K56_1812	K58_1693	LFI_1561	Mv2_1314	Mv5_1484	NV3_1454	NV4_1603	NV5_4018	V11_1690	Vv7_1663	+	CoR	468042	468470	Citrate synthase	429	498980	499408
139_1878	F57_1485	K56_1813	K58_1694	LFI_1562	Mv2_1315	Mv5_1485	NV3_1455	NV4_1604	NV5_4017	V11_1691	Vv7_1664	+	CoR	468471	468598	Succinate dehydrogenase, cytochrome b556 subunit	128	499409	499536
139_1879	F57_1486	K56_1814	K58_1695	LFI_1563	Mv2_1316	Mv5_1486	NV3_1456	NV4_1605	NV5_4016	V11_1692	Vv7_1665	+	CoR	468599	468712	Hypothetical succinate dehydrogenase, hydrophobic subunit	114	499537	499650
139_1880	F57_1487	K56_1815	K58_1696	LFI_1564	Mv2_1317	Mv5_1487	NV3_1457	NV4_1606	NV5_4015	V11_1693	Vv7_1666	+	CoR	468713	469305	Succinate dehydrogenase	593	499651	500243
139_1881	F57_1488	K56_1816	K58_1697	LFI_1565	Mv2_1318	Mv5_1488	NV3_1458	NV4_1607	NV5_4014	V11_1694	Vv7_1667	+	CoR	469306	469543	Succinate dehydrogenase	238	500244	500481
139_1882	F57_1489	K56_1817	K58_1698	LFI_1566	Mv2_1319	Mv5_1489	NV3_1459	NV4_1608	NV5_4013	V11_1695	Vv7_1668	+	CoR	469544	470480	Putative 2-oxoglutarate dehydrogenase, E1 component	937	500482	501418
139_1883	F57_1490	K56_1818	K58_1699	LFI_1567	Mv2_1320	Mv5_1490	NV3_1460	NV4_1609	NV5_4012	V11_1696	Vv7_1669	+	CoR	470481	470874	Dihydrolipoamide acetyltransferase	394	501419	501812
139_1884	F57_1491	K56_1819	K58_1700	LFI_1568	Mv2_1321	Mv5_1491	NV3_1461	NV4_1610	NV5_4011	V11_1697	Vv7_1670	+	CoR	470875	471262	Succinyl-CoA ligase [ADP-forming] subunit beta - Succinyl-CoA synthetase subunit beta	388	501813	502200
139_1885	F57_1492	K56_1820	K58_1701	LFI_1569	Mv2_1322	Mv5_1492	NV3_1462	NV4_1611	NV5_4010	V11_1698	Vv7_1671	+	CoR	471263	471551	Succinyl-CoA ligase [ADP-forming] subunit alpha	289	502201	502489
139_1907	F57_1510	K56_1842	K58_1722	LFI_1587	Mv2_1340	Mv5_4833	NV3_1481	NV4_4159	NV5_4226	V11_1719	Vv7_1693	+	CoR	471552	471593	Putative uncharacterized protein	42	502490	502531
139_1923	F57_0783	K56_1864	K58_0908	LFI_0831	Mv2_1371	Mv5_0665	NV3_1515	NV4_1642	NV5_1512	V11_0917	Vv7_0916	+	CoR	471594	472483	Hypothetical nitrate reductase large subunit	890	502532	503421
139_1924	F57_0784	K56_1865	K58_0909	LFI_0832	Mv2_1372	Mv5_1516	NV3_1516	NV4_1643	NV5_1513	V11_0919	Vv7_1699	+	CoR	472484	473056	Phosphoglucomutase/phosphomannomutase family protein	573	503422	503994
139_1925	F57_0785	K56_1866	K58_0910	LFI_0833	Mv2_1373	Mv5_1517	NV3_1517	NV4_1644	NV5_1514	V11_0920	Vv7_1700	+	CoR	473057	473278	Putative dehydrogenase	222	503995	504216
139_1926	F57_0786	K56_1867	K58_0911	LFI_0834	Mv2_1374	Mv5_1518	NV3_1518	NV4_1645	NV5_1515	V11_0921	Vv7_1701	+	CoR	473279	473670	Hypothetical MFS transporter	392	504217	504608
139_1927	F57_0787	K56_1868	K58_0912	LFI_0835	Mv2_1375	Mv5_1519	NV3_1519	NV4_1646	NV5_1516	V11_0922	Vv7_1702	+	CoR	473671	473963	DoxD family protein, putative	293	504609	504901
139_1928	F57_0788	K56_1869	K58_1728	LFI_0836	Mv2_1376	Mv5_1520	NV3_1520	NV4_1647	NV5_1517	V11_1728	Vv7_1703	+	CoR	473964	474172	Glutaredoxin 2	209	504902	505110
139_1929	F57_0789	K56_1870	K58_1729	LFI_0837	Mv2_1377	Mv5_1521	NV3_1521	NV4_1648	NV5_1518	V11_1729	Vv7_1704	+	CoR	474173	474381	Putative threonine efflux protein-like protein	209	505111	505319
139_1930	F57_0790	K56_1871	K58_1730	LFI_0838	Mv2_1378	Mv5_1522	NV3_1522	NV4_1649	NV5_1519	V11_1730	Vv7_1705	+	CoR	474382	474667	Phenazine biosynthesis protein, PhzF family	286	505320	505605
139_1931	F57_0791	K56_1872	K58_1731	LFI_0839	Mv2_1379	Mv5_1523	NV3_1523	NV4_1650	NV5_1520	V11_1731	Vv7_1706	+	CoR	474668	474758	Putative uncharacterized protein	91	505606	505696
139_1932	F57_0792	K56_1873	K58_1732	LFI_0840	Mv2_1380	Mv5_1524	NV3_1524	NV4_1651	NV5_1521	V11_1732	Vv7_1707	+	CoR	474759	475290	Putative transporter, BCCT family (BetT, Choline-glycine betainetransporter)	532	505697	506228
139_1933	F57_0793	K56_1874	K58_1733	LFI_0841	Mv2_1381	Mv5_1525	NV3_1525	NV4_1652	NV5_1522	V11_1733	Vv7_1708	+	CoR	475291	475673	Putative uncharacterized protein	383	506229	506611
139_1934	F57_0794	K56_1875	K58_1734	LFI_0842	Mv2_1382	Mv5_1526	NV3_1526	NV4_1653	NV5_1523	V11_1734	Vv7_1709	+	CoR	475674	475956	Putative thioredoxin protein	283	506612	506894
139_1935	F57_1520	K56_1876	K58_1735	LFI_1594	Mv2_1383	Mv5_1527	NV3_1527	NV4_1654	NV5_1524	V11_1735	Vv7_1710	+	CoR	475957	476701	Isocitrate dehydrogenase [NADP] - Oxalosuccinate decarboxylase	745	506895	507639
139_1936	F57_1521	K56_1877	K58_1736	LFI_1595	Mv2_1384	Mv5_1528	NV3_1528	NV4_1655	NV5_1525	V11_1736	Vv7_1711	+	CoR	476702	477322	Possible acyltransferase family protein	621	507640	508260
139_1937	F57_1522	K56_1878	K58_1737	LFI_1596	Mv2_1385	Mv5_1529	NV3_1529	NV4_1656	NV5_1526	V11_1737	Vv7_1712	+	CoR	477323	477557	Pseudouridine synthase	235	508261	508495
139_1938	F57_1523	K56_1879	K58_1738	LFI_1597	Mv2_1386	Mv5_1530	NV3_1530	NV4_1657	NV5_1527	V11_1738	Vv7_1713	+	CoR	477558	477936	tRNA-specific 2-thiouridylase mnmA	379	508496	508874
139_1939	F57_1524	K56_1880	K58_1739	LFI_1598	Mv2_1387	Mv5_1531	NV3_1531	NV4_1658	NV5_1528	V11_1739	Vv7_1714	+	CoR	477937	478143	High frequency lysogenization protein hflD homolog	207	508875	509081
139_1940	F57_1525	K56_1881	K58_1740	LFI_1599	Mv2_1388	Mv5_1532	NV3_1532	NV4_1659	NV5_1529	V11_1740	Vv7_1715	+	CoR	478144	478598	Adenylosuccinate lyase	455	509082	509536
139_1941	F57_1527	K56_1882	K58_1741	LFI_1600	Mv2_1389	Mv5_1533	NV3_1533	NV4_1660	NV5_1530	V11_1741	Vv7_1716	+	CoR	478599	478808	Putative uncharacterized protein	210	509537	509746
139_1942	F57_1528	K56_1883	K58_1742	LFI_1601	Mv2_1390	Mv5_1534	NV3_1534	NV4_1661	NV5_1531	V11_1742	Vv7_1717	+	CoR	478809	479220	Putative NifS-related protein	412	509747	510158
139_1943	F57_1529	K56_1884	K58_1743	LFI_1602	Mv2_1391	Mv5_1535	NV3_1535	NV4_1663	NV5_1532	V11_1743	Vv7_1718	+	CoR	479221	479803	Putative uncharacterized protein	583	510159	510741
139_1944	F57_1530	K56_1885	K58_1744	LFI_1603	Mv2_1392	Mv5_1536	NV3_1536	NV4_1664	NV5_1533	V11_1744	Vv7_1719	+	CoR	479804	480013	Putative uncharacterized protein	210	510742	510951
139_1945	F57_1531	K56_1886	K58_1745	LFI_1604	Mv2_1393	Mv5_1539	NV3_1537	NV4_1665	NV5_1534	V11_1745	Vv7_1720	+	CoR	480014	480161	Probable acetyltransferase	148	510952	511099
139_1946	F57_1532	K56_1887	K58_1746	LFI_1605	Mv2_1394	Mv5_1540	NV3_1538	NV4_1666	NV5_1535	V11_1746	Vv7_1721	+	CoR	480162	480370	Putative uncharacterized protein	209	511100	511308
139_1948	F57_1534	K56_1889	K58_1748	LFI_1607	Mv2_1396	Mv5_1542	NV3_1540	NV4_1668	NV5_1537	V11_1748	Vv7_1723	+	CoR	480371	480555	Alkyl hydroperoxide reductase c22 protein	185	511309	511493
139_1949	F57_1535	K56_1890	K58_1749	LFI_1609	Mv2_1397	Mv5_1543	NV3_1541	NV4_1669	NV5_1538	V11_1749	Vv7_1724	+	CoR	480556	481086	Alkyl hydroperoxide reductase, large subunit	531	511494	512024
139_1950	F57_1536	K56_1891	K58_1750	LFI_1610	Mv2_1398	Mv5_1544	NV3_1542	NV4_1670	NV5_1539	V11_1750	Vv7_1725	+	CoR	481087	481206	Putative uncharacterized protein	120	512025	512144
139_1952	F57_1538	K56_1893	K58_1752	LFI_1612	Mv2_1400	Mv5_1546	NV3_1544	NV4_1672	NV5_1541	V11_1752	Vv7_1727	+	CoR	481207	481366	Thioredoxin related protein	160	512145	512304
139_1953	F57_1539	K56_1894	K58_1753	LFI_1613	Mv2_1401	Mv5_1547	NV3_1545	NV4_1673	NV5_1542	V11_1753	Vv7_1728	+	CoR	481367	481614	AraC-type DNA-binding domain-containing protein	248	512305	512552
139_1954	F57_1540	K56_1895	K58_1754	LFI_1614	Mv2_1402	Mv5_1548	NV3_1546	NV4_1674	NV5_1543	V11_1754	Vv7_1729	+	CoR	481615	481916	Putative uncharacterized protein	302	512553	512854
139_1955	F57_1541	K56_1896	K58_1755	LFI_1615	Mv2_1403	Mv5_1549	NV3_1547	NV4_1675	NV5_1544	V11_1755	Vv7_1730	+	CoR	481917	482207	Putative uncharacterized protein	291	512855	513145
139_1956	F57_1542	K56_1897	K58_1756	LFI_1616	Mv2_1404	Mv5_1550	NV3_1548	NV4_1676	NV5_1545	V11_1756	Vv7_1731	+	CoR	482208	482455	ABC-type polar amino acid transport system, ATPase component	248	513146	513393
139_1957	F57_1543	K56_1898	K58_1757	LFI_1617	Mv2_1405	Mv5_1551	NV3_1549	NV4_1677	NV5_1546	V11_1757	Vv7_1732	+	CoR	482456	482814	Amino acid ABC transporter, permease protein	359	513394	513752
139_1958	F57_1544	K56_1899	K58_1758	LFI_1618	Mv2_1406	Mv5_1552	NV3_1550	NV4_1678	NV5_1547	V11_1758	Vv7_1733	+	CoR	482815	483208	ABC polar amino acid transporter inner membrane protein	394	513753	514146
139_1959	F57_1545	K56_1900	K58_1759	LFI_1619	Mv2_1407	Mv5_1553	NV3_1551	NV4_1679	NV5_1548	V11_1759	Vv7_1734	+	CoR	483209	483545	General L-amino acid-binding protein	337	514147	514483
139_1960	F57_1546	K56_1902	K58_1760	LFI_1621	Mv2_1408	Mv5_1554	NV3_1553	NV4_1680	NV5_1550	V11_1760	Vv7_1735	+	CoR	483546	483786	Oxidoreductase, short-chain dehydrogenase/reductase family	241	514484	514724
139_1961	F57_1547	K56_1903	K58_1761	LFI_1622	Mv2_1409	Mv5_1555	NV3_1554	NV4_1681	NV5_1551	V11_1761	Vv7_1736	+	CoR	483787	484095	Transcriptional regulator	309	514725	515033
139_1962	F57_1548	K56_1904	K58_1762	LFI_1623	Mv2_1410	Mv5_1556	NV3_1555	NV4_1682	NV5_1552	V11_1762	Vv7_1737	+	CoR	484096	484273	Putative uncharacterized protein	178	515034	515211
139_1963	F57_1549	K56_1905	K58_1763	LFI_1624	Mv2_1411	Mv5_1557	NV3_1556	NV4_1683	NV5_1553	V11_1763	Vv7_1738	+	CoR	484274	484820	Anaerobic glycerol-3-phosphate dehydrogenase subunit A	547	515212	515758
139_1964	F57_1550	K56_1906	K58_1764	LFI_1625	Mv2_1412	Mv5_1558	NV3_1557	NV4_1684	NV5_1554	V11_1764	Vv7_1739	+	CoR	484821	485267	Anaerobic glycerol-3-phosphate dehydrogenase subunit B	447	515759	516205
139_1965	F57_1551	K56_1907	K58_1765	LFI_1626	Mv2_1413	Mv5_1559	NV3_1558	NV4_1685	NV5_1555	V11_1765	Vv7_1740	+	CoR	485268	485669	Fe-S oxidoreductase	402	516206	516607
139_1966	F57_1552	K56_1908	K58_1766	LFI_1627	Mv2_1414	Mv5_1560	NV3_1559	NV4_1686	NV5_1556	V11_1766	Vv7_1741	+	CoR	485670	486133	Putative ATP-dependent RNA helicase DbpA	464	516608	517071
139_1967	F57_1553	K56_1909	K58_1767	LFI_1628	Mv2_1415	Mv5_1561	NV3_1560	NV4_1687	NV5_1557	V11_1767	Vv7_1742	+	CoR	486134	486201	Cold-shock DNA-binding domain family protein	68	517072	517139
139_1968	F57_1554	K56_1910	K58_1768	LFI_1629	Mv2_1416	Mv5_1562	NV3_1561	NV4_1688	NV5_1558	V11_1768	Vv7_1743	+	CoR	486202	486652	Putative ATP-dependent RNA helicase RhlE	451	517140	517590
139_1969	F57_1555	K56_1911	K58_1769	LFI_1630	Mv2_1417	Mv5_1563	NV3_1562	NV4_1689	NV5_1559	V11_1769	Vv7_1744	+	CoR	486653	486823	Putative uncharacterized protein	171	517591	517761
139_1970	F57_1556	K56_1912	K58_1770	LFI_1631	Mv2_1418	Mv5_1564	NV3_1563	NV4_1690	NV5_1560	V11_1770	Vv7_1745	+	CoR	486824	487518	Elongation factor G 1	695	517762	518456
139_1971	F57_1557	K56_1913	K58_1771	LFI_1632	Mv2_1419	Mv5_1565	NV3_1564	NV4_1691	NV5_1561	V11_1771	Vv7_1746	+	CoR	487519	487897	Putative uncharacterized protein	379	518457	518835
139_1972	F57_1558	K56_1914	K58_1772	LFI_1633	Mv2_1420	Mv5_1566	NV3_1565	NV4_1692	NV5_1562	V11_1772	Vv7_1747	+	CoR	487898	488033	Putative uncharacterized protein	136	518836	518971
139_1974	F57_1560	K56_1916	K58_1774	LFI_1635	Mv2_1422	Mv5_1569	NV3_1567	NV4_1694	NV5_1565	V11_1774	Vv7_1749	+	CoR	488034	488455	Hypothetical cytochrome c-type biogenesis protein	422	518972	519393
139_1975	F57_1561	K56_1917	K58_1775	LFI_1636	Mv2_1423	Mv5_1570	NV3_1568	NV4_1695	NV5_1566	V11_1775	Vv7_1750	+	CoR	488456	488610	Putative cytochrome c-type biogenesis protein	155	519394	519548
139_1976	F57_1562	K56_1918	K58_1776	LFI_1637	Mv2_1424	Mv5_1571	NV3_1569	NV4_1696	NV5_1567	V11_1776	Vv7_1751	+	CoR	488611	488792	Thiol:disulfide interchange protein DsbE	182	519549	519730
139_1977	F57_1563	K56_1919	K58_1777	LFI_1638	Mv2_1425	Mv5_1572	NV3_1570	NV4_1697	NV5_1568	V11_1777	Vv7_1752	+	CoR	488793	489446	Putative cytochrome c-type biogenesis protein CcmF	654	519731	520384
139_1978	F57_1564	K56_1920	K58_1778	LFI_1639	Mv2_1426	Mv5_1573	NV3_1571	NV4_1698	NV5_1569	V11_1778	Vv7_1753	+	CoR	489447	489605	Cytochrome c-type biogenesis protein CcmE - Cytochrome c maturation protein E - Heme chaperone CcmE	159	520385	520543
139_1979	F57_1565	K56_1921	K58_1779	LFI_1640	Mv2_1427	Mv5_1574	NV3_1572	NV4_1699	NV5_1570	V11_1779	Vv7_1754	+	CoR	489606	489673	Heme exporter protein D	68	520544	520611
139_1980	F57_1566	K56_1922	K58_1780	LFI_1641	Mv2_1428	Mv5_1575	NV3_1573	NV4_1700	NV5_1571	V11_1780	Vv7_1755	+	CoR	489674	489919	Heme chaperone heme-lyase	246	520612	520857
139_1981	F57_1567	K56_1923	K58_1781	LFI_1642	Mv2_1429	Mv5_1576	NV3_1574	NV4_1701	NV5_1572	V11_1781	Vv7_1756	+	CoR	489920	490141	Heme exporter protein B	222	520858	521079
139_1982	F57_1568	K56_1924	K58_1782	LFI_1643	Mv2_1430	Mv5_1577	NV3_1575	NV4_1702	NV5_1573	V11_1782	Vv7_1757	+	CoR	490142	490351	Heme exporter protein A	210	521080	521289
139_1983	F57_1569	K56_1925	K58_1783	LFI_1644	Mv2_1431	Mv5_1578	NV3_1576	NV4_1703	NV5_1574	V11_1783	Vv7_1758	+	CoR	490352	490488	Putative uncharacterized protein	137	521290	521426
139_1984	F57_1570	K56_1926	K58_1784	LFI_1645	Mv2_1432	Mv5_1579	NV3_1577	NV4_1704	NV5_1575	V11_1784	Vv7_1759	+	CoR	490489	490650	CheW protein	162	521427	521588
139_1985	F57_1571	K56_1927	K58_1785	LFI_1646	Mv2_1433	Mv5_1580	NV3_1578	NV4_1705	NV5_1576	V11_1785	Vv7_1760	+	CoR	490651	490981	Putative uncharacterized protein	331	521589	521919
139_1986	F57_1572	K56_1928	K58_1786	LFI_1647	Mv2_1434	Mv5_1581	NV3_1579	NV4_1706	NV5_1577	V11_1786	Vv7_1761	+	CoR	490982	491243	ParA family protein	262	521920	522181
139_1987	F57_1573	K56_1929	K58_1787	LFI_1648	Mv2_1435	Mv5_1582	NV3_1580	NV4_1707	NV5_1578	V11_1787	Vv7_1762	+	CoR	491244	491643	Chemotaxis-specific methylesterase	400	522182	522581
139_1988	F57_1574	K56_1930	K58_1788	LFI_1649	Mv2_1436	Mv5_1583	NV3_1581	NV4_1708	NV5_1579	V11_1788	Vv7_1763	+	CoR	491644	492358	Chemotaxis protein cheA	715	522582	523296
139_1989	F57_1575	K56_1931	K58_1789	LFI_1650	Mv2_1437	Mv5_1584	NV3_1582	NV4_1709	NV5_1580	V11_1789	Vv7_1764	+	CoR	492359	492608	Chemotaxis protein CheZ	250	523297	523546
139_1990	F57_1576	K56_1932	K58_1790	LFI_1651	Mv2_1438	Mv5_1585	NV3_1583	NV4_1710	NV5_1581	V11_1790	Vv7_1765	+	CoR	492609	492735	Chemotaxis protein CheY	127	523547	523673
139_1991	F57_1577	K56_1933	K58_1791	LFI_1652	Mv2_1439	Mv5_1586	NV3_1584	NV4_1711	NV5_1582	V11_1791	Vv7_1766	+	CoR	492736	492976	RNA polymerase sigma factor	241	523674	523914
139_1992	F57_1578	K56_1934	K58_1792	LFI_1653	Mv2_1440	Mv5_1587	NV3_1585	NV4_1712	NV5_1583	V11_1792	Vv7_1767	+	CoR	492977	493267	Putative flagellar biosynthetic protein FlhG	291	523915	524205
139_1993	F57_1579	K56_1935	K58_1793	LFI_1654	Mv2_1441	Mv5_1588	NV3_1586	NV4_1713	NV5_1584	V11_1793	Vv7_1768	+	CoR	493268	493765	Flagellar biosynthesis protein	498	524206	524703
139_1994	F57_1580	K56_1936	K58_1794	LFI_1655	Mv2_1442	Mv5_1589	NV3_1587	NV4_1714	NV5_1585	V11_1794	Vv7_1769	+	CoR	493766	494464	Flagellar biosynthesis protein	699	524704	525402
139_1995	F57_1581	K56_1937	K58_1795	LFI_1656	Mv2_1443	Mv5_1590	NV3_1588	NV4_1715	NV5_1586	V11_1795	Vv7_1770	+	CoR	494465	494840	Flagellar biosynthesis protein	376	525403	525778
139_1996	F57_1582	K56_1938	K58_1796	LFI_1657	Mv2_1444	Mv5_1591	NV3_1589	NV4_1716	NV5_1587	V11_1796	Vv7_1771	+	CoR	494841	495101	Flagellar biosynthetic protein fliR	261	525779	526039
139_1997	F57_1583	K56_1939	K58_1797	LFI_1658	Mv2_1445	Mv5_1592	NV3_1590	NV4_1717	NV5_1588	V11_1797	Vv7_1772	+	CoR	495102	495190	Flagellar biosynthesis protein	89	526040	526128
139_1998	F57_1584	K56_1940	K58_1798	LFI_1659	Mv2_1446	Mv5_1593	NV3_1591	NV4_1718	NV5_1589	V11_1798	Vv7_1773	+	CoR	495191	495438	Flagellar biosynthesis protein	248	526129	526376
139_1999	F57_1585	K56_1941	K58_1799	LFI_1660	Mv2_1447	Mv5_1594	NV3_1592	NV4_1719	NV5_1590	V11_1799	Vv7_1774	+	CoR	495439	495545	Flagellar protein FliO	107	526377	526483
139_2000	F57_1586	K56_1942	K58_1800	LFI_1661	Mv2_1448	Mv5_1595	NV3_1593	NV4_1720	NV5_1591	V11_1800	Vv7_1775	+	CoR	495546	495672	Putative polar flagellar switch protein FliN	127	526484	526610
139_2001	F57_1587	K56_1943	K58_1801	LFI_1662	Mv2_1449	Mv5_1596	NV3_1594	NV4_1721	NV5_1592	V11_1801	Vv7_1776	+	CoR	495673	496024	Flagellar motor switch protein	352	526611	526962
139_2002	F57_1588	K56_1944	K58_1802	LFI_1663	Mv2_1450	Mv5_1597	NV3_1595	NV4_1722	NV5_1593	V11_1802	Vv7_1777	+	CoR	496025	496193	Hypothetical flagellar protein FliL	169	526963	527131
139_2003	F57_1589	K56_1945	K58_1803	LFI_1664	Mv2_1451	Mv5_1598	NV3_1596	NV4_1723	NV5_1594	V11_1803	Vv7_1778	+	CoR	496194	496720	Polar flagellar hook-length control protein FliK	527	527132	527658
139_2004	F57_1590	K56_1946	K58_1804	LFI_1665	Mv2_1452	Mv5_1599	NV3_1597	NV4_1724	NV5_1595	V11_1804	Vv7_1779	+	CoR	496721	496868	Flagellar protein	148	527659	527806
139_2005	F57_1591	K56_1947	K58_1805	LFI_1666	Mv2_1453	Mv5_1600	NV3_1598	NV4_1725	NV5_1596	V11_1805	Vv7_1780	+	CoR	496869	497313	Flagellum-specific ATP synthase	445	527807	528251
139_2006	F57_1592	K56_1948	K58_1806	LFI_1667	Mv2_1454	Mv5_1601	NV3_1599	NV4_1726	NV5_1597	V11_1806	Vv7_1781	+	CoR	497314	497580	Flagellar assembly protein	267	528252	528518
139_2007	F57_1593	K56_1949	K58_1807	LFI_1668	Mv2_1455	Mv5_1602	NV3_1600	NV4_1727	NV5_1598	V11_1807	Vv7_1782	+	CoR	497581	497927	Flagellar motor protein	347	528519	528865
139_2008	F57_1594	K56_1950	K58_1808	LFI_1669	Mv2_1456	Mv5_1603	NV3_1601	NV4_1728	NV5_1599	V11_1808	Vv7_1783	+	CoR	497928	498496	Flagellar biosynthesis; basal-body MS(Membrane andsupramembrane)-ring and collar protein	569	528866	529434
139_2009	F57_1595	K56_1951	K58_1809	LFI_1670	Mv2_1457	Mv5_1604	NV3_1602	NV4_1729	NV5_1600	V11_1809	Vv7_1784	+	CoR	498497	498605	Flagellar hook-basal body complex protein FliE 1	109	529435	529543
139_2010	F57_1596	K56_1952	K58_1810	LFI_1671	Mv2_1458	Mv5_1605	NV3_1603	NV4_1730	NV5_1601	V11_1810	Vv7_1785	+	CoR	498606	499068	FlrC; two-component response regulator	463	529544	530006
139_2011	F57_1597	K56_1953	K58_1811	LFI_1672	Mv2_1459	Mv5_1606	NV3_1604	NV4_1731	NV5_1602	V11_1811	Vv7_1786	+	CoR	499069	499419	Putative sensory box sensor histidine kinase in two-componentregulatory system	351	530007	530357
139_2012	F57_1598	K56_1954	K58_1812	LFI_1673	Mv2_1460	Mv5_1607	NV3_1605	NV4_1732	NV5_1603	V11_1812	Vv7_1787	+	CoR	499420	499908	Flagellar regulatory protein A	489	530358	530846
139_2013	F57_1599	K56_1955	K58_1813	LFI_1674	Mv2_1461	Mv5_1608	NV3_1606	NV4_1733	NV5_1604	V11_1813	Vv7_1788	+	CoR	499909	500220	Putative uncharacterized protein	312	530847	531158
139_2014	F57_1600	K56_1956	K58_1814	LFI_1675	Mv2_1462	Mv5_1609	NV3_1607	NV4_1734	NV5_1605	V11_1814	Vv7_1789	+	CoR	500221	500832	Putative membrane protein SecD	612	531159	531770
139_2015	F57_1601	K56_1957	K58_1815	LFI_1676	Mv2_1463	Mv5_1610	NV3_1608	NV4_1735	NV5_1606	V11_1815	Vv7_1790	+	CoR	500833	500979	Putative uncharacterized protein	147	531771	531917
139_2027	F57_1612	K56_1969	K58_4597	LFI_1687	Mv2_1474	Mv5_1611	NV3_1619	NV4_1746	NV5_1617	V11_4675	Vv7_1792	+	CoR	500980	501171	CDP-diacylglycerol--glycerol-3-phosphate 3-phosphatidyltransferase	192	531918	532109
139_2028	F57_1613	K56_1970	K58_4598	LFI_1688	Mv2_1475	Mv5_1612	NV3_1620	NV4_1747	NV5_1618	V11_4676	Vv7_1793	+	CoR	501172	501796	UvrABC system protein C - Excinuclease ABC subunit C	625	532110	532734
139_2029	F57_1614	K56_1971	K58_4599	LFI_1689	Mv2_1476	Mv5_1613	NV3_1621	NV4_1748	NV5_1619	V11_4677	Vv7_1794	+	CoR	501797	502010	Response regulator	214	532735	532948
139_2030	F57_1615	K56_1972	K58_4600	LFI_1690	Mv2_1477	Mv5_1614	NV3_1622	NV4_1749	NV5_1620	V11_4678	Vv7_1795	+	CoR	502011	502063	Putative uncharacterized protein	53	532949	533001
139_2031	F57_1618	K56_1973	K58_1846	LFI_1691	Mv2_1478	Mv5_1676	NV3_1623	NV4_1750	NV5_1621	V11_1824	Vv7_1796	+	CoR	502064	502288	SecY stabilizing membrane protein	225	533002	533226
139_2032	F57_1619	K56_1974	K58_1847	LFI_1692	Mv2_1479	Mv5_1677	NV3_1624	NV4_1751	NV5_1622	V11_1825	Vv7_1797	+	CoR	502289	502399	Putative uncharacterized protein	111	533227	533337
139_2033	F57_1620	K56_1975	K58_1848	LFI_1693	Mv2_1480	Mv5_1678	NV3_1625	NV4_1752	NV5_1623	V11_1826	Vv7_1798	+	CoR	502400	502759	Membrane-bound lytic murein transglycosylase C	360	533338	533697
139_2034	F57_1621	K56_1977	K58_1849	LFI_1695	Mv2_1482	Mv5_1680	NV3_1627	NV4_1753	NV5_1624	V11_1828	Vv7_1800	+	CoR	502760	503187	Seryl-tRNA synthetase	428	533698	534125
139_2035	F57_1622	K56_1978	K58_1850	LFI_1696	Mv2_1483	Mv5_1681	NV3_1628	NV4_1754	NV5_1625	V11_1829	Vv7_1801	+	CoR	503188	503314	Protein CrcB homolog	127	534126	534252
139_2036	F57_1623	K56_1979	K58_1851	LFI_1697	Mv2_1484	Mv5_1682	NV3_1629	NV4_1755	NV5_1626	V11_1830	Vv7_1802	+	CoR	503315	503759	Putative ATPase protein	445	534253	534697
139_2037	F57_1624	K56_1980	K58_1852	LFI_1698	Mv2_1485	Mv5_1683	NV3_1630	NV4_1756	NV5_1627	V11_1831	Vv7_1803	+	CoR	503760	503965	Outer-membrane lipoprotein carrier protein	206	534698	534903
139_2038	F57_1625	K56_1981	K58_1853	LFI_1699	Mv2_1486	Mv5_1684	NV3_1631	NV4_1757	NV5_1628	V11_1832	Vv7_1804	+	CoR	503966	504844	DNA segregation ATPase FtsK	879	534904	535782
139_2039	F57_1626	K56_1982	K58_1854	LFI_1700	Mv2_1487	Mv5_1685	NV3_1632	NV4_1758	NV5_1629	V11_1833	Vv7_1805	+	CoR	504845	505008	Leucine-responsive regulatory protein	164	535783	535946
139_2040	F57_1627	K56_1983	K58_1855	LFI_1701	Mv2_1488	Mv5_1686	NV3_1633	NV4_1759	NV5_1630	V11_1834	Vv7_1806	+	CoR	505009	505326	Thioredoxin reductase	318	535947	536264
139_2041	F57_1628	K56_1984	K58_1856	LFI_1702	Mv2_1489	Mv5_1687	NV3_1634	NV4_1760	NV5_1631	V11_1835	Vv7_1807	+	CoR	505327	505568	Leucyl/phenylalanyl-tRNA--protein transferase - L/F-transferase - Leucyltransferase - Phenyalanyltransferase	242	536265	536506
139_2042	F57_1629	K56_1985	K58_1857	LFI_1703	Mv2_1490	Mv5_1688	NV3_1635	NV4_1761	NV5_1632	V11_1836	Vv7_1808	+	CoR	505569	505795	Putative arginyl-tRNA--protein transferase	227	536507	536733
139_2043	F57_1630	K56_1986	K58_1858	LFI_1704	Mv2_1491	Mv5_1689	NV3_1636	NV4_1762	NV5_1633	V11_1837	Vv7_1809	+	CoR	505796	505867	Bacterial protein translation initiation factor 1 (IF-1)	72	536734	536805
139_2044	F57_1631	K56_1987	K58_1859	LFI_1705	Mv2_1492	Mv5_1690	NV3_1637	NV4_1763	NV5_1634	V11_1838	Vv7_1810	+	CoR	505868	505963	Putative uncharacterized protein	96	536806	536901
139_2045	F57_1632	K56_1988	K58_1860	LFI_1706	Mv2_1493	Mv5_1691	NV3_1638	NV4_1764	NV5_1635	V11_1839	Vv7_1811	+	CoR	505964	506438	Glyceraldehyde-3-phosphate dehydrogenase	475	536902	537376
139_2046	F57_1633	K56_1989	K58_1861	LFI_1707	Mv2_1494	Mv5_1692	NV3_1639	NV4_1765	NV5_1636	V11_1840	Vv7_1812	+	CoR	506439	506715	Putative uncharacterized protein	277	537377	537653
139_2047	F57_1634	K56_1990	K58_1862	LFI_1708	Mv2_1495	Mv5_1693	NV3_1640	NV4_1766	NV5_1637	V11_1841	Vv7_1813	+	CoR	506716	507153	Putative uncharacterized protein	438	537654	538091
139_2048	F57_1635	K56_1991	K58_1863	LFI_1709	Mv2_1496	Mv5_1694	NV3_1641	NV4_1767	NV5_1638	V11_1842	Vv7_1814	+	CoR	507154	507490	Glyceraldehyde 3-phosphate dehydrogenase	337	538092	538428
139_2049	F57_1636	K56_1992	K58_1864	LFI_1710	Mv2_1497	Mv5_1695	NV3_1642	NV4_1768	NV5_1639	V11_1843	Vv7_1815	+	CoR	507491	507785	Uncharacterized enzyme	295	538429	538723
139_2050	F57_1637	K56_1993	K58_1865	LFI_1711	Mv2_1498	Mv5_1696	NV3_1643	NV4_1769	NV5_1640	V11_1844	Vv7_1816	+	CoR	507786	508174	Putative uncharacterized protein	389	538724	539112
139_2051	F57_1638	K56_1994	K58_1866	LFI_1712	Mv2_1499	Mv5_1697	NV3_1644	NV4_1770	NV5_1641	V11_1845	Vv7_1817	+	CoR	508175	509198	Hypothetical Fe-S oxidoreductase	1024	539113	540136
139_2052	F57_1639	K56_1995	K58_1867	LFI_1713	Mv2_1500	Mv5_1698	NV3_1645	NV4_1771	NV5_1642	V11_1846	Vv7_1818	+	CoR	509199	509818	Secreted protein with uncharacterized domain	620	540137	540756
139_2053	F57_1640	K56_1996	K58_1868	LFI_1714	Mv2_1501	Mv5_1699	NV3_1646	NV4_1772	NV5_1643	V11_1847	Vv7_1819	+	CoR	509819	510100	Putative uncharacterized protein	282	540757	541038
139_2054	F57_1641	K56_1997	K58_1869	LFI_1715	Mv2_1502	Mv5_1700	NV3_1647	NV4_1773	NV5_1644	V11_1848	Vv7_1820	+	CoR	510101	510879	Phosphoenolpyruvate synthase	779	541039	541817
139_2055	F57_1642	K56_1998	K58_1870	LFI_1716	Mv2_1503	Mv5_1701	NV3_1648	NV4_1774	NV5_1645	V11_1849	Vv7_1821	+	CoR	510880	511148	Putative phosphotransferase PE36_04228	269	541818	542086
139_2056	F57_1643	K56_1999	K58_1871	LFI_1717	Mv2_1504	Mv5_1702	NV3_1649	NV4_1775	NV5_1646	V11_1850	Vv7_1822	+	CoR	511149	511427	4-amino-4-deoxychorismate lyase	279	542087	542365
139_2057	F57_1644	K56_2000	K58_1872	LFI_1718	Mv2_1505	Mv5_1703	NV3_1650	NV4_1776	NV5_1647	V11_1851	Vv7_1823	+	CoR	511428	511664	Putative uncharacterized protein	237	542366	542602
139_2058	F57_1645	K56_2001	K58_1873	LFI_1719	Mv2_1506	Mv5_1704	NV3_1651	NV4_1777	NV5_1648	V11_1852	Vv7_1824	+	CoR	511665	511904	Glycerophosphoryl diester phosphodiesterase	240	542603	542842
139_2060	F57_1646	K56_2003	K58_1875	LFI_1720	Mv2_1507	Mv5_1706	NV3_1652	NV4_1779	NV5_1649	V11_1854	Vv7_1826	+	CoR	511905	512054	Putative uncharacterized protein	150	542843	542992
139_2061	F57_1647	K56_2004	K58_1876	LFI_1721	Mv2_1508	Mv5_1707	NV3_1653	NV4_1780	NV5_1650	V11_1855	Vv7_1827	+	CoR	512055	512459	Aspartate aminotransferase	405	542993	543397
139_2062	F57_1648	K56_2005	K58_1877	LFI_1722	Mv2_1509	Mv5_1708	NV3_1654	NV4_1781	NV5_1651	V11_1856	Vv7_1828	+	CoR	512460	512597	Putative uncharacterized protein	138	543398	543535
139_2063	F57_1649	K56_2006	K58_1878	LFI_1723	Mv2_1510	Mv5_1709	NV3_1655	NV4_1782	NV5_1652	V11_1857	Vv7_1829	+	CoR	512598	512859	Putative uncharacterized protein	262	543536	543797
139_2064	F57_1650	K56_2007	K58_1879	LFI_1724	Mv2_1511	Mv5_1710	NV3_1656	NV4_1783	NV5_1653	V11_1858	Vv7_1830	+	CoR	512860	513160	Putative adhesion protein	301	543798	544098
139_2065	F57_1651	K56_2008	K58_1880	LFI_1725	Mv2_1512	Mv5_1711	NV3_1657	NV4_1784	NV5_1654	V11_1859	Vv7_1831	+	CoR	513161	513540	Putative uncharacterized protein	380	544099	544478
139_2066	F57_1652	K56_2009	K58_1881	LFI_1726	Mv2_1513	Mv5_1712	NV3_1658	NV4_1785	NV5_1655	V11_1860	Vv7_1832	+	CoR	513541	513732	Putative uncharacterized protein	192	544479	544670
139_2067	F57_1653	K56_2010	K58_1882	LFI_1727	Mv2_1514	Mv5_1713	NV3_1659	NV4_1786	NV5_1656	V11_1861	Vv7_1833	+	CoR	513733	514001	Putative uncharacterized protein	269	544671	544939
139_2068	F57_1654	K56_2011	K58_1883	LFI_1728	Mv2_1515	Mv5_1714	NV3_1660	NV4_1787	NV5_1657	V11_1862	Vv7_1834	+	CoR	514002	514213	Putative uncharacterized protein	212	544940	545151
139_2069	F57_1655	K56_2012	K58_1884	LFI_1729	Mv2_1516	Mv5_1715	NV3_1661	NV4_1788	NV5_1658	V11_1863	Vv7_1835	+	CoR	514214	514661	Transcriptional regulator, GntR family	448	545152	545599
139_2070	F57_1656	K56_2013	K58_1885	LFI_1730	Mv2_1517	Mv5_1716	NV3_1662	NV4_1789	NV5_1659	V11_1864	Vv7_1836	+	CoR	514662	514954	3-hydroxyisobutyrate dehydrogenase	293	545600	545892
139_2071	F57_1657	K56_2014	K58_1886	LFI_1731	Mv2_1518	Mv5_1717	NV3_1663	NV4_1790	NV5_1660	V11_1865	Vv7_1837	+	CoR	514955	515214	Membrane protein, putative	260	545893	546152
139_2072	F57_1659	K56_2015	K58_1887	LFI_1732	Mv2_1519	Mv5_1718	NV3_1664	NV4_1791	NV5_1662	V11_1866	Vv7_1838	+	CoR	515215	515466	Putative orphan protein	252	546153	546404
139_2073	F57_1660	K56_2016	K58_1888	LFI_1733	Mv2_1520	Mv5_1719	NV3_1665	NV4_1792	NV5_1663	V11_1867	Vv7_1839	+	CoR	515467	515679	Putative uncharacterized protein	213	546405	546617
139_2074	F57_1661	K56_2017	K58_1889	LFI_1734	Mv2_1521	Mv5_1720	NV3_1666	NV4_1793	NV5_1664	V11_1868	Vv7_1840	+	CoR	515680	515892	Peptide methionine sulfoxide reductase MsrA - Peptide-methionine (S)-S-oxide reductase	213	546618	546830
139_2075	F57_1662	K56_2018	K58_1890	LFI_1735	Mv2_1522	Mv5_1721	NV3_1667	NV4_1794	NV5_1665	V11_1869	Vv7_1841	+	CoR	515893	516002	Putative uncharacterized protein	110	546831	546940
139_2076	F57_1663	K56_2019	K58_1891	LFI_1736	Mv2_1523	Mv5_1722	NV3_1668	NV4_1795	NV5_1666	V11_1870	Vv7_1842	+	CoR	516003	516451	CDP-diacylglycerol--serine O-phosphatidyltransferase	449	546941	547389
139_2077	F57_1664	K56_2020	K58_1892	LFI_1737	Mv2_1524	Mv5_1723	NV3_1669	NV4_1796	NV5_1667	V11_1871	Vv7_1843	+	CoR	516452	516538	Glutaredoxin 1	87	547390	547476
139_2078	F57_1665	K56_2021	K58_1893	LFI_1738	Mv2_1525	Mv5_1724	NV3_1670	NV4_1797	NV5_1668	V11_1872	Vv7_1844	+	CoR	516539	516755	Pyridoxine/pyridoxamine 5'-phosphate oxidase - PNP/PMP oxidase - Pyridoxal 5'-phosphate synthase	217	547477	547693
139_2079	F57_1666	K56_2022	K58_1894	LFI_1739	Mv2_1526	Mv5_1725	NV3_1671	NV4_1798	NV5_1669	V11_1873	Vv7_1845	+	CoR	516756	517222	Cobyric acid synthase	467	547694	548160
139_2080	F57_1667	K56_2023	K58_1895	LFI_1740	Mv2_1527	Mv5_1726	NV3_1672	NV4_1799	NV5_1670	V11_1874	Vv7_1846	+	CoR	517223	517457	Putative uncharacterized protein	235	548161	548395
139_2081	F57_1668	K56_2024	K58_1896	LFI_1741	Mv2_1528	Mv5_1727	NV3_1673	NV4_1800	NV5_1671	V11_1875	Vv7_1847	+	CoR	517458	517975	Sigma-54 dependent transcriptional regulator TyrR	518	548396	548913
139_2082	F57_1669	K56_2025	K58_1897	LFI_1742	Mv2_1529	Mv5_1728	NV3_1674	NV4_1801	NV5_1672	V11_1876	Vv7_1848	+	CoR	517976	518512	Putative ABC transporter, periplasmic peptide-binding protein	537	548914	549450
139_2083	F57_1671	K56_2026	K58_1898	LFI_1743	Mv2_1530	Mv5_1729	NV3_1675	NV4_1802	NV5_1674	V11_1877	Vv7_1849	+	CoR	518513	518833	Putative peptide ABC transporter, permease protein	321	549451	549771
139_2084	F57_1672	K56_2027	K58_1899	LFI_1744	Mv2_1531	Mv5_1730	NV3_1676	NV4_1803	NV5_1675	V11_1878	Vv7_1850	+	CoR	518834	519129	Peptide ABC transporter, permease protein	296	549772	550067
139_2085	F57_1673	K56_2028	K58_1900	LFI_1745	Mv2_1532	Mv5_1731	NV3_1677	NV4_1804	NV5_1676	V11_1879	Vv7_1851	+	CoR	519130	519466	Putative peptide ABC transporter, ATP-binding protein	337	550068	550404
139_2086	F57_1674	K56_2029	K58_1901	LFI_1746	Mv2_1533	Mv5_1732	NV3_1678	NV4_1805	NV5_1677	V11_1880	Vv7_1852	+	CoR	519467	519740	Peptide transport system ATP-binding protein SapF	274	550405	550678
139_2087	F57_1675	K56_2030	K58_1902	LFI_1747	Mv2_1534	Mv5_1733	NV3_1679	NV4_1806	NV5_1678	V11_1881	Vv7_1853	+	CoR	519741	519866	Putative uncharacterized protein	126	550679	550804
139_2088	F57_1676	K56_2031	K58_1903	LFI_1748	Mv2_1535	Mv5_1734	NV3_1680	NV4_1807	NV5_1679	V11_1882	Vv7_1854	+	CoR	519867	520502	Peptidyl-prolyl cis-trans isomerase D (PPIase D) (Rotamase D)	636	550805	551440
139_2089	F57_1677	K56_2032	K58_1904	LFI_1749	Mv2_1536	Mv5_1735	NV3_1681	NV4_1808	NV5_1680	V11_1883	Vv7_1855	+	CoR	520503	520593	DNA-binding protein, HU family	91	551441	551531
139_2090	F57_1678	K56_2033	K58_1905	LFI_1750	Mv2_1537	Mv5_1736	NV3_1682	NV4_1809	NV5_1681	V11_1884	Vv7_1856	+	CoR	520594	521376	ATP-dependent protease La	783	551532	552314
139_2091	F57_1679	K56_2035	K58_1906	LFI_1751	Mv2_1538	Mv5_1737	NV3_1683	NV4_1810	NV5_1682	V11_1885	Vv7_1857	+	CoR	521377	521800	ATP-dependent Clp protease ATP-binding subunit ClpX	424	552315	552738
139_2092	F57_1680	K56_2036	K58_1907	LFI_1752	Mv2_1539	Mv5_1738	NV3_1684	NV4_1811	NV5_1683	V11_1886	Vv7_1858	+	CoR	521801	522007	ATP-dependent Clp protease proteolytic subunit - Endopeptidase Clp	207	552739	552945
139_2093	F57_1681	K56_2037	K58_1908	LFI_1753	Mv2_1540	Mv5_1739	NV3_1685	NV4_1812	NV5_1684	V11_1887	Vv7_1859	+	CoR	522008	522443	Trigger factor	436	552946	553381
139_2094	F57_1682	K56_2038	K58_1909	LFI_1754	Mv2_1541	Mv5_1740	NV3_1686	NV4_1813	NV5_1685	V11_1888	Vv7_1860	+	CoR	522444	522533	Putative uncharacterized protein	90	553382	553471
139_2095	F57_1683	K56_2040	K58_1911	LFI_1755	Mv2_1542	Mv5_1741	NV3_1687	NV4_1814	NV5_1686	V11_1889	Vv7_1861	+	CoR	522534	522915	Cytochrome c oxidase, subunit II	382	553472	553853
139_2096	F57_1684	K56_2041	K58_1912	LFI_1756	Mv2_1543	Mv5_1742	NV3_1688	NV4_1815	NV5_1687	V11_1890	Vv7_1862	+	CoR	522916	523455	Cytochrome c oxidase, subunit I	540	553854	554393
139_2097	F57_1685	K56_2042	K58_1913	LFI_1757	Mv2_1544	Mv5_1743	NV3_1689	NV4_1816	NV5_1688	V11_1891	Vv7_1863	+	CoR	523456	523637	Cytochrome C oxidase assembly protein	182	554394	554575
139_2098	F57_1686	K56_2043	K58_1914	LFI_1758	Mv2_1545	Mv5_1744	NV3_1690	NV4_1817	NV5_1689	V11_1892	Vv7_1864	+	CoR	523638	523935	Cytochrome c oxidase subunit III	298	554576	554873
139_2099	F57_1687	K56_2044	K58_1915	LFI_1759	Mv2_1546	Mv5_1745	NV3_1691	NV4_1818	NV5_1690	V11_1893	Vv7_1865	+	CoR	523936	524278	Dihydroorotase	343	554874	555216
139_2100	F57_1688	K56_2045	K58_1916	LFI_1760	Mv2_1547	Mv5_1746	NV3_1692	NV4_1819	NV5_1691	V11_1894	Vv7_1866	+	CoR	524279	524524	Putative uncharacterized protein	246	555217	555462
139_2101	F57_1689	K56_2046	K58_1917	LFI_1761	Mv2_1548	Mv5_1747	NV3_1693	NV4_1820	NV5_1692	V11_1895	Vv7_1867	+	CoR	524525	524700	Putative uncharacterized protein	176	555463	555638
139_2102	F57_1690	K56_2047	K58_1918	LFI_1762	Mv2_1549	Mv5_1748	NV3_1694	NV4_1821	NV5_1693	V11_1896	Vv7_1868	+	CoR	524701	525042	Hypothetical cytochrome c oxidase assembly protein	342	555639	555980
139_2103	F57_1691	K56_2048	K58_1919	LFI_1763	Mv2_1550	Mv5_1749	NV3_1695	NV4_1822	NV5_1694	V11_1897	Vv7_1869	+	CoR	525043	525091	Putative uncharacterized protein	49	555981	556029
139_2104	F57_1692	K56_2049	K58_1920	LFI_1764	Mv2_1551	Mv5_1750	NV3_1696	NV4_1823	NV5_1695	V11_1898	Vv7_1870	+	CoR	525092	525311	Protoheme IX farnesyltransferase - Heme B farnesyltransferase - Heme O synthase	220	556030	556249
139_2105	F57_1693	K56_2050	K58_1921	LFI_1765	Mv2_1552	Mv5_1751	NV3_1697	NV4_1824	NV5_1696	V11_1899	Vv7_1871	+	CoR	525312	525774	Putative L-serine dehydratase 1	463	556250	556712
139_2106	F57_1694	K56_2051	K58_1922	LFI_1766	Mv2_1553	Mv5_1752	NV3_1698	NV4_1825	NV5_1697	V11_1900	Vv7_1872	+	CoR	525775	526308	Putative uncharacterized protein	534	556713	557246
139_2107	F57_1695	K56_2052	K58_1923	LFI_1767	Mv2_1554	Mv5_1753	NV3_1699	NV4_1826	NV5_1698	V11_1901	Vv7_1873	+	CoR	526309	526632	Cys regulon transcriptional activator	324	557247	557570
139_2108	F57_1696	K56_2053	K58_1924	LFI_1768	Mv2_1555	Mv5_1754	NV3_1700	NV4_1827	NV5_1699	V11_1902	Vv7_1874	+	CoR	526633	526871	Signal transduction histidine kinase	239	557571	557809
139_2109	F57_1697	K56_2054	K58_1925	LFI_1769	Mv2_1556	Mv5_1755	NV3_1701	NV4_1828	NV5_1700	V11_1903	Vv7_1875	+	CoR	526872	527123	Putative uncharacterized protein	252	557810	558061
139_2110	F57_1698	K56_2055	K58_1926	LFI_1770	Mv2_1557	Mv5_1756	NV3_1702	NV4_1829	NV5_1701	V11_1904	Vv7_1876	+	CoR	527124	527550	CinA-like protein	427	558062	558488
139_2111	F57_1699	K56_2056	K58_1927	LFI_1771	Mv2_1558	Mv5_1757	NV3_1703	NV4_1830	NV5_1702	V11_1905	Vv7_1877	+	CoR	527551	528253	Putative uncharacterized protein	703	558489	559191
139_2112	F57_1700	K56_2057	K58_1928	LFI_1772	Mv2_1559	Mv5_1758	NV3_1704	NV4_1831	NV5_1703	V11_1906	Vv7_1878	+	CoR	528254	528359	Putative uncharacterized protein	106	559192	559297
139_2113	F57_1701	K56_2058	K58_1929	LFI_1773	Mv2_1560	Mv5_1759	NV3_1705	NV4_1832	NV5_1704	V11_1907	Vv7_1879	+	CoR	528360	528499	Flagellar protein FliS	140	559298	559437
139_2114	F57_1702	K56_2059	K58_1930	LFI_1774	Mv2_1561	Mv5_1760	NV3_1706	NV4_1833	NV5_1705	V11_1908	Vv7_1880	+	CoR	528500	528961	Flagellar capping protein	462	559438	559899
139_2115	F57_1703	K56_2060	K58_1931	LFI_1775	Mv2_1562	Mv5_1761	NV3_1707	NV4_1834	NV5_1706	V11_1909	Vv7_1881	+	CoR	528962	529098	Flagellin FlaG	137	559900	560036
139_2116	F57_1704	K56_2061	K58_1932	LFI_1776	Mv2_1563	Mv5_1762	NV3_1708	NV4_1835	NV5_1707	V11_1910	Vv7_1882	+	CoR	529099	529371	Flagellin	273	560037	560309
139_2117	F57_1705	K56_2062	K58_1933	LFI_1777	Mv2_1564	Mv5_1763	NV3_1709	NV4_1836	NV5_1708	V11_1911	Vv7_1883	+	CoR	529372	529646	Flagellin	275	560310	560584
139_2118	F57_1706	K56_2063	K58_1934	LFI_1778	Mv2_1565	Mv5_1764	NV3_1710	NV4_1837	NV5_1709	V11_1912	Vv7_1884	+	CoR	529647	529920	Flagellin	274	560585	560858
139_2119	F57_1707	K56_2064	K58_1935	LFI_1779	Mv2_1566	Mv5_1765	NV3_1711	NV4_1838	NV5_1710	V11_1913	Vv7_1885	+	CoR	529921	530332	Putative flagellar synthesis; flagellar regulon; hook-associatedprotein	412	560859	561270
139_2120	F57_1708	K56_2065	K58_1936	LFI_1780	Mv2_1567	Mv5_1766	NV3_1712	NV4_1839	NV5_1711	V11_1914	Vv7_1886	+	CoR	530333	530991	Flagellar hook-associated protein	659	561271	561929
139_2121	F57_1709	K56_2066	K58_1937	LFI_1781	Mv2_1568	Mv5_1767	NV3_1713	NV4_1840	NV5_1712	V11_1915	Vv7_1887	+	CoR	530992	531318	Flagellar protein FlgJ	327	561930	562256
139_2122	F57_1710	K56_2067	K58_1938	LFI_1782	Mv2_1569	Mv5_1768	NV3_1714	NV4_1841	NV5_1713	V11_1916	Vv7_1888	+	CoR	531319	531695	Flagellar P-ring protein 2 - Basal body P-ring protein 2	377	562257	562633
139_2123	F57_1711	K56_2068	K58_1939	LFI_1783	Mv2_1570	Mv5_1769	NV3_1715	NV4_1842	NV5_1714	V11_1917	Vv7_1889	+	CoR	531696	531946	Flagellar basal body L-ring protein	251	562634	562884
139_2124	F57_1712	K56_2069	K58_1940	LFI_1784	Mv2_1571	Mv5_1770	NV3_1716	NV4_1843	NV5_1715	V11_1918	Vv7_1890	+	CoR	531947	532208	Flagellar basal body rod protein FlgG	262	562885	563146
139_2125	F57_1713	K56_2070	K58_1941	LFI_1785	Mv2_1572	Mv5_1771	NV3_1717	NV4_1844	NV5_1716	V11_1919	Vv7_1891	+	CoR	532209	532455	Flagellar basal-body rod protein FlgF	247	563147	563393
139_2126	F57_1714	K56_2071	K58_1942	LFI_1786	Mv2_1573	Mv5_1772	NV3_1718	NV4_1845	NV5_1717	V11_1920	Vv7_1892	+	CoR	532456	532890	Flagellar hook protein FlgE	435	563394	563828
139_2127	F57_1715	K56_2072	K58_1943	LFI_1787	Mv2_1574	Mv5_1773	NV3_1719	NV4_1846	NV5_1718	V11_1921	Vv7_1893	+	CoR	532891	533126	Flagellar basal body rod modification protein	236	563829	564064
139_2128	F57_1716	K56_2073	K58_1944	LFI_1788	Mv2_1575	Mv5_1774	NV3_1720	NV4_1847	NV5_1719	V11_1922	Vv7_1894	+	CoR	533127	533265	Flagellar biosynthesis; cell-proximal portion of basal-body rod	139	564065	564203
139_2129	F57_1717	K56_2074	K58_1945	LFI_1789	Mv2_1576	Mv5_1775	NV3_1721	NV4_1848	NV5_1720	V11_1923	Vv7_1895	+	CoR	533266	533396	Flagellar basal body protein	131	564204	564334
139_2131	F57_1719	K56_2075	K58_1947	LFI_1791	Mv2_1578	Mv5_1777	NV3_1723	NV4_1850	NV5_1722	V11_1925	Vv7_1897	+	CoR	533397	533670	Chemotaxis protein methyltransferase CheR	274	564335	564608
139_2132	F57_1720	K56_2076	K58_1948	LFI_1792	Mv2_1579	Mv5_1778	NV3_1724	NV4_1851	NV5_1723	V11_1926	Vv7_1898	+	CoR	533671	533981	Chemotaxis protein	311	564609	564919
139_2133	F57_1721	K56_2077	K58_1949	LFI_1793	Mv2_1580	Mv5_1779	NV3_1725	NV4_1852	NV5_1724	V11_1927	Vv7_1899	+	CoR	533982	534214	Flagella basal body P ring formation protein FlgA	233	564920	565152
139_2134	F57_1722	K56_2078	K58_1950	LFI_1794	Mv2_1581	Mv5_1780	NV3_1726	NV4_1853	NV5_1725	V11_1928	Vv7_1900	+	CoR	534215	534318	Negative regulator of flagellin synthesis FlgM	104	565153	565256
139_2135	F57_1723	K56_2079	K58_1951	LFI_1795	Mv2_1582	Mv5_1781	NV3_1727	NV4_1854	NV5_1726	V11_1929	Vv7_1901	+	CoR	534319	534460	Putative flagellar protein FlgN	142	565257	565398
139_2136	F57_1724	K56_2080	K58_1952	LFI_1796	Mv2_1583	Mv5_1782	NV3_1728	NV4_1855	NV5_1727	V11_1930	Vv7_1902	+	CoR	534461	534915	L-serine dehydratase 1	455	565399	565853
139_2137	F57_1725	K56_2081	K58_1953	LFI_1797	Mv2_1584	Mv5_1783	NV3_1729	NV4_1856	NV5_1728	V11_1931	Vv7_1903	+	CoR	534916	535197	Transcriptional regulator HexR	282	565854	566135
139_2138	F57_1726	K56_2082	K58_1954	LFI_1798	Mv2_1585	Mv5_1784	NV3_1730	NV4_1857	NV5_1729	V11_1932	Vv7_1904	+	CoR	535198	535675	Pyruvate kinase	478	566136	566613
139_2139	F57_1727	K56_2083	K58_1955	LFI_1799	Mv2_1586	Mv5_1785	NV3_1731	NV4_1858	NV5_1730	V11_1933	Vv7_1905	+	CoR	535676	536437	Putative oxidoreductase, acyl-CoA dehydrogenase family	762	566614	567375
139_2140	F57_1728	K56_2084	K58_1956	LFI_1800	Mv2_1587	Mv5_1786	NV3_1732	NV4_1859	NV5_1731	V11_1934	Vv7_1906	+	CoR	536438	536652	Transcriptional regulator, TetR family	215	567376	567590
139_2141	F57_1729	K56_2085	K58_1957	LFI_1801	Mv2_3984	Mv5_1787	NV3_1733	NV4_1860	NV5_1732	V11_1935	Vv7_1907	+	CoR	536653	537154	Fumarate hydratase, class I	502	567591	568092
139_2142	F57_1730	K56_2086	K58_1958	LFI_1802	Mv2_3985	Mv5_1788	NV3_1734	NV4_1861	NV5_1733	V11_1936	Vv7_1908	+	CoR	537155	537621	Para-aminobenzoate synthase component I	467	568093	568559
139_2144	F57_4396	K56_2097	K58_4322	LFI_1839	Mv2_1594	Mv5_1818	NV3_1742	NV4_1910	NV5_1734	V11_4771	Vv7_4391	+	CoR	537622	537791	Superoxide dismutase [Cu-Zn]	170	568560	568729
139_2145	F57_1751	K56_2098	K58_1966	LFI_1840	Mv2_1595	Mv5_1820	NV3_1743	NV4_1911	NV5_1736	V11_1941	Vv7_1916	+	CoR	537792	538226	Putative uncharacterized protein	435	568730	569164
139_2146	F57_1752	K56_2099	K58_1967	LFI_1841	Mv2_1596	Mv5_1821	NV3_1744	NV4_1912	NV5_1737	V11_1942	Vv7_1917	+	CoR	538227	538323	Putative uncharacterized protein	97	569165	569261
139_2147	F57_1753	K56_2100	K58_1968	LFI_1842	Mv2_1597	Mv5_1822	NV3_1745	NV4_1913	NV5_1738	V11_1943	Vv7_1918	+	CoR	538324	538512	Hypothetical MutT/nudix family protein	189	569262	569450
139_2148	F57_1754	K56_2101	K58_1969	LFI_1843	Mv2_1598	Mv5_1823	NV3_1746	NV4_1914	NV5_1739	V11_1944	Vv7_1919	+	CoR	538513	538812	Coproporphyrinogen III oxidase, aerobic	300	569451	569750
139_2149	F57_1755	K56_2102	K58_1970	LFI_1844	Mv2_1599	Mv5_1824	NV3_1747	NV4_1915	NV5_1740	V11_1945	Vv7_1920	+	CoR	538813	539066	Cobyrinic acid a,c-diamide synthase	254	569751	570004
139_2150	F57_1756	K56_2103	K58_1971	LFI_1845	Mv2_1600	Mv5_1825	NV3_1748	NV4_1916	NV5_1741	V11_1946	Vv7_1921	+	CoR	539067	539325	Putative glycerol-3-phosphate repressor protein	259	570005	570263
139_2151	F57_1757	K56_2104	K58_1972	LFI_1846	Mv2_1601	Mv5_1826	NV3_1749	NV4_1917	NV5_1742	V11_1947	Vv7_1922	+	CoR	539326	539650	Putative uncharacterized protein	325	570264	570588
139_2152	F57_1758	K56_2105	K58_1973	LFI_1847	Mv2_1602	Mv5_1827	NV3_1750	NV4_1918	NV5_1743	V11_1948	Vv7_1923	+	CoR	539651	539930	Oxidoreductase, short-chain dehydrogenase/reductase family	280	570589	570868
139_2153	F57_1759	K56_2106	K58_1974	LFI_1848	Mv2_1603	Mv5_1828	NV3_1751	NV4_1919	NV5_1744	V11_1949	Vv7_1924	+	CoR	539931	540426	Thermostable carboxypeptidase 1	496	570869	571364
139_2154	F57_1760	K56_2107	K58_1975	LFI_1849	Mv2_1604	Mv5_1829	NV3_1752	NV4_1920	NV5_1745	V11_1950	Vv7_1925	+	CoR	540427	540716	Putative transcriptional regulator, AraC/XylS family protein	290	571365	571654
139_2155	F57_1761	K56_2108	K58_1976	LFI_1850	Mv2_1605	Mv5_1830	NV3_1753	NV4_1921	NV5_1747	V11_1952	Vv7_1926	+	CoR	540717	541101	Nitric oxide reductase	385	571655	572039
139_2156	F57_1762	K56_2109	K58_1977	LFI_1851	Mv2_1606	Mv5_1831	NV3_1754	NV4_1922	NV5_1748	V11_1953	Vv7_1927	+	CoR	541102	541598	Rubredoxin	497	572040	572536
139_2157	F57_1763	K56_2110	K58_1978	LFI_1852	Mv2_1607	Mv5_1832	NV3_1755	NV4_1923	NV5_1749	V11_1954	Vv7_1928	+	CoR	541599	542115	Anaerobic nitric oxide reductase transcription regulator	517	572537	573053
139_2158	F57_1764	K56_2111	K58_1979	LFI_1853	Mv2_1608	Mv5_1833	NV3_1756	NV4_1924	NV5_1750	V11_1955	Vv7_1929	+	CoR	542116	543157	Putative uncharacterized protein	1042	573054	574095
139_2159	F57_1765	K56_2112	K58_1980	LFI_1854	Mv2_1609	Mv5_1834	NV3_1757	NV4_1925	NV5_1751	V11_1956	Vv7_1930	+	CoR	543158	543591	Putative uncharacterized protein	434	574096	574529
139_2160	F57_1766	K56_2113	K58_1981	LFI_1855	Mv2_1610	Mv5_1835	NV3_1758	NV4_1926	NV5_1752	V11_1957	Vv7_1931	+	CoR	543592	543941	Putative uncharacterized protein	350	574530	574879
139_2161	F57_1767	K56_2114	K58_1982	LFI_1856	Mv2_1611	Mv5_1836	NV3_1759	NV4_1927	NV5_1753	V11_1958	Vv7_1932	+	CoR	543942	544195	Putative uncharacterized protein	254	574880	575133
139_2162	F57_1768	K56_2115	K58_1983	LFI_1857	Mv2_1612	Mv5_1837	NV3_1760	NV4_1928	NV5_1754	V11_1959	Vv7_1933	+	CoR	544196	544338	Universal stress protein family	143	575134	575276
139_2163	F57_1770	K56_2116	K58_1984	LFI_1858	Mv2_1613	Mv5_1838	NV3_1761	NV4_1929	NV5_1755	V11_1960	Vv7_1934	+	CoR	544339	544817	Putative uncharacterized protein	479	575277	575755
139_2164	F57_1771	K56_2117	K58_1985	LFI_1859	Mv2_1614	Mv5_1839	NV3_1762	NV4_1930	NV5_1756	V11_1961	Vv7_1935	+	CoR	544818	545153	Putative uncharacterized protein	336	575756	576091
139_2165	F57_1772	K56_2118	K58_1986	LFI_1860	Mv2_1615	Mv5_1840	NV3_1763	NV4_1931	NV5_1757	V11_1962	Vv7_1936	+	CoR	545154	545317	Putative uncharacterized protein	164	576092	576255
139_2166	F57_1773	K56_2119	K58_1987	LFI_1861	Mv2_1616	Mv5_1841	NV3_1764	NV4_1932	NV5_1758	V11_1963	Vv7_1937	+	CoR	545318	545462	Putative uncharacterized protein	145	576256	576400
139_2167	F57_1774	K56_2120	K58_1988	LFI_1862	Mv2_1617	Mv5_1842	NV3_1765	NV4_1933	NV5_1759	V11_1964	Vv7_1938	+	CoR	545463	545739	Formyltetrahydrofolate deformylase	277	576401	576677
139_2168	F57_1775	K56_2121	K58_1989	LFI_1863	Mv2_1618	Mv5_1843	NV3_1766	NV4_1934	NV5_1760	V11_1965	Vv7_1939	+	CoR	545740	545885	Putative uncharacterized protein	146	576678	576823
139_2169	F57_1776	K56_2122	K58_1990	LFI_1864	Mv2_1619	Mv5_1844	NV3_1767	NV4_1935	NV5_1761	V11_1966	Vv7_1940	+	CoR	545886	546123	Putative uncharacterized protein	238	576824	577061
139_2170	F57_1777	K56_2123	K58_1991	LFI_1865	Mv2_1620	Mv5_1845	NV3_1768	NV4_1936	NV5_1762	V11_1967	Vv7_1941	+	CoR	546124	546280	Transcriptional regulator, AsnC family	157	577062	577218
139_2172	F57_1779	K56_2125	K58_1993	LFI_1867	Mv2_1622	Mv5_1847	NV3_1770	NV4_1938	NV5_1764	V11_1969	Vv7_1943	+	CoR	546281	546648	3-oxoacyl-[acyl-carrier-protein] synthase 3 - 3-oxoacyl-[acyl-carrier-protein] synthase III - Beta-ketoacyl-ACP synthase III	368	577219	577586
139_2173	F57_1780	K56_2126	K58_1994	LFI_1868	Mv2_1623	Mv5_1848	NV3_1771	NV4_1939	NV5_1765	V11_1970	Vv7_1944	+	CoR	546649	546736	Cardiolipin synthetase	88	577587	577674
139_2174	F57_1781	K56_2127	K58_1995	LFI_1869	Mv2_1624	Mv5_1849	NV3_1772	NV4_1940	NV5_1766	V11_1971	Vv7_1945	+	CoR	546737	547226	Putative cardiolipin synthase	490	577675	578164
139_2175	F57_1782	K56_2128	K58_1996	LFI_1870	Mv2_1625	Mv5_1850	NV3_1773	NV4_1941	NV5_1767	V11_1972	Vv7_1946	+	CoR	547227	548008	Sensor histidine kinase FexB	782	578165	578946
139_2176	F57_1783	K56_2129	K58_1997	LFI_1871	Mv2_1626	Mv5_1851	NV3_1774	NV4_1942	NV5_1768	V11_1973	Vv7_1947	+	CoR	548009	548628	Sensory box/GGDEF family protein	620	578947	579566
139_2177	F57_1784	K56_2130	K58_1998	LFI_1872	Mv2_1627	Mv5_1852	NV3_1775	NV4_1943	NV5_1769	V11_1974	Vv7_1948	+	CoR	548629	550115	Glutamate synthase, large subunit	1487	579567	581053
139_2178	F57_1785	K56_2131	K58_1999	LFI_1873	Mv2_1628	Mv5_1853	NV3_1776	NV4_1944	NV5_1770	V11_1975	Vv7_1949	+	CoR	550116	550585	Glutamate synthase, small subunit	470	581054	581523
139_2179	F57_1786	K56_2132	K58_2000	LFI_1874	Mv2_1629	Mv5_1854	NV3_1777	NV4_1945	NV5_1771	V11_1976	Vv7_1950	+	CoR	550586	550971	Putative uncharacterized protein	386	581524	581909
139_2180	F57_1787	K56_2133	K58_2001	LFI_1875	Mv2_1630	Mv5_1855	NV3_1778	NV4_1946	NV5_1772	V11_1977	Vv7_1951	+	CoR	550972	551202	5'-methylthioadenosine/S-adenosylhomocysteine nucleosidase - 5'-methylthioadenosine nucleosidase - S-adenosylhomocysteine nucleosidase	231	581910	582140
139_2181	F57_1788	K56_2134	K58_2002	LFI_1876	Mv2_1631	Mv5_1856	NV3_1779	NV4_1947	NV5_1773	V11_1978	Vv7_1952	+	CoR	551203	551514	Putative cobalamin biosynthesis protein	312	582141	582452
139_2182	F57_1789	K56_2135	K58_2003	LFI_1877	Mv2_1632	Mv5_1857	NV3_1780	NV4_1948	NV5_1774	V11_1979	Vv7_1953	+	CoR	551515	551802	Periplasmic binding protein	288	582453	582740
139_2183	F57_1790	K56_2136	K58_2004	LFI_1878	Mv2_1633	Mv5_1858	NV3_1781	NV4_1949	NV5_1775	V11_1980	Vv7_1954	+	CoR	551803	552281	Hypothetical polysaccharide export protein	479	582741	583219
139_2184	F57_1791	K56_2137	K58_2005	LFI_1879	Mv2_1634	Mv5_1859	NV3_1782	NV4_1950	NV5_1776	V11_1981	Vv7_1955	+	CoR	552282	552813	ABC transporter ATP-binding protein	532	583220	583751
139_2185	F57_1792	K56_2138	K58_2006	LFI_1880	Mv2_1635	Mv5_1860	NV3_1783	NV4_1951	NV5_1777	V11_1982	Vv7_1956	+	CoR	552814	553162	Probable permease of ABC transporter	349	583752	584100
139_2186	F57_1793	K56_2139	K58_2007	LFI_1881	Mv2_1636	Mv5_1861	NV3_1784	NV4_1952	NV5_1778	V11_1983	Vv7_1957	+	CoR	553163	553525	Probable permease of ABC transporter	363	584101	584463
139_2187	F57_1794	K56_2140	K58_2008	LFI_1882	Mv2_1637	Mv5_1862	NV3_1785	NV4_1953	NV5_1779	V11_1984	Vv7_1958	+	CoR	553526	554132	Peptide ABC transporter, periplamic peptide-binding protein	607	584464	585070
139_2188	F57_1795	K56_2141	K58_2009	LFI_1883	Mv2_1638	Mv5_1863	NV3_1786	NV4_1954	NV5_1780	V11_1985	Vv7_1959	+	CoR	554133	554746	Sensory box protein	614	585071	585684
139_2189	F57_1796	K56_2142	K58_2010	LFI_1884	Mv2_1639	Mv5_1864	NV3_1787	NV4_1955	NV5_1781	V11_1986	Vv7_1960	+	CoR	554747	554874	Hypothetical sigma-54 modulation protein	128	585685	585812
139_2190	F57_1797	K56_2143	K58_2011	LFI_1885	Mv2_1640	Mv5_1865	NV3_1788	NV4_1956	NV5_1782	V11_1987	Vv7_1961	+	CoR	554875	555262	Chorismate mutase/prephenate dehydratase	388	585813	586200
139_2191	F57_1798	K56_2144	K58_2012	LFI_1886	Mv2_1641	Mv5_1866	NV3_1789	NV4_1957	NV5_1783	V11_1988	Vv7_1962	+	CoR	555263	555639	Chorismate mutase/prephenate dehydrogenase	377	586201	586577
139_2192	F57_1799	K56_2145	K58_2013	LFI_1887	Mv2_1642	Mv5_1867	NV3_1790	NV4_1958	NV5_1784	V11_1989	Vv7_1963	+	CoR	555640	555998	Phospho-2-dehydro-3-deoxyheptonate aldolase - 3-deoxy-D-arabino-heptulosonate 7-phosphate synthase - DAHP synthase - Phospho-2-keto-3-deoxyheptonate aldolase	359	586578	586936
139_2193	F57_1800	K56_2146	K58_2014	LFI_1888	Mv2_1643	Mv5_1868	NV3_1791	NV4_1959	NV5_1785	V11_1990	Vv7_1964	+	CoR	555999	556313	Transaldolase	315	586937	587251
139_2195	F57_1802	K56_2148	K58_2015	LFI_1890	Mv2_1644	Mv5_1869	NV3_1792	NV4_1961	NV5_1787	V11_1991	Vv7_1966	+	CoR	556314	556539	Pseudouridine synthase	226	587252	587477
139_2196	F57_1803	K56_2149	K58_2016	LFI_1891	Mv2_1645	Mv5_1870	NV3_1793	NV4_1962	NV5_1788	V11_1992	Vv7_1967	+	CoR	556540	556634	Uncharacterized protein conserved in bacteria	95	587478	587572
139_2197	F57_1804	K56_2150	K58_2017	LFI_1892	Mv2_1646	Mv5_1871	NV3_1794	NV4_1963	NV5_1789	V11_1993	Vv7_1968	+	CoR	556635	556869	Putative D,D-carboxypeptidase-related protein	235	587573	587807
139_2198	F57_1805	K56_2151	K58_2018	LFI_1893	Mv2_1647	Mv5_1872	NV3_1795	NV4_1964	NV5_1790	V11_1994	Vv7_1969	+	CoR	556870	556954	Putative uncharacterized protein	85	587808	587892
139_2199	F57_1806	K56_2152	K58_2019	LFI_1894	Mv2_1648	Mv5_1873	NV3_1796	NV4_1965	NV5_1791	V11_1995	Vv7_1970	+	CoR	556955	557328	Lipoprotein-34 NlpB	374	587893	588266
139_2200	F57_1807	K56_2153	K58_2020	LFI_1895	Mv2_1649	Mv5_1874	NV3_1797	NV4_1966	NV5_1792	V11_1996	Vv7_1971	+	CoR	557329	557620	Dihydrodipicolinate synthase	292	588267	588558
139_2201	F57_1808	K56_2154	K58_2021	LFI_1896	Mv2_1650	Mv5_1875	NV3_1798	NV4_1967	NV5_1793	V11_1997	Vv7_1972	+	CoR	557621	557799	Glycine cleavage system regulatory protein	179	588559	588737
139_2202	F57_1809	K56_2155	K58_2022	LFI_1897	Mv2_1651	Mv5_1876	NV3_1799	NV4_1968	NV5_1794	V11_1998	Vv7_1973	+	CoR	557800	557986	Putative uncharacterized protein	187	588738	588924
139_2203	F57_1810	K56_2156	K58_2023	LFI_1898	Mv2_1652	Mv5_1877	NV3_1800	NV4_1969	NV5_1795	V11_1999	Vv7_1974	+	CoR	557987	558846	Microbial collagenase	860	588925	589784
139_2204	F57_1816	K56_2157	K58_2024	LFI_1899	Mv2_1653	Mv5_1878	NV3_1801	NV4_1970	NV5_1796	V11_2000	Vv7_1975	+	CoR	558847	559006	Putative uncharacterized protein	160	589785	589944
139_2205	F57_1817	K56_2158	K58_2025	LFI_1900	Mv2_1654	Mv5_1879	NV3_1802	NV4_1971	NV5_1797	V11_2001	Vv7_1976	+	CoR	559007	559175	Putative bacterioferritin comigratory protein	169	589945	590113
139_2206	F57_1818	K56_2159	K58_2026	LFI_1901	Mv2_1655	Mv5_1880	NV3_1803	NV4_1972	NV5_1798	V11_2002	Vv7_1977	+	CoR	559176	559241		66	590114	590179
139_2208	F57_1820	K56_2161	K58_2028	LFI_1903	Mv2_1657	Mv5_1882	NV3_1805	NV4_1974	NV5_1800	V11_2003	Vv7_1979	+	CoR	559242	559891	Coagulation factor 5/8 type domain protein	650	590180	590829
139_2209	F57_1821	K56_2162	K58_2029	LFI_1904	Mv2_1658	Mv5_1883	NV3_1806	NV4_1975	NV5_1801	V11_2004	Vv7_1980	+	CoR	559892	559981	Putative uncharacterized protein	90	590830	590919
139_2210	F57_1822	K56_2163	K58_2030	LFI_1905	Mv2_1659	Mv5_1884	NV3_1807	NV4_1976	NV5_1802	V11_2005	Vv7_1981	+	CoR	559982	560455	Transcriptional regulator, GntR family	474	590920	591393
139_2211	F57_1823	K56_2164	K58_2031	LFI_1906	Mv2_1660	Mv5_1885	NV3_1808	NV4_1977	NV5_1803	V11_2006	Vv7_1982	+	CoR	560456	560727	Phenylalanine-4-hydroxylase	272	591394	591665
139_2212	F57_1824	K56_2165	K58_2032	LFI_1907	Mv2_1661	Mv5_1886	NV3_1809	NV4_1978	NV5_1804	V11_2007	Vv7_1983	+	CoR	560728	560840	Putative pterin-4-alpha-carbinolamine dehydratase - 4-alpha-hydroxy-tetrahydropterin dehydratase - Pterin carbinolamine dehydratase	113	591666	591778
139_2213	F57_1825	K56_2166	K58_2033	LFI_1908	Mv2_1662	Mv5_1887	NV3_1810	NV4_1979	NV5_1805	V11_2008	Vv7_1984	+	CoR	560841	561193	Permease PerM	353	591779	592131
139_2214	F57_1826	K56_2167	K58_2034	LFI_1909	Mv2_1663	Mv5_1888	NV3_1811	NV4_1980	NV5_1806	V11_2009	Vv7_1985	+	CoR	561194	561278	Putative uncharacterized protein	85	592132	592216
139_2215	F57_1827	K56_2168	K58_2035	LFI_1910	Mv2_1664	Mv5_1889	NV3_1812	NV4_1981	NV5_1807	V11_2010	Vv7_1986	+	CoR	561279	561602	Hypothetical outer membrane protein	324	592217	592540
139_2216	F57_1828	K56_2169	K58_2036	LFI_1911	Mv2_1665	Mv5_1890	NV3_1813	NV4_1982	NV5_1808	V11_2011	Vv7_1987	+	CoR	561603	561730	Putative uncharacterized protein	128	592541	592668
139_2218	F57_1829	K56_2171	K58_2038	LFI_1913	Mv2_1667	Mv5_1892	NV3_1815	NV4_1984	NV5_1810	V11_2013	Vv7_1989	+	CoR	561731	561912	Disulfide bond formation protein B, putative	182	592669	592850
139_2219	F57_1830	K56_2172	K58_2039	LFI_1914	Mv2_1668	Mv5_1893	NV3_1816	NV4_1985	NV5_1811	V11_2014	Vv7_1990	+	CoR	561913	562987	AcrB/AcrD/AcrF family protein	1075	592851	593925
139_2220	F57_1831	K56_2173	K58_2040	LFI_1915	Mv2_1669	Mv5_1894	NV3_1817	NV4_1986	NV5_1812	V11_2015	Vv7_1991	+	CoR	562988	563353	Efflux transporter, RND family, MFP subunit	366	593926	594291
139_2221	F57_1832	K56_2174	K58_2041	LFI_1916	Mv2_1670	Mv5_1895	NV3_1818	NV4_1987	NV5_1813	V11_2016	Vv7_1992	+	CoR	563354	563495	Iron--sulfur cluster insertion protein erpA	142	594292	594433
139_2222	F57_1833	K56_2175	K58_2042	LFI_1917	Mv2_1671	Mv5_1896	NV3_1819	NV4_1988	NV5_1814	V11_2017	Vv7_1993	+	CoR	563496	563738	Uncharacterized conserved membrane or secreted protein	243	594434	594676
139_2223	F57_1834	K56_2176	K58_2043	LFI_1918	Mv2_1672	Mv5_1897	NV3_1820	NV4_1989	NV5_1815	V11_2018	Vv7_1994	+	CoR	563739	564165	Glutamate-1-semialdehyde-2,1-aminomutase	427	594677	595103
139_2225	F57_1835	K56_2178	K58_2044	LFI_1920	Mv2_1674	Mv5_1899	NV3_1822	NV4_1991	NV5_1817	V11_2019	Vv7_1995	+	CoR	564166	564389	Putative uncharacterized protein	224	595104	595327
139_2226	F57_1836	K56_2179	K58_2045	LFI_1921	Mv2_1675	Mv5_1900	NV3_1823	NV4_1992	NV5_1818	V11_2020	Vv7_1996	+	CoR	564390	565132	Hypothetical membrane carboxypeptidase	743	595328	596070
139_2227	F57_1837	K56_2180	K58_2046	LFI_1922	Mv2_1676	Mv5_1901	NV3_1824	NV4_1993	NV5_1819	V11_2021	Vv7_1997	+	CoR	565133	565344	Transporter, LysE family	212	596071	596282
139_2228	F57_1838	K56_2181	K58_2047	LFI_1923	Mv2_1677	Mv5_1902	NV3_1825	NV4_1994	NV5_1820	V11_2022	Vv7_1998	+	CoR	565345	565510	Acetyltransferase, putative	166	596283	596448
139_2230	F57_1856	K56_2183	K58_2049	LFI_1925	Mv2_1679	Mv5_1904	NV3_1827	NV4_1996	NV5_1822	V11_2024	Vv7_2000	+	CoR	565511	565959	Putative uncharacterized protein	449	596449	596897
139_2231	F57_1857	K56_2184	K58_2050	LFI_1926	Mv2_1680	Mv5_1905	NV3_1828	NV4_1997	NV5_1823	V11_2025	Vv7_2001	+	CoR	565960	566055	Membrane protein,putative	96	596898	596993
139_2232	F57_1858	K56_2185	K58_2051	LFI_1927	Mv2_1681	Mv5_1906	NV3_1829	NV4_1998	NV5_1824	V11_2026	Vv7_2002	+	CoR	566056	566371	Ribosomal RNA large subunit methyltransferase F - 23S rRNA mA1618 methyltransferase - rRNA adenine N-6-methyltransferase	316	596994	597309
139_2263	F57_1859	K56_2216	K58_2052	LFI_1928	Mv2_1682	Mv5_1907	NV3_1830	NV4_1999	NV5_1825	V11_2027	Vv7_2003	+	CoR	566372	567207	Hypothetical ATP-dependent helicase HrpB	836	597310	598145
139_2264	F57_1860	K56_2217	K58_2053	LFI_1929	Mv2_1683	Mv5_1908	NV3_1831	NV4_2000	NV5_1826	V11_2028	Vv7_2004	+	CoR	567208	567626	Sugar fermentation stimulation protein	419	598146	598564
139_2265	F57_1861	K56_2218	K58_2054	LFI_1930	Mv2_1684	Mv5_1909	NV3_1832	NV4_2001	NV5_1827	V11_2029	Vv7_2005	+	CoR	567627	567861	Sugar fermentation stimulation protein homolog	235	598565	598799
139_2266	F57_1862	K56_2219	K58_2055	LFI_1931	Mv2_1685	Mv5_1910	NV3_1833	NV4_2002	NV5_1828	V11_2030	Vv7_2006	+	CoR	567862	568008	DnaK suppressor protein	147	598800	598946
139_2267	F57_1863	K56_2220	K58_2056	LFI_1932	Mv2_1686	Mv5_1911	NV3_1834	NV4_2003	NV5_1829	V11_2031	Vv7_2007	+	CoR	568009	568300	Glutamyl-Q tRNA(Asp) synthetase	292	598947	599238
139_2268	F57_1864	K56_2221	K58_2057	LFI_1933	Mv2_1687	Mv5_1912	NV3_1835	NV4_2004	NV5_1830	V11_2032	Vv7_2008	+	CoR	568301	568787	PolyA polymerase	487	599239	599725
139_2269	F57_1865	K56_2222	K58_2058	LFI_1934	Mv2_1688	Mv5_1913	NV3_1836	NV4_2005	NV5_1831	V11_2033	Vv7_2009	+	CoR	568788	568962	7;8-dihydro-6-hydroxymethylpterin-pyrophosphokinase	175	599726	599900
139_2270	F57_1866	K56_2223	K58_2059	LFI_1935	Mv2_1689	Mv5_1914	NV3_1837	NV4_2006	NV5_1832	V11_2034	Vv7_2010	+	CoR	568963	569226	3-methyl-2-oxobutanoate hydroxymethyltransferase 1 - Ketopantoate hydroxymethyltransferase 1	264	599901	600164
139_2271	F57_1867	K56_2224	K58_2060	LFI_1936	Mv2_1690	Mv5_1915	NV3_1838	NV4_2007	NV5_1833	V11_2035	Vv7_2011	+	CoR	569227	569509	Pantothenate synthetase - Pantoate--beta-alanine ligase - Pantoate-activating enzyme	283	600165	600447
139_2272	F57_1868	K56_2225	K58_2061	LFI_1937	Mv2_1691	Mv5_1916	NV3_1839	NV4_2008	NV5_1834	V11_2036	Vv7_2012	+	CoR	569510	569640	Aspartate 1-decarboxylase - Aspartate alpha-decarboxylase	131	600448	600578
139_2273	F57_1869	K56_2226	K58_2062	LFI_1938	Mv2_1692	Mv5_1917	NV3_1840	NV4_2009	NV5_1835	V11_2037	Vv7_2013	+	CoR	569641	570302	Transketolase	662	600579	601240
139_2274	F57_1870	K56_2227	K58_2063	LFI_1939	Mv2_1693	Mv5_1918	NV3_1841	NV4_2010	NV5_1836	V11_2038	Vv7_2014	+	CoR	570303	570771	Chloride channel protein	469	601241	601709
139_2275	F57_1871	K56_2228	K58_2064	LFI_1940	Mv2_1694	Mv5_1919	NV3_1842	NV4_2011	NV5_1837	V11_2039	Vv7_2015	+	CoR	570772	570971	Putative uncharacterized protein	200	601710	601909
139_2276	F57_1872	K56_2229	K58_2065	LFI_1941	Mv2_1695	Mv5_1920	NV3_1843	NV4_2012	NV5_1838	V11_2040	Vv7_2016	+	CoR	570972	571354	S-adenosylmethionine synthase - MAT - Methionine adenosyltransferase	383	601910	602292
139_2277	F57_1873	K56_2230	K58_2066	LFI_1942	Mv2_1696	Mv5_1921	NV3_1844	NV4_2013	NV5_1839	V11_2041	Vv7_2017	+	CoR	571355	571528	Protein sprT	174	602293	602466
139_2278	F57_1874	K56_2231	K58_2067	LFI_1943	Mv2_1697	Mv5_1922	NV3_1845	NV4_2014	NV5_1840	V11_2042	Vv7_2018	+	CoR	571529	571604	Putative uncharacterized protein	76	602467	602542
139_2279	F57_1875	K56_2232	K58_2068	LFI_1944	Mv2_1698	Mv5_1923	NV3_1846	NV4_2015	NV5_1841	V11_2043	Vv7_2019	+	CoR	571605	571856	Putative endonuclease I	252	602543	602794
139_2280	F57_1876	K56_2233	K58_2069	LFI_1945	Mv2_1699	Mv5_1924	NV3_1847	NV4_2016	NV5_1842	V11_2044	Vv7_2020	+	CoR	571857	572166	Putative transcriptional regulator	310	602795	603104
139_2281	F57_1877	K56_2234	K58_2070	LFI_1946	Mv2_1700	Mv5_1925	NV3_1848	NV4_2017	NV5_1843	V11_2045	Vv7_2021	+	CoR	572167	572368	Putative uncharacterized protein	202	603105	603306
139_2282	F57_1878	K56_2235	K58_2071	LFI_1947	Mv2_1701	Mv5_1926	NV3_1849	NV4_2018	NV5_1844	V11_2046	Vv7_2022	+	CoR	572369	572516	Acetyltransferase, GNAT family	148	603307	603454
139_2283	F57_1879	K56_2236	K58_2072	LFI_1948	Mv2_1702	Mv5_1927	NV3_1850	NV4_2019	NV5_1845	V11_2047	Vv7_2023	+	CoR	572517	573143	Bacterial pre-peptidase C-terminal domain family	627	603455	604081
139_2284	F57_1880	K56_2237	K58_2073	LFI_1949	Mv2_1703	Mv5_1928	NV3_1851	NV4_2020	NV5_1846	V11_2048	Vv7_2024	+	CoR	573144	573877	Metallopeptidase	734	604082	604815
139_2285	F57_1881	K56_2238	K58_2074	LFI_1950	Mv2_1704	Mv5_1929	NV3_1852	NV4_2021	NV5_1847	V11_2049	Vv7_2025	+	CoR	573878	574306	Proline iminopeptidase	429	604816	605244
139_2286	F57_1882	K56_2239	K58_2075	LFI_1952	Mv2_1706	Mv5_1930	NV3_1854	NV4_2022	NV5_1848	V11_2050	Vv7_2026	+	CoR	574307	574616	D-serine deaminase activator	310	605245	605554
139_2287	F57_1883	K56_2240	K58_2076	LFI_1953	Mv2_1707	Mv5_1931	NV3_1855	NV4_2023	NV5_1849	V11_2051	Vv7_2027	+	CoR	574617	575058	Probable D-serine dehydratase - D-serine deaminase	442	605555	605996
139_2288	F57_1884	K56_2241	K58_2077	LFI_1954	Mv2_1708	Mv5_1932	NV3_1856	NV4_2024	NV5_1850	V11_2052	Vv7_2028	+	CoR	575059	575301	Putative uncharacterized protein	243	605997	606239
139_2289	F57_1885	K56_2242	K58_2078	LFI_1955	Mv2_1709	Mv5_1933	NV3_1857	NV4_2025	NV5_1851	V11_2053	Vv7_2029	+	CoR	575302	575618	Glutathione synthetase	317	606240	606556
139_2290	F57_1886	K56_2243	K58_2079	LFI_1956	Mv2_1710	Mv5_1934	NV3_1858	NV4_2026	NV5_1852	V11_2054	Vv7_2030	+	CoR	575619	575811	UPF0301 protein PE36_05288	193	606557	606749
139_2291	F57_1887	K56_2244	K58_2080	LFI_1957	Mv2_1711	Mv5_1935	NV3_1859	NV4_2027	NV5_1853	V11_2055	Vv7_2031	+	CoR	575812	575959	Putative Holliday junction resolvase	148	606750	606897
139_2292	F57_1888	K56_2245	K58_2081	LFI_1958	Mv2_1712	Mv5_1936	NV3_1860	NV4_2028	NV5_1854	V11_2056	Vv7_2032	+	CoR	575960	576133	Putative uncharacterized protein	174	606898	607071
139_2293	F57_1889	K56_2246	K58_2082	LFI_1959	Mv2_1713	Mv5_1937	NV3_1861	NV4_2029	NV5_1855	V11_2057	Vv7_2033	+	CoR	576134	576350	Putative NADH dehydrogenase with NAD(P)-binding domain	217	607072	607288
139_2294	F57_1890	K56_2247	K58_2083	LFI_1960	Mv2_1714	Mv5_1938	NV3_1862	NV4_2030	NV5_1856	V11_2058	Vv7_2034	+	CoR	576351	576665	Transcriptional regulator, LysR family	315	607289	607603
139_2295	F57_1891	K56_2287	K58_2123	LFI_1961	Mv2_1715	Mv5_1939	NV3_1901	NV4_2069	NV5_1857	V11_2060	Vv7_2035	+	CoR	576666	577196	Isocitrate lyase	531	607604	608134
139_2296	F57_1892	K56_2248	K58_2085	LFI_1962	Mv2_1716	Mv5_1940	NV3_1863	NV4_2031	NV5_1858	V11_2061	Vv7_2036	+	CoR	577197	577586	Putative uncharacterized protein	390	608135	608524
139_2297	F57_1893	K56_2249	K58_2086	LFI_1963	Mv2_1717	Mv5_1941	NV3_1864	NV4_2032	NV5_1859	V11_2062	Vv7_2037	+	CoR	577587	577877	MadN protein	291	608525	608815
139_2298	F57_1894	K56_2250	K58_2087	LFI_1964	Mv2_1718	Mv5_1942	NV3_1865	NV4_2033	NV5_1860	V11_2063	Vv7_2038	+	CoR	577878	578174	Putative membrane protein	297	608816	609112
139_2299	F57_1895	K56_2251	K58_2088	LFI_1965	Mv2_1719	Mv5_1943	NV3_1866	NV4_2034	NV5_1861	V11_2064	Vv7_2039	+	CoR	578175	578433	ABC-type glycine betaine transport system,substrate binding domain	259	609113	609371
139_2300	F57_1896	K56_2252	K58_2089	LFI_1966	Mv2_1720	Mv5_1944	NV3_1867	NV4_2035	NV5_1862	V11_2065	Vv7_2040	+	CoR	578434	578633	Cob(I)yrinic acid a,c-diamide adenosyltransferase	200	609372	609571
139_2301	F57_1897	K56_2253	K58_2090	LFI_1967	Mv2_1721	Mv5_1945	NV3_1868	NV4_2036	NV5_1863	V11_2066	Vv7_2041	+	CoR	578634	578846	Putative uncharacterized protein	213	609572	609784
139_2302	F57_1898	K56_2254	K58_2091	LFI_1968	Mv2_1722	Mv5_1946	NV3_1869	NV4_2037	NV5_1864	V11_2067	Vv7_2042	+	CoR	578847	579030	Cobinamide kinase/cobinamide phosphate guanylyltransferase	184	609785	609968
139_2303	F57_1899	K56_2255	K58_2092	LFI_1969	Mv2_1723	Mv5_1947	NV3_1870	NV4_2038	NV5_1865	V11_2068	Vv7_2043	+	CoR	579031	579291	Cobalamin synthase	261	609969	610229
139_2304	F57_1900	K56_2256	K58_2093	LFI_1970	Mv2_1724	Mv5_1948	NV3_1871	NV4_2039	NV5_1866	V11_2069	Vv7_2044	+	CoR	579292	579633	Nicotinate-nucleotide--dimethylbenzimidazole phosphoribosyltransferase - N(1)-alpha-phosphoribosyltransferase	342	610230	610571
139_2305	F57_1901	K56_2257	K58_2094	LFI_1971	Mv2_1725	Mv5_1949	NV3_1872	NV4_2040	NV5_1867	V11_2070	Vv7_2045	+	CoR	579634	580945	Cobaltochelatase	1312	610572	611883
139_2306	F57_1902	K56_2258	K58_2095	LFI_1972	Mv2_1726	Mv5_1950	NV3_1873	NV4_2041	NV5_1868	V11_2071	Vv7_2046	+	CoR	580946	581309	Cobalamin biosynthesis protein CobW	364	611884	612247
139_2307	F57_1903	K56_2259	K58_2096	LFI_1973	Mv2_1727	Mv5_1951	NV3_1874	NV4_2042	NV5_1869	V11_2072	Vv7_2047	+	CoR	581310	581679	Putative uncharacterized protein	370	612248	612617
139_2313	F57_1908	K56_2265	K58_2102	LFI_1980	Mv2_1733	Mv5_1958	NV3_1880	NV4_2048	NV5_1870	V11_2078	Vv7_2053	+	CoR	581680	581932	Precorrin-4 C11-methyltransferase	253	612618	612870
139_2314	F57_1909	K56_2266	K58_2103	LFI_1981	Mv2_1734	Mv5_1959	NV3_1881	NV4_2049	NV5_1871	V11_2079	Vv7_2054	+	CoR	581933	582190	Precorrin-3B C17-methyltransferase region	258	612871	613128
139_2315	F57_1910	K56_2267	K58_2104	LFI_1982	Mv2_1735	Mv5_1960	NV3_1882	NV4_2050	NV5_1872	V11_2080	Vv7_2055	+	CoR	582191	582453	Putative precorrin methylase protein	263	613129	613391
139_2316	F57_1911	K56_2268	K58_2105	LFI_1983	Mv2_1736	Mv5_1961	NV3_1883	NV4_2051	NV5_1873	V11_2081	Vv7_2056	+	CoR	582454	582694	Precorrin-2 C20-methyltransferase	241	613392	613632
139_2317	F57_1912	K56_2269	K58_2106	LFI_1984	Mv2_1737	Mv5_1962	NV3_1884	NV4_2052	NV5_1874	V11_2082	Vv7_2057	+	CoR	582695	583133	Precorrin-6y methylase	439	613633	614071
139_2318	F57_1913	K56_2270	K58_2107	LFI_1985	Mv2_1738	Mv5_1963	NV3_1885	NV4_2053	NV5_1875	V11_2083	Vv7_2058	+	CoR	583134	583346	Precorrin-8X methylmutase	213	614072	614284
139_2319	F57_1914	K56_2271	K58_2108	LFI_1986	Mv2_1739	Mv5_1964	NV3_1886	NV4_2054	NV5_1876	V11_2084	Vv7_2059	+	CoR	583347	583606	Precorrin-6x reductase, putative	260	614285	614544
139_2320	F57_1915	K56_2272	K58_2109	LFI_1987	Mv2_1740	Mv5_1965	NV3_1887	NV4_2055	NV5_1877	V11_2085	Vv7_2060	+	CoR	583607	583971	Putative cobalt-precorrin-6A synthase [deacetylating]	365	614545	614909
139_2321	F57_1916	K56_2273	K58_2110	LFI_1988	Mv2_1741	Mv5_1966	NV3_1888	NV4_2056	NV5_1878	V11_2086	Vv7_2061	+	CoR	583972	584199	Urease accessory protein	228	614910	615137
139_2322	F57_1917	K56_2274	K58_2111	LFI_1989	Mv2_1742	Mv5_1967	NV3_1889	NV4_2057	NV5_1879	V11_2087	Vv7_2062	+	CoR	584200	584637	Cobyrinic acid a,c-diamide synthase	438	615138	615575
139_2323	F57_1918	K56_2275	K58_2112	LFI_1990	Mv2_1743	Mv5_1968	NV3_1890	NV4_2058	NV5_1880	V11_2088	Vv7_2063	+	CoR	584638	585216	Probable magnesium chelatase	579	615576	616154
139_2324	F57_1919	K56_2276	K58_2113	LFI_1991	Mv2_1744	Mv5_1969	NV3_1891	NV4_2059	NV5_1881	V11_2089	Vv7_2064	+	CoR	585217	585413	Phosphoglycerate mutase family protein	197	616155	616351
139_2325	F57_1920	K56_2277	K58_2114	LFI_1992	Mv2_1745	Mv5_1970	NV3_1892	NV4_2060	NV5_1882	V11_2090	Vv7_2065	+	CoR	585414	585733	Putative cobalamin biosynthesis protein D	320	616352	616671
139_2326	F57_1921	K56_2278	K58_2115	LFI_1993	Mv2_1746	Mv5_1971	NV3_1893	NV4_2061	NV5_1883	V11_2091	Vv7_2066	+	CoR	585734	586069	CobC protein	336	616672	617007
139_2327	F57_1922	K56_2279	K58_2116	LFI_1994	Mv2_1747	Mv5_1972	NV3_1894	NV4_2062	NV5_1884	V11_2092	Vv7_2067	+	CoR	586070	586267	Ribosomal RNA large subunit methyltransferase L - 23S rRNA m2G2445 methyltransferase - rRNA (guanine-N(2)-)-methyltransferase rlmL	198	617008	617205
139_2328	F57_1923	K56_2280	K58_2117	LFI_1995	Mv2_1748	Mv5_1973	NV3_1895	NV4_2063	NV5_1885	V11_2093	Vv7_2068	+	CoR	586268	586662	Cystathionine beta-lyase	395	617206	617600
139_2329	F57_1924	K56_2281	K58_2118	LFI_1996	Mv2_1750	Mv5_1974	NV3_1896	NV4_2064	NV5_1886	V11_2094	Vv7_2069	+	CoR	586663	587119	Putative sodium/alanine symporter	457	617601	618057
139_2330	F57_1925	K56_2282	K58_2119	LFI_1997	Mv2_1751	Mv5_1975	NV3_1897	NV4_2065	NV5_1887	V11_2095	Vv7_2070	+	CoR	587120	587180		61	618058	618118
139_2331	F57_1926	K56_2283	K58_2120	LFI_1998	Mv2_1752	Mv5_1976	NV3_1898	NV4_2066	NV5_1888	V11_2096	Vv7_2071	+	CoR	587181	587746	Hypothetical methyl-accepting chemotaxis protein	566	618119	618684
139_2333	F57_1927	K56_2285	K58_2121	LFI_1999	Mv2_1754	Mv5_1977	NV3_1899	NV4_2067	NV5_1889	V11_2097	Vv7_2072	+	CoR	587747	588253	Putative uncharacterized protein	507	618685	619191
139_2334	F57_1928	K56_2286	K58_2122	LFI_2000	Mv2_1755	Mv5_1978	NV3_1900	NV4_2068	NV5_1890	V11_2098	Vv7_2073	+	CoR	588254	588521	SPFH domain/band 7 family domain protein	268	619192	619459
139_2335	F57_1929	K56_2288	K58_2125	LFI_2001	Mv2_1756	Mv5_1979	NV3_1902	NV4_2070	NV5_1891	V11_2100	Vv7_2074	+	CoR	588522	589059	Malate synthase	538	619460	619997
139_2336	F57_1930	K56_2289	K58_2126	LFI_2002	Mv2_1757	Mv5_1980	NV3_1903	NV4_2071	NV5_1892	V11_2101	Vv7_2075	+	CoR	589060	589361	Hydrolase, alpha/beta fold family	302	619998	620299
139_2337	F57_1931	K56_2290	K58_2127	LFI_2003	Mv2_1758	Mv5_1981	NV3_1904	NV4_2072	NV5_1893	V11_2102	Vv7_2076	+	CoR	589362	589596	Putative phosphate transport system regulatory protein PhoU	235	620300	620534
139_2338	F57_1932	K56_2291	K58_2128	LFI_2004	Mv2_1759	Mv5_1982	NV3_1905	NV4_2073	NV5_1894	V11_2103	Vv7_2077	+	CoR	589597	589868	Phosphate ABC transporter, ATP-binding protein	272	620535	620806
139_2339	F57_1933	K56_2292	K58_2129	LFI_2005	Mv2_1760	Mv5_1983	NV3_1906	NV4_2074	NV5_1895	V11_2104	Vv7_2078	+	CoR	589869	590416	Putative phosphate transport system permease protein	548	620807	621354
139_2340	F57_1934	K56_2293	K58_2130	LFI_2006	Mv2_1761	Mv5_1984	NV3_1907	NV4_2075	NV5_1896	V11_2105	Vv7_2079	+	CoR	590417	591152	Putative phosphate ABC transporter, permease protein	736	621355	622090
139_2341	F57_1935	K56_2294	K58_2131	LFI_2007	Mv2_1762	Mv5_1985	NV3_1908	NV4_2076	NV5_1897	V11_2106	Vv7_2080	+	CoR	591153	591319	Putative uncharacterized protein	167	622091	622257
139_2342	F57_1936	K56_2295	K58_2132	LFI_2008	Mv2_1763	Mv5_1986	NV3_1909	NV4_2077	NV5_1898	V11_2107	Vv7_2081	+	CoR	591320	591805	Hypothetical nitrate transporter	486	622258	622743
139_2343	F57_1937	K56_2296	K58_2133	LFI_2009	Mv2_1764	Mv5_1987	NV3_1910	NV4_2078	NV5_1899	V11_2108	Vv7_2082	+	CoR	591806	592130	Putative phosphate ABC transporter, periplasmic phosphate-bindingprotein	325	622744	623068
139_2345	F57_1939	K56_2298	K58_2135	LFI_2010	Mv2_1765	Mv5_1989	NV3_1911	NV4_2080	NV5_1900	V11_2110	Vv7_2084	+	CoR	592131	592562	Putative histidine protein kinase PhoR	432	623069	623500
139_2346	F57_1940	K56_2299	K58_2136	LFI_2011	Mv2_1766	Mv5_1990	NV3_1912	NV4_2081	NV5_1901	V11_2111	Vv7_2085	+	CoR	592563	592790	Response regulator	228	623501	623728
139_2347	F57_1941	K56_2300	K58_2137	LFI_2012	Mv2_1767	Mv5_1991	NV3_1913	NV4_2082	NV5_1902	V11_2112	Vv7_2086	+	CoR	592791	593095	Recombination-associated protein rdgC	305	623729	624033
139_2348	F57_1942	K56_2301	K58_2138	LFI_2013	Mv2_1768	Mv5_1992	NV3_1914	NV4_2083	NV5_1903	V11_2113	Vv7_2087	+	CoR	593096	593479	NptA protein	384	624034	624417
139_2349	F57_1943	K56_2302	K58_2139	LFI_2014	Mv2_1769	Mv5_1993	NV3_1915	NV4_2084	NV5_1904	V11_2114	Vv7_2088	+	CoR	593480	593935	Peptidase family U32	456	624418	624873
139_2350	F57_1944	K56_2303	K58_2140	LFI_2015	Mv2_1770	Mv5_1994	NV3_1916	NV4_2085	NV5_1905	V11_2115	Vv7_2089	+	CoR	593936	594022	Ferredoxin	87	624874	624960
139_2351	F57_1945	K56_2304	K58_2141	LFI_2016	Mv2_1771	Mv5_1995	NV3_1917	NV4_2086	NV5_1906	V11_2116	Vv7_2090	+	CoR	594023	594219	Ribosomal-protein-alanine acetyltransferase (Acetylating enzyme forN-terminal of ribosomal protein S5)	197	624961	625157
139_2352	F57_1946	K56_2305	K58_2142	LFI_2017	Mv2_1772	Mv5_1996	NV3_1918	NV4_2087	NV5_1907	V11_2117	Vv7_2091	+	CoR	594220	594413	Putative uncharacterized protein	194	625158	625351
139_2353	F57_1947	K56_2306	K58_2143	LFI_2018	Mv2_1773	Mv5_1997	NV3_1919	NV4_2088	NV5_1908	V11_2118	Vv7_2092	+	CoR	594414	594589	Sterol binding protein	176	625352	625527
139_2354	F57_1948	K56_2307	K58_2144	LFI_2019	Mv2_1774	Mv5_1998	NV3_1920	NV4_2089	NV5_1909	V11_2119	Vv7_2093	+	CoR	594590	594920	Putative protease	331	625528	625858
139_2355	F57_1949	K56_2308	K58_2145	LFI_2021	Mv2_1775	Mv5_1999	NV3_1921	NV4_2090	NV5_1910	V11_2120	Vv7_2094	+	CoR	594921	595213	Collagenase	293	625859	626151
139_2356	F57_1950	K56_2309	K58_2146	LFI_2022	Mv2_1776	Mv5_2000	NV3_1922	NV4_2091	NV5_1911	V11_2121	Vv7_2095	+	CoR	595214	595509	TPR repeat-containing protein	296	626152	626447
139_2357	F57_1951	K56_2310	K58_2147	LFI_2023	Mv2_1777	Mv5_2001	NV3_1923	NV4_2092	NV5_1912	V11_2122	Vv7_2096	+	CoR	595510	596214	Polyribonucleotide nucleotidyltransferase - Polynucleotide phosphorylase	705	626448	627152
139_2358	F57_1952	K56_2311	K58_2148	LFI_2024	Mv2_1778	Mv5_2002	NV3_1924	NV4_2093	NV5_1913	V11_2123	Vv7_2097	+	CoR	596215	596303	30S ribosomal protein S15	89	627153	627241
139_2359	F57_1953	K56_2312	K58_2149	LFI_2025	Mv2_1779	Mv5_2003	NV3_1925	NV4_2094	NV5_1914	V11_2124	Vv7_2098	+	CoR	596304	596624	tRNA pseudouridine synthase B - tRNA pseudouridine 55 synthase - tRNA pseudouridylate synthase - tRNA-uridine isomerase	321	627242	627562
139_2360	F57_1954	K56_2313	K58_2150	LFI_2026	Mv2_1780	Mv5_2004	NV3_1926	NV4_2095	NV5_1915	V11_2125	Vv7_2099	+	CoR	596625	596765	Ribosome-binding factor A	141	627563	627703
139_2361	F57_1955	K56_2314	K58_2151	LFI_2027	Mv2_1781	Mv5_2005	NV3_1927	NV4_2096	NV5_1916	V11_2126	Vv7_2100	+	CoR	596766	597664	Translation initiation factor IF-2	899	627704	628602
139_2362	F57_1956	K56_2315	K58_2152	LFI_2030	Mv2_1782	Mv5_2006	NV3_1928	NV4_2097	NV5_1917	V11_2127	Vv7_2101	+	CoR	597665	598163	N utilization substance protein A	499	628603	629101
139_2363	F57_1957	K56_2316	K58_2153	LFI_2032	Mv2_1783	Mv5_2007	NV3_1929	NV4_2098	NV5_1918	V11_2128	Vv7_2102	+	CoR	598164	598315	Ribosome maturation factor rimP	152	629102	629253
139_2365	F57_1959	K56_2318	K58_2155	LFI_2034	Mv2_1785	Mv5_2009	NV3_1931	NV4_2100	NV5_1920	V11_2130	Vv7_2104	+	CoR	598316	598421	Biopolymer transport protein	106	629254	629359
139_2366	F57_1960	K56_2319	K58_2156	LFI_2035	Mv2_1786	Mv5_2010	NV3_1932	NV4_2101	NV5_1921	V11_2131	Vv7_2105	+	CoR	598422	598865	Phosphoglucosamine mutase	444	629360	629803
139_2367	F57_1961	K56_2320	K58_2157	LFI_2036	Mv2_1787	Mv5_2011	NV3_1933	NV4_2102	NV5_1922	V11_2132	Vv7_2106	+	CoR	598866	599148	Dihydropteroate synthase	283	629804	630086
139_2368	F57_1962	K56_2321	K58_2158	LFI_2037	Mv2_1788	Mv5_2012	NV3_1934	NV4_2103	NV5_1923	V11_2133	Vv7_2107	+	CoR	599149	599792	ATP-dependent zinc metalloprotease FtsH	644	630087	630730
139_2369	F57_1963	K56_2322	K58_2159	LFI_2038	Mv2_1789	Mv5_2013	NV3_1935	NV4_2104	NV5_1924	V11_2134	Vv7_2108	+	CoR	599793	600022	Ribosomal RNA large subunit methyltransferase E - 23S rRNA Um2552 methyltransferase - rRNA (uridine-2'-O-)-methyltransferase	230	630731	630960
139_2370	F57_1964	K56_2323	K58_2160	LFI_2039	Mv2_1790	Mv5_2014	NV3_1936	NV4_2105	NV5_1925	V11_2135	Vv7_2109	+	CoR	600023	600120	Putative uncharacterized protein	98	630961	631058
139_2371	F57_1965	K56_2324	K58_2161	LFI_2040	Mv2_1791	Mv5_2015	NV3_1937	NV4_2106	NV5_1926	V11_2136	Vv7_2110	+	CoR	600121	600279	Transcription elongation factor greA - Transcript cleavage factor greA	159	631059	631217
139_2372	F57_1966	K56_2325	K58_2162	LFI_2041	Mv2_1792	Mv5_2016	NV3_1938	NV4_2107	NV5_1927	V11_2137	Vv7_2111	+	CoR	600280	600489	Putative uncharacterized protein	210	631218	631427
139_2373	F57_1967	K56_2326	K58_2163	LFI_2042	Mv2_1793	Mv5_2017	NV3_1939	NV4_2108	NV5_1928	V11_2138	Vv7_2112	+	CoR	600490	600887	Tyrosyl-tRNA synthetase - Tyrosine--tRNA ligase	398	631428	631825
139_2374	F57_1968	K56_2327	K58_2164	LFI_2043	Mv2_1794	Mv5_2018	NV3_1940	NV4_2109	NV5_1929	V11_2139	Vv7_2113	+	CoR	600888	601319	Putative peptidase, M23/M37 family	432	631826	632257
139_2375	F57_1969	K56_2328	K58_2165	LFI_2045	Mv2_1795	Mv5_2019	NV3_1941	NV4_2110	NV5_1930	V11_2140	Vv7_2114	+	CoR	601320	601717	Anhydro-N-acetylmuramic acid kinase - AnhMurNAc kinase	398	632258	632655
139_2376	F57_1970	K56_2329	K58_2166	LFI_2046	Mv2_1796	Mv5_2020	NV3_1942	NV4_2111	NV5_1931	V11_2141	Vv7_2115	+	CoR	601718	601935	Protein grpE - HSP-70 cofactor	218	632656	632873
139_2377	F57_1971	K56_2330	K58_2167	LFI_2047	Mv2_1797	Mv5_2021	NV3_1943	NV4_2112	NV5_1932	V11_2142	Vv7_2116	+	CoR	601936	602228	Probable inorganic polyphosphate/ATP-NAD kinase	293	632874	633166
139_2378	F57_1972	K56_2331	K58_2168	LFI_2048	Mv2_1798	Mv5_2022	NV3_1944	NV4_2113	NV5_1933	V11_2143	Vv7_2117	+	CoR	602229	602781	DNA repair protein RecN	553	633167	633719
139_2379	F57_1973	K56_2332	K58_2169	LFI_2049	Mv2_1799	Mv5_2023	NV3_1945	NV4_2114	NV5_1934	V11_2144	Vv7_2118	+	CoR	602782	602899	Small protein A	118	633720	633837
139_2380	F57_1974	K56_2333	K58_2170	LFI_2050	Mv2_1800	Mv5_2024	NV3_1946	NV4_2115	NV5_1935	V11_2145	Vv7_2119	+	CoR	602900	603007	Putative uncharacterized protein	108	633838	633945
139_2381	F57_1975	K56_2334	K58_2171	LFI_2051	Mv2_1801	Mv5_2025	NV3_1947	NV4_2116	NV5_1936	V11_2146	Vv7_2120	+	CoR	603008	603154	Putative uncharacterized protein	147	633946	634092
139_2382	F57_1976	K56_2335	K58_2172	LFI_2052	Mv2_1802	Mv5_2026	NV3_1948	NV4_2117	NV5_1937	V11_2147	Vv7_2121	+	CoR	603155	603313	SsrA-binding protein	159	634093	634251
139_2384	F57_1978	K56_2337	K58_2174	LFI_2054	Mv2_1804	Mv5_2028	NV3_1950	NV4_2119	NV5_1939	V11_2149	Vv7_2123	+	CoR	603314	603403	Putative uncharacterized protein	90	634252	634341
139_2385	F57_1980	K56_2338	K58_2175	LFI_2056	Mv2_1806	Mv5_2029	NV3_1952	NV4_2120	NV5_1941	V11_2150	Vv7_2124	+	CoR	603404	604068	Putative uncharacterized protein	665	634342	635006
139_2386	F57_1982	K56_2339	K58_2176	LFI_2057	Mv2_1807	Mv5_2032	NV3_1953	NV4_2122	NV5_1942	V11_2151	Vv7_2125	+	CoR	604069	604233	Phenylacetic acid degradation-related protein	165	635007	635171
139_2388	F57_1984	K56_2341	K58_2178	LFI_2059	Mv2_1809	Mv5_2034	NV3_1955	NV4_2124	NV5_1944	V11_2153	Vv7_2127	+	CoR	604234	605152	Protease	919	635172	636090
139_2389	F57_1985	K56_2342	K58_2179	LFI_2060	Mv2_1810	Mv5_2035	NV3_1956	NV4_2125	NV5_1945	V11_2154	Vv7_2128	+	CoR	605153	605256	Putative uncharacterized protein	104	636091	636194
139_2391	F57_1986	K56_2344	K58_2181	LFI_2062	Mv2_1812	Mv5_2037	NV3_1958	NV4_2127	NV5_1946	V11_2156	Vv7_2130	+	CoR	605257	605590	Putative ribose operon repressor, rbsR	334	636195	636528
139_2392	F57_1987	K56_2345	K58_2182	LFI_2064	Mv2_1813	Mv5_2038	NV3_1959	NV4_2128	NV5_1947	V11_2157	Vv7_2131	+	CoR	605591	605896	Ribokinase	306	636529	636834
139_2393	F57_1988	K56_2346	K58_2183	LFI_2065	Mv2_1814	Mv5_2039	NV3_1960	NV4_2129	NV5_1948	V11_2158	Vv7_2132	+	CoR	605897	606188	Putative ribose ABC transporter, periplasmic D-ribose-bindingprotein	292	636835	637126
139_2394	F57_1989	K56_2347	K58_2184	LFI_2067	Mv2_1815	Mv5_2040	NV3_1961	NV4_2130	NV5_1949	V11_2159	Vv7_2133	+	CoR	606189	606526	Ribose ABC transporter, permease protein	338	637127	637464
139_2396	F57_1991	K56_2350	K58_2186	LFI_2070	Mv2_1817	Mv5_2042	NV3_1963	NV4_2132	NV5_1951	V11_2161	Vv7_2135	+	CoR	606527	606665	D-ribose pyranase	139	637465	637603
139_2397	F57_1992	K56_2351	K58_2187	LFI_2072	Mv2_1818	Mv5_2043	NV3_1964	NV4_2133	NV5_1952	V11_2162	Vv7_2136	+	CoR	606666	606819	Putative uncharacterized protein	154	637604	637757
139_2398	F57_1993	K56_2352	K58_2188	LFI_2073	Mv2_1819	Mv5_2044	NV3_1965	NV4_2134	NV5_1953	V11_2163	Vv7_2137	+	CoR	606820	607107	Putative outer membrane protein ompK	288	637758	638045
139_2399	F57_1994	K56_2353	K58_2189	LFI_2074	Mv2_1820	Mv5_2045	NV3_1966	NV4_2135	NV5_1954	V11_2164	Vv7_2138	+	CoR	607108	607386	Putative outer membrane protein OmpK	279	638046	638324
139_2404	F57_1999	K56_2358	K58_2194	LFI_2080	Mv2_1825	Mv5_2050	NV3_1971	NV4_2140	NV5_1957	V11_2169	Vv7_2143	+	CoR	607387	607935	5'-nucleotidase	549	638325	638873
139_2405	F57_2000	K56_2359	K58_2195	LFI_2081	Mv2_1826	Mv5_2051	NV3_1972	NV4_2141	NV5_1959	V11_2170	Vv7_2144	+	CoR	607936	608275	Oligopeptide transport ATP-binding protein OppF	340	638874	639213
139_2406	F57_2001	K56_2360	K58_2196	LFI_2082	Mv2_1827	Mv5_2052	NV3_1973	NV4_2142	NV5_1960	V11_2171	Vv7_2145	+	CoR	608276	608596	Oligopeptide transport ATP-binding protein OppD	321	639214	639534
139_2407	F57_2002	K56_2361	K58_2197	LFI_2083	Mv2_1828	Mv5_2053	NV3_1974	NV4_2143	NV5_1961	V11_2172	Vv7_2146	+	CoR	608597	608896	Oligopeptide ABC transporter, permease protein	300	639535	639834
139_2408	F57_2003	K56_2362	K58_2198	LFI_2084	Mv2_1829	Mv5_2054	NV3_1975	NV4_2144	NV5_1962	V11_2173	Vv7_2147	+	CoR	608897	609202	Oligopeptide transport system permease protein OppB	306	639835	640140
139_2409	F57_2004	K56_2363	K58_2199	LFI_2085	Mv2_1830	Mv5_2055	NV3_1976	NV4_2145	NV5_1963	V11_2174	Vv7_2148	+	CoR	609203	609756	OppA	554	640141	640694
139_2410	F57_2005	K56_2364	K58_2200	LFI_2086	Mv2_1831	Mv5_2056	NV3_1977	NV4_2146	NV5_1964	V11_2175	Vv7_2149	+	CoR	609757	610109	Putative lactonizing lipase	353	640695	641047
139_2413	F57_2007	K56_2367	K58_2202	LFI_2088	Mv2_1833	Mv5_2058	NV3_1979	NV4_2148	NV5_1966	V11_2177	Vv7_2151	+	CoR	610110	610414	Sodium-driven polar flagellar protein MotB	305	641048	641352
139_2414	F57_2008	K56_2368	K58_2203	LFI_2089	Mv2_1834	Mv5_2059	NV3_1980	NV4_2149	NV5_1967	V11_2178	Vv7_2152	+	CoR	610415	610692	Flagellar motor protein	278	641353	641630
139_2415	F57_2009	K56_2369	K58_2204	LFI_2090	Mv2_1835	Mv5_2060	NV3_1981	NV4_2150	NV5_1968	V11_2179	Vv7_2153	+	CoR	610693	610773	Exodeoxyribonuclease 7 small subunit - Exodeoxyribonuclease VII small subunit	81	641631	641711
139_2416	F57_2010	K56_2370	K58_2205	LFI_2091	Mv2_1836	Mv5_2061	NV3_1982	NV4_2151	NV5_1969	V11_2180	Vv7_2154	+	CoR	610774	611069	Geranyltranstransferase	296	641712	642007
139_2417	F57_2011	K56_2371	K58_2206	LFI_2092	Mv2_1837	Mv5_2062	NV3_1983	NV4_2152	NV5_1970	V11_2181	Vv7_2155	+	CoR	611070	611690	1-deoxy-D-xylulose-5-phosphate synthase - 1-deoxyxylulose-5-phosphate synthase	621	642008	642628
139_2418	F57_2012	K56_2372	K58_2207	LFI_2093	Mv2_1838	Mv5_2063	NV3_1984	NV4_2153	NV5_1971	V11_2182	Vv7_2156	+	CoR	611691	611857	Phosphatidylglycerophosphatase A	167	642629	642795
139_2419	F57_2013	K56_2373	K58_2208	LFI_2094	Mv2_1839	Mv5_2064	NV3_1985	NV4_2154	NV5_1972	V11_2183	Vv7_2157	+	CoR	611858	612212	Thiamine monophosphate kinase	355	642796	643150
139_2420	F57_2014	K56_2374	K58_2209	LFI_2095	Mv2_1840	Mv5_2065	NV3_1986	NV4_2155	NV5_1973	V11_2184	Vv7_2158	+	CoR	612213	612352	N utilization substance protein B homolog	140	643151	643290
139_2421	F57_2015	K56_2375	K58_2210	LFI_2096	Mv2_1841	Mv5_2066	NV3_1987	NV4_2156	NV5_1974	V11_2185	Vv7_2159	+	CoR	612353	612513	6,7-dimethyl-8-ribityllumazine synthase - Riboflavin synthase beta chain	161	643291	643451
139_2422	F57_2016	K56_2376	K58_2211	LFI_2097	Mv2_1842	Mv5_2067	NV3_1988	NV4_2157	NV5_1975	V11_2186	Vv7_2160	+	CoR	612514	612882	3,4-dihydroxy-2-butanone-4-phosphate synthase	369	643452	643820
139_2423	F57_2017	K56_2377	K58_2212	LFI_2098	Mv2_1843	Mv5_2068	NV3_1989	NV4_2158	NV5_1976	V11_2187	Vv7_2161	+	CoR	612883	613103	Riboflavin synthase subunit alpha	221	643821	644041
139_2424	F57_2018	K56_2378	K58_2213	LFI_2099	Mv2_1844	Mv5_2069	NV3_1990	NV4_2159	NV5_1977	V11_2188	Vv7_2162	+	CoR	613104	613527	Putative pyrimidine deaminase/pyrimidine reductase	424	644042	644465
139_2425	F57_2019	K56_2379	K58_2214	LFI_2100	Mv2_1845	Mv5_2070	NV3_1991	NV4_2160	NV5_1978	V11_2189	Vv7_2163	+	CoR	613528	613676	Transcriptional repressor NrdR	149	644466	644614
139_2426	F57_2020	K56_2380	K58_2215	LFI_2101	Mv2_1846	Mv5_2071	NV3_1992	NV4_2161	NV5_1979	V11_2190	Vv7_2164	+	CoR	613677	614156	Putative uncharacterized protein	480	644615	645094
139_2427	F57_2021	K56_2381	K58_2216	LFI_2102	Mv2_1847	Mv5_2072	NV3_1993	NV4_2162	NV5_1980	V11_2191	Vv7_2165	+	CoR	614157	614253	Putative uncharacterized protein	97	645095	645191
139_2428	F57_2022	K56_2382	K58_2217	LFI_2103	Mv2_1848	Mv5_2073	NV3_1994	NV4_2163	NV5_1981	V11_2192	Vv7_2166	+	CoR	614254	614670	Serine hydroxymethyltransferase	417	645192	645608
139_2429	F57_2023	K56_2383	K58_2218	LFI_2104	Mv2_1849	Mv5_2074	NV3_1995	NV4_2164	NV5_1982	V11_2193	Vv7_2167	+	CoR	614671	614887	Chaperone protein TorD	217	645609	645825
139_2430	F57_2024	K56_2384	K58_2219	LFI_2105	Mv2_1850	Mv5_2075	NV3_1996	NV4_2165	NV5_1983	V11_2194	Vv7_2168	+	CoR	614888	615185	UTP-glucose-1-phosphate uridylyltransferase	298	645826	646123
139_2431	F57_2025	K56_2385	K58_2220	LFI_2106	Mv2_1851	Mv5_2076	NV3_1997	NV4_2166	NV5_1984	V11_2195	Vv7_2169	+	CoR	615186	615520	Putative nucleotide sugar epimerase	335	646124	646458
139_2432	F57_2026	K56_2386	K58_2221	LFI_2107	Mv2_1852	Mv5_2077	NV3_1998	NV4_2167	NV5_1985	V11_2196	Vv7_2170	+	CoR	615521	615933	Nucleotide sugar dehydrogenase	413	646459	646871
139_2433	F57_2027	K56_2387	K58_2222	LFI_2108	Mv2_1853	Mv5_2078	NV3_1999	NV4_2168	NV5_1986	V11_2197	Vv7_2171	+	CoR	615934	616294	Putative capsular polysaccharide biosynthesis protein	361	646872	647232
139_2434	F57_2028	K56_2388	K58_2223	LFI_2109	Mv2_1854	Mv5_2079	NV3_2000	NV4_2169	NV5_1987	V11_2198	Vv7_2172	+	CoR	616295	616644	Putative polysaccharide biosynthesis protein, NeuB	350	647233	647582
139_2435	F57_2029	K56_2389	K58_2224	LFI_2110	Mv2_1855	Mv5_2080	NV3_2001	NV4_2170	NV5_1988	V11_2199	Vv7_2173	+	CoR	616645	617174	Hypothetical FlmD	530	647583	648112
139_2436	F57_2030	K56_2390	K58_2225	LFI_2111	Mv2_1856	Mv5_2081	NV3_2002	NV4_2171	NV5_1989	V11_2200	Vv7_2174	+	CoR	617175	617398	Putative NeuA	224	648113	648336
139_2437	F57_2031	K56_2391	K58_2226	LFI_2112	Mv2_1857	Mv5_2082	NV3_2003	NV4_2172	NV5_1990	V11_2201	Vv7_2175	+	CoR	617399	617789	Putative FlmB	391	648337	648727
139_2438	F57_2032	K56_2392	K58_2227	LFI_2113	Mv2_1858	Mv5_2083	NV3_2004	NV4_2173	NV5_1991	V11_2202	Vv7_2176	+	CoR	617790	618122	Polysaccharide biosynthesis protein	333	648728	649060
139_2439	F57_2033	K56_2393	K58_2228	LFI_2114	Mv2_1859	Mv5_2084	NV3_2005	NV4_2174	NV5_1992	V11_2203	Vv7_2177	+	CoR	618123	618561	O-antigen ligase	439	649061	649499
139_2440	F57_2035	K56_2394	K58_2229	LFI_2116	Mv2_1861	Mv5_2085	NV3_2007	NV4_2175	NV5_1993	V11_2204	Vv7_2178	+	CoR	618562	618947	Hypothetical glycosyl transferase	386	649500	649885
139_2441	F57_2036	K56_2395	K58_2231	LFI_2118	Mv2_1863	Mv5_2086	NV3_2008	NV4_2176	NV5_1994	V11_2206	Vv7_2180	+	CoR	618948	619348	Hypothetical glycosyl transferase	401	649886	650286
139_2442	F57_2037	K56_2396	K58_2232	LFI_2119	Mv2_1864	Mv5_2087	NV3_2009	NV4_2177	NV5_1995	V11_2207	Vv7_2181	+	CoR	619349	619822	Putative RNAse with metallo-beta-lactamase-like domain	474	650287	650760
139_2443	F57_2038	K56_2397	K58_2233	LFI_2120	Mv2_1865	Mv5_2088	NV3_2010	NV4_2178	NV5_1996	V11_2208	Vv7_2182	+	CoR	619823	620171	Undecaprenyl-phosphate alpha-N-acetylglucosaminyl 1-phosphatetransferase	349	650761	651109
139_2472	F57_2060	K56_2427	K58_2262	LFI_2149	Mv2_1896	Mv5_2118	NV3_2041	NV4_2208	NV5_2012	V11_2237	Vv7_2211	+	CoR	620172	620905	Chain length regulator (Capsular polysaccharide biosynthesis)	734	651110	651843
139_2473	F57_2061	K56_2428	K58_2263	LFI_2150	Mv2_1897	Mv5_2119	NV3_2042	NV4_2209	NV5_2013	V11_2238	Vv7_2212	+	CoR	620906	621048	Protein tyrosine phosphatase	143	651844	651986
139_2474	F57_2062	K56_2429	K58_2264	LFI_2151	Mv2_1898	Mv5_2120	NV3_2043	NV4_2210	NV5_2014	V11_2239	Vv7_2213	+	CoR	621049	621435	Periplasmic protein involved in capsular polysaccharide export	387	651987	652373
139_2475	F57_2064	K56_2430	K58_2265	LFI_2153	Mv2_1900	Mv5_2121	NV3_2045	NV4_2211	NV5_2015	V11_2240	Vv7_2214	+	CoR	621436	621843	Putative uncharacterized protein	408	652374	652781
139_2476	F57_2065	K56_2431	K58_2266	LFI_2154	Mv2_1901	Mv5_2122	NV3_2046	NV4_2212	NV5_2016	V11_2241	Vv7_2215	+	CoR	621844	622076	Putative methyltransferase SAM dependent	233	652782	653014
139_2477	F57_2066	K56_2432	K58_2267	LFI_2155	Mv2_1902	Mv5_2123	NV3_2047	NV4_2213	NV5_2017	V11_2242	Vv7_2216	+	CoR	622077	622332	Putative ABC superfamily (Membrane) transport protein	256	653015	653270
139_2478	F57_2067	K56_2433	K58_2268	LFI_2156	Mv2_1903	Mv5_2124	NV3_2048	NV4_2214	NV5_2018	V11_2243	Vv7_2217	+	CoR	622333	622651	ABC transporter, ATP-binding protein	319	653271	653589
139_2479	F57_2068	K56_2434	K58_2269	LFI_2157	Mv2_1904	Mv5_2125	NV3_2049	NV4_2215	NV5_2019	V11_2244	Vv7_2218	+	CoR	622652	622828	Hypoxanthine-guanine phosphoribosyltransferase	177	653590	653766
139_2480	F57_2069	K56_2435	K58_2270	LFI_2158	Mv2_1905	Mv5_2126	NV3_2050	NV4_2216	NV5_2020	V11_2245	Vv7_2219	+	CoR	622829	623037	SmcR-like protein VvpR	209	653767	653975
139_2481	F57_2070	K56_2436	K58_2271	LFI_2159	Mv2_1906	Mv5_2127	NV3_2051	NV4_2217	NV5_2021	V11_2246	Vv7_2220	+	CoR	623038	623244	3-octaprenyl-4-hydroxybenzoate carboxy-lyase	207	653976	654182
139_2482	F57_2071	K56_2437	K58_2272	LFI_2160	Mv2_1907	Mv5_2128	NV3_2052	NV4_2218	NV5_2022	V11_2247	Vv7_2221	+	CoR	623245	623715	UDP-N-acetylmuramate-alanine ligase	471	654183	654653
139_2483	F57_2072	K56_2438	K58_2273	LFI_2161	Mv2_1908	Mv5_2129	NV3_2053	NV4_2219	NV5_2023	V11_2248	Vv7_2222	+	CoR	623716	623949	Putative uncharacterized protein	234	654654	654887
139_2484	F57_2073	K56_2439	K58_2274	LFI_2162	Mv2_1909	Mv5_2130	NV3_2054	NV4_2220	NV5_2024	V11_2249	Vv7_2223	+	CoR	623950	624326	Phosphoserine phosphatase	377	654888	655264
139_2485	F57_2074	K56_2440	K58_2275	LFI_2163	Mv2_1910	Mv5_2131	NV3_2055	NV4_2221	NV5_2025	V11_2250	Vv7_2224	+	CoR	624327	625112	Putative uncharacterized protein	786	655265	656050
139_2486	F57_2075	K56_2441	K58_2276	LFI_2164	Mv2_1911	Mv5_2132	NV3_2056	NV4_2222	NV5_2026	V11_2251	Vv7_2225	+	CoR	625113	625655	PAS:GGDEF	543	656051	656593
139_2487	F57_2076	K56_2442	K58_2277	LFI_2165	Mv2_1912	Mv5_2133	NV3_2057	NV4_2223	NV5_2027	V11_2252	Vv7_2226	+	CoR	625656	626211	Putative uncharacterized protein	556	656594	657149
139_2488	F57_2077	K56_2443	K58_2278	LFI_2166	Mv2_1913	Mv5_2134	NV3_2058	NV4_2224	NV5_2028	V11_2253	Vv7_2227	+	CoR	626212	626448	Purine nucleoside phosphorylase deoD-type	237	657150	657386
139_2489	F57_2078	K56_2444	K58_2279	LFI_2167	Mv2_1914	Mv5_2135	NV3_2059	NV4_2225	NV5_2029	V11_2254	Vv7_2228	+	CoR	626449	626852	Phosphopentomutase - Phosphodeoxyribomutase	404	657387	657790
139_2490	F57_2079	K56_2445	K58_2280	LFI_2168	Mv2_1915	Mv5_2136	NV3_2060	NV4_2226	NV5_2030	V11_2255	Vv7_2229	+	CoR	626853	627295	Thymidine phosphorylase - TdRPase	443	657791	658233
139_2491	F57_2080	K56_2446	K58_2281	LFI_2169	Mv2_1916	Mv5_2137	NV3_2061	NV4_2227	NV5_2031	V11_2256	Vv7_2230	+	CoR	627296	627559	Deoxyribose-phosphate aldolase - Phosphodeoxyriboaldolase	264	658234	658497
139_2493	F57_2083	K56_2448	K58_2283	LFI_2172	Mv2_1919	Mv5_2140	NV3_2064	NV4_2229	NV5_2034	V11_2259	Vv7_2232	+	CoR	627560	627814	Putative hydrolase	255	658498	658752
139_2494	F57_2084	K56_2449	K58_2284	LFI_2173	Mv2_1920	Mv5_2141	NV3_2065	NV4_2230	NV5_2035	V11_2260	Vv7_2233	+	CoR	627815	628157	GGDEF family protein	343	658753	659095
139_2495	F57_2085	K56_2450	K58_2285	LFI_2174	Mv2_1921	Mv5_2142	NV3_2066	NV4_2231	NV5_2036	V11_2261	Vv7_2234	+	CoR	628158	628847	Protease II	690	659096	659785
139_2496	F57_2086	K56_2451	K58_2286	LFI_2175	Mv2_1922	Mv5_2143	NV3_2067	NV4_2232	NV5_2037	V11_2262	Vv7_2235	+	CoR	628848	629463	Helicase	616	659786	660401
139_2497	F57_2087	K56_2452	K58_2287	LFI_2176	Mv2_1923	Mv5_2144	NV3_2068	NV4_2233	NV5_2038	V11_2263	Vv7_2236	+	CoR	629464	629991	Peptide chain release factor 3	528	660402	660929
139_2498	F57_2088	K56_2453	K58_2288	LFI_2177	Mv2_1924	Mv5_2145	NV3_2069	NV4_2234	NV5_2039	V11_2264	Vv7_2237	+	CoR	629992	630565	Sulfate permease family protein	574	660930	661503
139_2499	F57_2089	K56_2454	K58_2289	LFI_2178	Mv2_1925	Mv5_2146	NV3_2070	NV4_2235	NV5_2040	V11_2265	Vv7_2238	+	CoR	630566	630870	Putative manganese-dependent inorganic pyrophosphatase	305	661504	661808
139_2500	F57_2090	K56_2455	K58_2290	LFI_2179	Mv2_1926	Mv5_2147	NV3_2071	NV4_2236	NV5_2041	V11_2266	Vv7_2239	+	CoR	630871	631466	Linear gramicidin synthase subunit C - ATP-dependent valine adenylase - Valine activase - ATP-dependent D-valine adenylase - D-valine activase - Valine racemase [ATP-hydrolyzing] - ATP-dependent tryptophan adenylase - Tryptophan activase - ATP-dependent D-leucine adenylase - D-leucine activase - Leucine racemase [ATP-hydrolyzing] - ATP-dependent tryptophan/phenylalanine/tyrosine adenylase - Trypt…	596	661809	662404
139_2501	F57_2091	K56_2456	K58_2291	LFI_2180	Mv2_1927	Mv5_2148	NV3_2072	NV4_2237	NV5_2042	V11_2267	Vv7_2240	+	CoR	631467	631612	Ribosomal-protein-alanine acetyltransferase	146	662405	662550
139_2502	F57_2092	K56_2457	K58_2292	LFI_2181	Mv2_1928	Mv5_2149	NV3_2073	NV4_2238	NV5_2043	V11_2268	Vv7_2241	+	CoR	631613	631745	DNA polymerase III, psi subunit	133	662551	662683
139_2503	F57_2093	K56_2458	K58_2294	LFI_2183	Mv2_1930	Mv5_2151	NV3_2076	NV4_2239	NV5_2044	V11_2269	Vv7_2242	+	CoR	631746	632715	RNA polymerase-associated protein rapA - ATP-dependent helicase hepA	970	662684	663653
139_2504	F57_2094	K56_2459	K58_2295	LFI_2184	Mv2_1931	Mv5_2152	NV3_2077	NV4_2240	NV5_2045	V11_2270	Vv7_2243	+	CoR	632716	632944	Pseudouridine synthase	229	663654	663882
139_2505	F57_2095	K56_2460	K58_2296	LFI_2185	Mv2_1932	Mv5_2153	NV3_2078	NV4_2241	NV5_2046	V11_2271	Vv7_2244	+	CoR	632945	633215	Putative uncharacterized protein	271	663883	664153
[truncated: 5,596 more rows]
