# Supplementary material for: Pan genome and CRISPR analyses of the bacterial fish pathogen Moritella viscosa
Source: BMC Genomics. 2017 Apr 20;18:313. doi: 10.1186/s12864-017-3693-7 (PMC5399434; doi:10.1186/s12864-017-3693-7)
Supplement: Supplementary file 3 — M. viscosa CRISPR spacers. (TXT 17 kb) [file 12864_2017_3693_MOESM3_ESM.txt]

>0609139r2
TTTTCAAGTCGATGATAAAACAAGATTTAAAG
>0609139r3
CCATTGCAACTAAAAAATGGAAGTTTAAATTT
>0609139r4
GCCAACGCTGGCGGCGAAAATGAAAGAGTACA
>0609139r5
TTAAGGGTTTTAATCCATGAGTTAAGGCGAGC
>0609139r6
TGAGCAAGTACGCAACGTTTGACGAGTGGATC
>0609139r7
ACGAAATGTGGGCTAGCCAGGAGGAGAAATAG
>0609139r8
AGAGCCTGTATCACCAGTACCGGAACCAGTAC
>0609139r9
TAAATTAATTGCTGCATTATTTGTAGCTGTTG
>0609139r10
AGCTGAAATTGACAAAGTTGAGTTATTGATTG
>0609139r11
CATGGTTAATGTCTTAATGACAACGGTTTTAA
>0609139r12
AGAAGCCGCTTAGGTCGCAGGCTACGAGGTGG
>0609139r13
AGCAGCAAATGCTGAAAATGATGAAAACATAA
>0609139r14
ATAATCAAAATGGTCATACACTTCCTTTAGTA
>0609139r15
AACGGCCACGCATGTACTCAGGGAAACTATCG
>0609139r16
CCAGACCTGACTTTTTGAGTATATGATTTTGG
>0609139r17
AATCAAAAATGACAACGCAACAACAGAAGCAA
>0609139r18
AGATGAAACTGATTTGATAATCAAAATATCTT
>0609139r19
AAGACGAAAAGATTGCACGGCTTTGCAGTAAA
>0609139r20
CTCCGAAATTGGCACGCTAGTAAGAACTGGAA
>0609139r21
TCGTTAATCGGGGCTTTTTTTGGATGTTTTTT
>0609139r22
AAGTGCAGAAACAGTAACAACACCTGCTGTAA
>0609139r23
AAGACAAGGCCGAGTATCAAAAAAAACAAGAG
>0609139r24
TAACTTTGACGGGTTGTGAGCACCCATTGGTT
>0609139r25
GAAAAAAAAGCCCCGAAAACGAGGCAATTAAT
>0609139r26
TCCAAAAATCATAGAACGTGCTTTAACAAGCG
>0609139r27
TAGAGGGTGTTAGGTCGTCGTCTTTATCTTGG
>0609139r28
GCCCTGCGCCTCTGCAGTAGCAATTAAATTAT
>0609139r29
AAGGCACAGGTAATGCAAAGAACTTATTTCAA
>0609139r30
ACCGCTTGCACCATACACCGATAGCGTTACGC
>0609139r31
ATGGCGTCTTGCGTAAATAGCTGCTGTCATAA
>0609139r32
AGATTGAGACTCTTCTTTAATAGAAACTGTTTT
>0609139r33
AAATATGTGTGCATTGTAATTATGTAAAAGAT
>0609139r34
ACAAGAGCTAATCGAGTTACTTACTAAGACTG
>0609139r35
ACCGCGAATCGTGGTCAATAGCTCTTTTGCTT
>0609139r36
ACCGCAGCCCGGTTTCGTCCTCTGCGTTCATT
>0609139r37
TGATGGTACGGTTCTAAACGGCAATGGTGTTT
>0609139r38
ATTGGTGCAGATTTAGGAAGTGTCCAGATCGC
>0609139r39
CAGGAGAACGCCATAATAAAATAGATATTACT
>0609139r40
CAAGGGCCATTCGGCTTAGCCCATGTGATATG
>0609139r41
TCTGTATGTGCAAGGTTCTATAAAACATACAT
>0609139r42
GAACAAGTCGAAAAGATTGTAGATTTTAGTAC
>0609139r43
TTGATTCAACTAAACATTCGCTATGGCTTGGT
>0609139r44
AAGACCCGCATCACGATAAATTTTAACTAGAG
>0609139r45
ATGATATTCGATTCGATAAAACCAGAAAGTTA
>0609139r46
AAGGTTATAGACGTGTAATTACGTGTGCGCCA
>0609139r47
AAATGTAGCAAGTTAAATCTATTGATTCATTC
>0609139r48
TGATGGCGTTGCGTGTGTGTAATCATCAACAA
>2528r1
CACCGTTTCGTGATTCGCTTCGGTAATGCTGA
>2528r2
CGTAGATGAAATATTAGAGATTGGTAATTCAA
>2528r3
AGCCGTCACCGTGTAGCATTAACGAATTTCTT
>2528r4
TATTAATCCAAATGTTACGCATTCCAAAGAGC
>2528r5
AGTTTGACCAAGGTATTCAAATAATTCACTTT
>2528r6
ATGGGAAACTATACACTACTAAAGAAGTGCGC
>2528r7
GTGAACAAATTAGAGCGCAACGAGATATTGAC
>2528r8
AACAAAACAGGGAGTAACAACATTACAAGAAT
>2528r9
TCCCACGGCATTCCCGTTGATGATGCGTGTGC
>2528r10
ATCTACAGTACCGCCAAAACAAACCGAGCAAG
>2528r11
AGTGTGAGAATGCTCAATCACAGCAGATATGA
>2528r12
AGACGGTAGACATAACGTTGAGCGGCAGACCT
>2528r13
ATAATCGACAGCCCACGTTTCACCCCGCTCAC
>2528r14
ACTTAAAGCAGCGAAAGCGCTGGTGCTTGAAG
>2528r15
ACTCAAAGTGAAAATGATTCGATTAGCTGGTG
>2528r16
TGTTTGCAATACTGGAACAGGCAAACAGGCCA
>2528r17
ATATCCAAACTGACAATGCCCACCAAAAATAA
>2528r18
ATCAATGACAACTATTAAATCTCTAACATCTT
>2528r19
AAGCAAGAAACAGGTGCTAGCGAACATGATGC
>2528r20
TCAAAATTGAAGAGCGGAAACTTCTGAGTTTG
>2528r21
ATTGCCGTTTAGAACCGTACCATCAGGACAAA
>2528r22
CAATCAACAATGCTTGGAGGTGTTAATTTTGG
>2528r23
ACGCATGGCCGTTGCAGTCCATGGCGATAGCA
>2528r24
AGACAGTTGTTTACGCAGAGGCATTGGTTGTA
>2528r25
TTGTTAAAATAAAACACGGTGAACTCGAAACC
>2528r26
AAGCCCAAACGATGAAAACGCACATTACGAAC
>2528r27
GCCGCAAAAAACATTATTTTATCAACCAAAAT
>2528r28
GCAGCGGGTGGCTCTTCAAAAATGATGCAAGG
>2528r29
AAATGTCCAATCATCACCAGCAGCAAATGCTG
>2528r30
CAAGACAAACCAGCTACTCTAGCTCGAGGTCT
>2528r31
TTTAAACTGAGTCGACGCTATGATGTCAACTT
>2528r32
ATTGTAGATAACAAGCGTTACAGGACCACAAT
>2528r33
GTACCCGTACTTTGTGTAATACTTTACTTTCA
>2528r34
TTTATGTAAAAGACCACGGCCAAGGCGGTGAA
>2528r35
GTTGAACGATGTCCATATGCACTTTGAGCACA
>2528r36
CTAAAGAAAAAGAAATCAGAGATAAGTTAAGA
>2528r37
ACTAATTCAACGGGCGCATCATCGCGCATTTT
>2528r38
TTTAGTTAAGTTACAATTAAGCTTTTGATTTT
>2528r39
TGCAAGCTATTCAAGCCGGCAATCAACTTACC
>2528r40
ACATCAATACCTAGCATATCGCCCTGGCTATT
>2528r41
ACTTAGGCTGTTGAGTAACTGCTTTATTTCAG
>3632r1
TGCAAGCTATTCAAGCCGGCAATCAACTTACC
>3632r2
TTTAGTTAAGTTACAATTAAGCTTTTGATTTT
>3632r3
ACTAATTCAACGGGCGCATCATCGCGCATTTT
>3632r4
CTAAAGAAAAAGAAATCAGAGATAAGTTAAGA
>3632r5
GTTGAACGATGTCCATATGCACTTTGAGCACA
>3632r6
TTTATGTAAAAGACCACGGCCAAGGCGGTGAA
>3632r7
GTACCCGTACTTTGTGTAATACTTTACTTTCA
>3632r8
ATTGTAGATAACAAGCGTTACAGGACCACAAT
>3632r9
TTTAAACTGAGTCGACGCTATGATGTCAACTT
>3632r10
CAAGACAAACCAGCTACTCTAGCTCGAGGTCT
>3632r11
AAATGTCCAATCATCACCAGCAGCAAATGCTG
>3632r12
GCAGCGGGTGGCTCTTCAAAAATGATGCAAGG
>3632r13
GCCGCAAAAAACATTATTTTATCAACCAAAAT
>3632r14
AAGCCCAAACGATGAAAACGCACATTACGAAC
>3632r15
TTGTTAAAATAAAACACGGTGAACTCGAAACC
>3632r16
AGACAGTTGTTTACGCAGAGGCATTGGTTGTA
>3632r17
ACGCATGGCCGTTGCAGTCCATGGCGATAGCA
>3632r18
CAATCAACAATGCTTGGAGGTGTTAATTTTGG
>3632r19
ATTGCCGTTTAGAACCGTACCATCAGGACAAA
>3632r20
TCAAAATTGAAGAGCGGAAACTTCTGAGTTTG
>3632r21
AAGCAAGAAACAGGTGCTAGCGAACATGATGC
>3632r22
ATCAATGACAACTATTAAATCTCTAACATCTT
>3632r23
ATATCCAAACTGACAATGCCCACCAAAAATAA
>3632r24
TGTTTGCAATACTGGAACAGGCAAACAGGCCA
>3632r25
ACTCAAAGTGAAAATGATTCGATTAGCTGGTG
>3632r26
ACTTAAAGCAGCGAAAGCGCTGGTGCTTGAAG
>3632r27
ATAATCGACAGCCCACGTTTCACCCCGCTCAC
>3632r28
AGACGGTAGACATAACGTTGAGCGGCAGACCT
>3632r29
AGTGTGAGAATGCTCAATCACAGCAGATATGA
>3632r30
ATCTACAGTACCGCCAAAACAAACCGAGCAAG
>3632r31
TCCCACGGCATTCCCGTTGATGATGCGTGTGC
>3632r32
AACAAAACAGGGAGTAACAACATTACAAGAAT
>3632r33
GTGAACAAATTAGAGCGCAACGAGATATTGAC
>3632r34
ATGGGAAACTATACACTACTAAAGAAGTGCGC
>3632r35
AGTTTGACCAAGGTATTCAAATAATTCACTTT
>3632r36
TATTAATCCAAATGTTACGCATTCCAAAGAGC
>3632r37
AGCCGTCACCGTGTAGCATTAACGAATTTCTT
>3632r38
CGTAGATGAAATATTAGAGATTGGTAATTCAA
>3632r39
CACCGTTTCGTGATTCGCTTCGGTAATGCTGA
>4917r2
TATCCGAAAGGGTGGCATCCAGTCGAACCGCT
>4917r3
CAGGAAAAGATTAAACTTAAATGATTGCAAAA
>4917r4
GCCAGAACCACCGCCTATAACGGGAGGGTCAA
>4917r5
TATGGCTTGAATTCTTAGATAATTATAAACTA
>4917r6
ACCAGAGCCACCGCCAGAACCACCGCCAGAGC
>4917r7
ACCCGCAAGCTGTTGAAGCTGAGATTTAGAAA
>4917r8
AACGGTGTACCGACACGAAGTGACGCATATTC
>4917r9
TACTGGCATCGCTGCGGCTATTGCGGCTGGTC
>4917r10
CTGAAAATTTCGACTCTACTTGTGCTGAAAAA
>4917r11
TGATAATTCGATTAGATCATCAATTTTATAAC
>4917r12
ACTTCTTCTGGGTTCTTCCTCGCAAATGTCTG
>4917r13
CAAAACATTTCGCCCCCCCTGCACACTCTGCT
>4917r14
CGACAAAATGGAGCGCACCGGCCTGTTTACGC
>4917r15
TTTCGATAAATTATCCTCAGCCCATAATGGTT
>4917r16
CGAGCAAGCCGCTATTCCAACTGGGAGTTAGC
>4917r17
GCCGAGCGGGTGATGACAGCCGTGAAGTGAAC
>4917r18
TGATAGGAAACGATATCGAGGTTTTGAATTAT
>4917r19
AATGGTAAGAAAACCGTCACCAAAATTACTAT
>4917r20
ATGAATCTTTCGGCGTTTCATATTTCTTTAAT
>4917r21
GCTCGAGTCAAATGGTTTTAAGTTTGCTTTGGT
>4917r22
GGTAAAGGAACTTTTGATGGCATTTACGATAA
>4917r23
CATATGTACAAATCAGCGTTCTCGCTGTGAGC
>4917r24
AAGATGCGGCTGGCATCGGATTTGGCCCTCGC
>4917r25
AGCAAGAGCAAACTCTTTAGCAAGCGCATTTG
>4917r26
CCACAGCGCATGGATTGTTAATGATGCAGCGT
>4917r27
ACCCCCTGTTACAGTGTAAGCCTTTGAAGATG
>4917r28
GCGCGAATCAACGTGAGTAAACGCAATGTATC
>4917r29
TATCGTAAAAGTCACGAGGGAAATAAGTCATG
>4917r30
ACCGCGAATCGTGGTCAATAGCTCTTTTGCTT
>4917r31
TCAGGAAGGAAATTAATATGATTTTTAATGTT
>4917r32
TAAAGATCATAAAGCAAATATTGAAATTAAAA
>4917r33
TATACAAGGTTGCTGTAAACAAATCATCCACA
>4917r34
ATTTGACGATTGTCTTGCTTTGAAACTTGTTT
>4917r35
ACAAGGTTTACCGTCACGGTCGAACCCGTCAC
>4917r36
TGATGGCGTTGCGTGTGTGTAATCATCAACAA
>5450r2
TATTGCTATCCGAATCCATTGACCAGAGGCTA
>5450r3
AGTGACACTGATTGCATAAATGGGCATGGTTT
>5450r4
AAATCAACCGATGAAACAGAGATTGCCAACTT
>5450r5
CAAAAGCCGCAGCGTTAGAGTTTGATAACGTCA
>5450r6
AGTATAAAACTGCTGAAATTGCCGAGGCGCTA
>5450r7
ATAAGCTCGCCAAAGATGGCACTAACTTTGCC
>5450r8
ATGCAAGAAAATACCAAAAAAGCATTGCAGAA
>5450r9
TGCAAAACTGACACATCAAAATGGAAAGATGT
>5450r10
GATGCCGAAGCCGTCGCAGCATGGGCAGGACA
>5450r11
AGCAACCCGTTGTTTGGTTTTACTTTAATTTC
>5450r12
GTGAAAACCAACACGTAACATATCTAAAGCAA
>5450r13
TGATCAATCAGGCCAACCGTCATCATTAATTT
>5450r14
ATTAACCTTTTTATCGGAGTTATTCGCATGAC
>5450r15
CAAACGTCTGGTCAAAAAGCAGTTGAAGTTTAT
>5450r16
TCGCCCTGACAGCCTGACGATACTTCCGAGCC
>5450r17
TACCGAATACATGCAAGAAAAATGCATGATAG
>5450r18
AGACGGTAATATAGGGCCATGCGCAGATAGTC
>5450r19
GAAGAAGTTATGCAACAACTAATGGCAAAAGG
>5450r20
ACATAGTAAACGATCTAAACCCTAGTTTACAA
>5450r21
TGAAAAATAAAGAGACCTCAATCAATGCCAAT
>5450r22
TGACAAATGGAAAGTATATCGTCAGGCCTTGC
>5450r23
ACCCGCGCCAGAAACGCTGAGAAGGAATGATA
>5450r24
TTGATCCCAATGCGGTGCAAAAGTGGCTGGAT
>5450r25
ATCAGGCGATGAGGCATATTCTTTGCCCATAT
>5450r26
CTGAGCAGTTGCGCAAAACTCTTTAACCGGCT
>5450r27
GCAGATGCATTGCGTGAAAAAGGTGTACCTGA
>5450r28
ATAACCGCAGCGACCATAAACTGGTGGTGCTG
>5450r29
ATTCGGTCGCAAACACGCACGCAAAAAAAAGC
>5450r30
TACAGCGTGAATCAAGTTTTGCAGTTGTTAAC
>5450r31
ACGCGATCATGATGCCGTCTTTTCTCCCGTTC
>5450r32
TAAGATGCGTGCTAGCTGTGCGATAAAAACAC
>5450r33
TTGAGGGTGATTGCTATGACGAAACCCCAACG
>5450r34
CCGATCATCTCTAAAGCATTCAGTATTTCAGG
>5450r35
ATAGATTGAAACACATTCCCGCTAATAAGGTG
>5450r36
CAGTCCGGCAGCTGGCATTTATATAAGTGCCT
>5450r37
CGCAGATATTGGAAAGCTGTAAAACCGCCACC
>5450r38
TTTATGGCCTTAGCAGTATGATCACTCACGTT
>5450r39
TGATAGGAAACGATATCGAGGTTTTGAATTAT
>5450r40
AATGGTAAGAAAACCGTCACCAAAATTACTAT
>5450r41
ATGAATCTTTCGGCGTTTCATATTTCTTTAAT
>5450r42
GCTCGAGTCAAATGGTTTTAAGTTTGCTTTGGT
>5450r43
GGTAAAGGAACTTTTGATGGCATTTACGATAA
>5450r44
CATATGTACAAATCAGCGTTCTCGCTGTGAGC
>5450r45
AAGATGCGGCTGGCATCGGATTTGGCCCTCGC
>5450r46
CCACAGCGCATGGATTGTTAATGATGCAGCGT
>5450r47
ACCCCCTGTTACAGTGTAAGCCTTTGAAGATG
>5450r48
TCTTACCCTGCTCGTCTTTTATGCCGTCACCG
>5450r49
TCAGGAAGGAAATTAATATGATTTTTAATGTT
>5450r50
TAAAGATCATAAAGCAAATATTGAAATTAAAA
>5450r51
TTGGTGCACTTGGATGATAAGAAAATTGATCT
>5450r52
AAATGTAGCAAGTTAAATCTATTGATTCATTC
>5450r53
TTCAATTGAAGCCATATTTTTAATCCTCACCT
>5450r54
ATTTGACGATTGTCTTGCTTTGAAACTTGTTT
>5450r55
ACAAGGTTTACCGTCACGGTCGAACCCGTCAC
>5450r56
TGATGGCGTTGCGTGTGTGTAATCATCAACAA
>K56r2
AAAATCAACTAGCAAGATTGATTATTCTGGTG
>K56r3
TTTTCAAGTCGATGATAAAACAAGATTTAAAG
>K56r4
CCATTGCAACTAAAAAATGGAAGTTTAAATTT
>K56r5
GCCAACGCTGGCGGCGAAAATGAAAGAGTACA
>K56r6
TTAAGGGTTTTAATCCATGAGTTAAGGCGAGC
>K56r7
TGAGCAAGTACGCAACGTTTGACGAGTGGATC
>K56r8
ACGAAATGTGGGCTAGCCAGGAGGAGAAATAG
>K56r9
AGAGCCTGTATCACCAGTACCGGAACCAGTAC
>K56r10
TAAATTAATTGCTGCATTATTTGTAGCTGTTG
>K56r11
AGCTGAAATTGACAAAGTTGAGTTATTGATTG
>K56r12
CATGGTTAATGTCTTAATGACAACGGTTTTAA
>K56r13
AGAAGCCGCTTAGGTCGCAGGCTACGAGGTGG
>K56r14
AGCAGCAAATGCTGAAAATGATGAAAACATAA
>K56r15
ATAATCAAAATGGTCATACACTTCCTTTAGTA
>K56r16
AACGGCCACGCATGTACTCAGGGAAACTATCG
>K56r17
CCAGACCTGACTTTTTGAGTATATGATTTTGG
>K56r18
AATCAAAAATGACAACGCAACAACAGAAGCAA
>K56r19
AGATGAAACTGATTTGATAATCAAAATATCTT
>K56r20
AAGACGAAAAGATTGCACGGCTTTGCAGTAAA
>K56r21
CTCCGAAATTGGCACGCTAGTAAGAACTGGAA
>K56r22
TCGTTAATCGGGGCTTTTTTTGGATGTTTTTT
>K56r23
AAGTGCAGAAACAGTAACAACACCTGCTGTAA
>K56r24
AAGACAAGGCCGAGTATCAAAAAAAACAAGAG
>K56r25
TAACTTTGACGGGTTGTGAGCACCCATTGGTT
>K56r26
GAAAAAAAAGCCCCGAAAACGAGGCAATTAAT
>K56r27
TCCAAAAATCATAGAACGTGCTTTAACAAGCG
>K56r28
TAGAGGGTGTTAGGTCGTCGTCTTTATCTTGG
>K56r29
AAGGCACAGGTAATGCAAAGAACTTATTTCAA
>K56r30
ACCGCTTGCACCATACACCGATAGCGTTACGC
>K56r31
ATGGCGTCTTGCGTAAATAGCTGCTGTCATAA
>K56r32
AGATTGAGACTCTTCTTTAATAGAAACTGTTTTGTTCACTGCCGTACA
>K56r33
TCTTGACAGTTGACGCCATTTAACTGTTTGCA
>K56r34
AATATGGATGTTAAATCAATAGTTGCTGATGA
>K56r35
AAATATGTGTGCATTGTAATTATGTAAAAGAT
>K56r36
ACAAGAGCTAATCGAGTTACTTACTAAGACTG
>K56r37
ACCGCGAATCGTGGTCAATAGCTCTTTTGCTT
>K56r38
ACCGCAGCCCGGTTTCGTCCTCTGCGTTCATT
>K56r39
TGATGGTACGGTTCTAAACGGCAATGGTGTTT
>K56r40
ATTGGTGCAGATTTAGGAAGTGTCCAGATCGC
>K56r41
CAGGAGAACGCCATAATAAAATAGATATTACT
>K56r42
CAAGGGCCATTCGGCTTAGCCCATGTGATATG
>K56r43
TCTGTATGTGCAAGGTTCTATAAAACATACAT
>K56r44
GAACAAGTCGAAAAGATTGTAGATTTTAGTAC
>K56r45
TTGATTCAACTAAACATTCGCTATGGCTTGGT
>K56r46
AAGACCCGCATCACGATAAATTTTAACTAGAG
>K56r47
ATGATATTCGATTCGATAAAACCAGAAAGTTA
>K56r48
AAGGTTATAGACGTGTAATTACGTGTGCGCCA
>K56r49
AAATGTAGCAAGTTAAATCTATTGATTCATTC
>K56r50
TGATGGCGTTGCGTGTGTGTAATCATCAACAA
>K58r2
ACTTACTGTTACGTTATTAGTCAGATCGTGAA
>K58r3
ATAGGGTAATAGCAAATGTATGTAAAATCTCG
>K58r4
GTCATTCTCACGACTAACAGTATCTATATCTG
>K58r5
CTGATGGTATTGATGGCGTTTTTAATGGGTTT
>K58r6
CACTTGTGATGAATCAACTAAAAAATTAACAC
>K58r7
TTGGCCGTAAGGATCACTGGCGACCAGTCCAA
>K58r8
TGTACTTAATGGCAAAGAAACATAACCAGCCT
>K58r9
TAGCGATAGATAGGGCAATGCCTTTGATCTCAT
>K58r10
ATGAAGTAATGCCGACACTCGCTGGATTGTCA
>K58r11
CTATTGATGATTTTGAACAAGCCATAACTAAC
>K58r12
AGCGACCGTAGCTTATGAAGATCATGACTACA
>K58r13
CACTTTAGAGAAAATTATATGTCACCAATTAAT
>K58r14
TAGTCGATATATTGGTGTATATACGTGTGCAT
>K58r15
GCAGCGGGTGGCGCTTCAAAAATGATGCAAGG
>K58r16
AAACAAACCTAATAACAAAATGAAAACGTAAA
>K58r17
TCCAGAGCCACCACCTGAGCCACCGCCAGTAC
>K58r18
AGATAAGAAACCATCGTGGATAAGAGAGCAAG
>K58r19
TGATACTGGAGCAGGGATTGGTTATATTGATG
>K58r20
TCAACAATAGAACCGCAGACCTGATACTGGAG
>K58r21
GTAACCAGACCTGATACAGCCGCGATTTCATC
>K58r22
TGTAGAGGTACCGCAAAAACCTTCTGAGTATG
>K58r23
TGTAAACGTATTTACGCGACATTTCCCTAATT
>K58r24
GTGTAGGTGAAACATTAGCAAACACATGCTTA
>K58r25
ACCCGCAAGCTGTTGAAGCTGAGATTTAGAAA
>K58r26
TACTGGCATCGCTGCGGCTATTGCGGCTGGTC
>K58r27
CTGAAAATTTCGACTCTACTTGTGCTGAAAAA
>K58r28
TGATAATTCGATTAGATCATCAATTTTATAAC
>K58r29
ACTTCTTCTGGGTTCTTCCTCGCAAATGTCTG
>K58r30
CAAAACATTTCGCCCCCCCTGCACACTCTGCT
>K58r31
CGACAAAATGGAGCGCACCGGCCTGTTTACGC
>K58r32
TTTCGATAAATTATCCTCAGCCCATAATGGTT
>K58r33
TGATAGGAAACGATATCGAGGTTTTGAATTAT
>K58r34
AATGGTAAGAAAACCGTCACCAAAATTACTAT
>K58r35
ATGAATCTTTCGGCGTTTCATATTTCTTTAAT
>K58r36
GGTAAAGGAACTTTTGATGGCATTTACGATAA
>K58r37
CATATGTACAAATCAGCGTTCTCGCTGTGAGC
>K58r38
AAGATGCGGCTGGCATCGGATTTGGCCCTCGC
>K58r39
AGCAAGAGCAAACTCTTTAGCAAGCGCATTTG
>K58r40
CCACAGCGCATGGATTGTTAATGATGCAGCGT
>K58r41
ACCCCCTGTTACAGTGTAAGCCTTTGAAGATG
>K58r42
TCTTACCCTGCTCGTCTTTTATGCCGTCACCG
>K58r43
GCTAATGGCCTAAGTGCTGAGAAAATTATCAA
>K58r44
AACACTCGCACCGCAAGTAGCGCCAAGACCCG
>K58r45
AACAGCAACAAGTTCATTAACAAGTTTGTCAC
>K58r46
ACTATAGTTACAGCAGATTTCACACACAAAAC
>K58r47
CGCAGCGAGAGGGCCCCCGGGCGGAGTACCTA
>K58r48
TATCGTAAAAGTCACGAGGGAAATAAGTCATG
>K58r49
ACCGCGAATCGTGGTCAATAGCTCTTTTGCTT
>K58r50
TCAGGAAGGAAATTAATATGATTTTTAATGTT
>K58r51
TAAAGATCATAAAGCAAATATTGAAATTAAAA
>K58r52
TATACAAGGTTGCTGTAAACAAATCATCCACA
>K58r53
ATTTGACGATTGTCTTGCTTTGAAACTTGTTT
>K58r54
ACAAGGTTTACCGTCACGGTCGAACCCGTCAC
>K58r55
TGATGGCGTTGCGTGTGTGTAATCATCAACAA
>spacer2
TAGAAACAAAGTCGCAAGAGATCGCAAATGTC
>spacer3
ACGATAAAGGTTACAGTCTGATCCGTGGCAAA
>spacer4
TACCTAACAAACCATATTGCGCCCACGATAAA
>spacer5
TTGGCCGTAAGGATCACTGGCGACCAGTCCAA
>spacer6
TGTACTTAATGGCAAAGAAACATAACCAGCCT
>spacer7
TAGCGATAGATAGGGCAATGCCTTTGATCTCAT
>spacer9
CTATTGATGATTTTGAACAAGCCATAACTAAC
>Vv7r1
CTATTGATGATTTTGAACAAGCCATAACTAAC
>Vv7r2
AGCGACCGTAGCTTATGAAGATCATGACTACA
>Vv7r3
CACTTTAGAGAAAATTATATGTCACCAATTAAT
>Vv7r4
TAGTCGATATATTGGTGTATATACGTGTGCAT
>Vv7r5
GCAGCGGGTGGCGCTTCAAAAATGATGCAAGG
>Vv7r6
AAACAAACCTAATAACAAAATGAAAACGTAAA
>Vv7r7
TCCAGAGCCACCACCTGAGCCACCGCCAGTAC
>Vv7r8
AGATAAGAAACCATCGTGGATAAGAGAGCAAG
>Vv7r9
TGATACTGGAGCAGGGATTGGTTATATTGATG
>Vv7r10
TCAACAATAGAACCGCAGACCTGATACTGGAG
>Vv7r11
GTAACCAGACCTGATACAGCCGCGATTTCATC
>Vv7r12
TGTAAACGTATTTACGCGACATTTCCCTAATT
>Vv7r13
GTGTAGGTGAAACATTAGCAAACACATGCTTA
>Vv7r14
AGCTAGCTAGGTTCACTGCCGTACAGGCAGCTTAGAAAATGAATCTTTCGGCGTTTCATATTTCTTTAAT
>Vv7r15
GGTAAAGGAACTTTTGATGGCATTTACGATAA
>Vv7r16
CATATGTACAAATCAGCGTTCTCGCTGTGAGC
>Vv7r17
AAGATGCGGCTGGCATCGGATTTGGCCCTCGC
>Vv7r18
AGCAAGAGCAAACTCTTTAGCAAGCGCATTTG
>Vv7r19
CCACAGCGCATGGATTGTTAATGATGCAGCGT
>Vv7r20
ACCCCCTGTTACAGTGTAAGCCTTTGAAGATG
>Vv7r21
TCTTACCCTGCTCGTCTTTTATGCCGTCACCG
>Vv7r22
GCTAATGGCCTAAGTGCTGAGAAAATTATCAA
>Vv7r23
AACACTCGCACCGCAAGTAGCGCCAAGACCCG
>Vv7r24
AACAGCAACAAGTTCATTAACAAGTTTGTCAC
>Vv7r25
ACTATAGTTACAGCAGATTTCACACACAAAAC
>Vv7r26
CGCAGCGAGAGGGCCCCCGGGCGGAGTACCTA
>Vv7r27
TATCGTAAAAGTCACGAGGGAAATAAGTCATG
>Vv7r28
ACCGCGAATCGTGGTCAATAGCTCTTTTGCTT
>Vv7r29
TCAGGAAGGAAATTAATATGATTTTTAATGTT
>Vv7r30
GGTTCACTGCCGTACAGGCAGCTTAGAAATAAAGATCATAAAGCAAATATTGAAATTAAAA
>Vv7r31
TATACAAGGTTGCTGTAAACAAATCATCCACA
>Vv7r32
ATTTGACGATTGTCTTGCTTTGAAACTTGTTT
>Vv7r33
ACAAGGTTTACCGTCACGGTCGAACCCGTCAC
>Vv7r34
TGATGGCGTTGCGTGTGTGTAATCATCAACAA
>Vv11r2
TAGAAACAAAGTCGCAAGAGATCGCAAATGTC
>Vv11r3
ACGATAAAGGTTACAGTCTGATCCGTGGCAAA
>Vv11r4
TACCTAACAAACCATATTGCGCCCACGATAAA
>Vv11r5
TTGGCCGTAAGGATCACTGGCGACCAGTCCAA
>Vv11r6
TGTACTTAATGGCAAAGAAACATAACCAGCCT
>Vv11r7
TAGCGATAGATAGGGCAATGCCTTTGATCTCAT
>Vv11r8
ATGAAGTAATGCCGACACTCGCTGGATTGTCA
>Vv11r9
CTATTGATGATTTTGAACAAGCCATAACTAAC
>Vv11r10
AGCGACCGTAGCTTATGAAGATCATGACTACA
>Vv11r11
CACTTTAGAGAAAATTATATGTCACCAATTAAT
>Vv11r12
TAGTCGATATATTGGTGTATATACGTGTGCAT
>Vv11r13
GCAGCGGGTGGCGCTTCAAAAATGATGCAAGG
>Vv11r14
AAACAAACCTAATAACAAAATGAAAACGTAAA
>Vv11r15
TCCAGAGCCACCACCTGAGCCACCGCCAGTAC
>Vv11r16
AGATAAGAAACCATCGTGGATAAGAGAGCAAG
>Vv11r17
TGATACTGGAGCAGGGATTGGTTATATTGATG
>Vv11r18
TCAACAATAGAACCGCAGACCTGATACTGGAG
>Vv11r19
GTAACCAGACCTGATACAGCCGCGATTTCATC
>Vv11r20
TGTAGAGGTACCGCAAAAACCTTCTGAGTATG
>Vv11r21
TGTAAACGTATTTACGCGACATTTCCCTAATT
>Vv11r22
GTGTAGGTGAAACATTAGCAAACACATGCTTA
>Vv11r23
ACCCGCAAGCTGTTGAAGCTGAGATTTAGAAA
>Vv11r24
TACTGGCATCGCTGCGGCTATTGCGGCTGGTC
>Vv11r25
CTGAAAATTTCGACTCTACTTGTGCTGAAAAA
>Vv11r26
TGATAATTCGATTAGATCATCAATTTTATAAC
>Vv11r27
ACTTCTTCTGGGTTCTTCCTCGCAAATGTCTG
>Vv11r28
CAAAACATTTCGCCCCCCCTGCACACTCTGCT
>Vv11r29
CGACAAAATGGAGCGCACCGGCCTGTTTACGC
>Vv11r30
TTTCGATAAATTATCCTCAGCCCATAATGGTT
>Vv11r31
TGATAGGAAACGATATCGAGGTTTTGAATTAT
>Vv11r32
AATGGTAAGAAAACCGTCACCAAAATTACTAT
>Vv11r33
ATGAATCTTTCGGCGTTTCATATTTCTTTAAT
>Vv11r34
GGTAAAGGAACTTTTGATGGCATTTACGATAA
>Vv11r35
CATATGTACAAATCAGCGTTCTCGCTGTGAGC
>Vv11r36
AAGATGCGGCTGGCATCGGATTTGGCCCTCGC
>Vv11r37
AGCAAGAGCAAACTCTTTAGCAAGCGCATTTG
>Vv11r38
CCACAGCGCATGGATTGTTAATGATGCAGCGT
>Vv11r39
ACCCCCTGTTACAGTGTAAGCCTTTGAAGATG
>Vv11r40
TCTTACCCTGCTCGTCTTTTATGCCGTCACCG
>Vv11r41
GCTAATGGCCTAAGTGCTGAGAAAATTATCAA
>Vv11r42
AACACTCGCACCGCAAGTAGCGCCAAGACCCG
>Vv11r43
AACAGCAACAAGTTCATTAACAAGTTTGTCAC
>Vv11r44
ACTATAGTTACAGCAGATTTCACACACAAAAC
>Vv11r45
CGCAGCGAGAGGGCCCCCGGGCGGAGTACCTA
>Vv11r46
TATCGTAAAAGTCACGAGGGAAATAAGTCATG
>Vv11r47
ACCGCGAATCGTGGTCAATAGCTCTTTTGCTT
>Vv11r48
TCAGGAAGGAAATTAATATGATTTTTAATGTT
>Vv11r49
TAAAGATCATAAAGCAAATATTGAAATTAAAA
>Vv11r50
TATACAAGGTTGCTGTAAACAAATCATCCACA
>Vv11r51
ATTTGACGATTGTCTTGCTTTGAAACTTGTTT
>Vv11r52
ACAAGGTTTACCGTCACGGTCGAACCCGTCAC
>Vv11r53
TGATGGCGTTGCGTGTGTGTAATCATCAACAA
