# Supplementary material for: Pan genome and CRISPR analyses of the bacterial fish pathogen Moritella viscosa
Source: BMC Genomics. 2017 Apr 20;18:313. doi: 10.1186/s12864-017-3693-7 (PMC5399434; doi:10.1186/s12864-017-3693-7)
Supplement: Supplementary file 5 — M. viscosa spacers matching prophage-like elements. Table S5B. M. viscosa spacers matching plasmid-like elements. (XLSX 18 kb) [file 12864_2017_3693_MOESM5_ESM.xlsx]

## Sheet: Table S5A
Supplementary Table S5A Moritella viscosa spacers matching prophage-like elements
M. viscosa	Spacer	Sequence	Prophage match	Seqence mached (bp)	bp missed	M. viscosa genes with protospacer	Putative gene function
MT 2528	spacer40	AATAGCCAGGGCGATATGCTAGGTATTGATGT	Prophage 2	32	0	LFI5006_4161, NVI3632_0818	Prophage PSPPH06, tail tape measure protein
			Prophage 7	32	1	NVI5482_0826, NVI4917_4142, NVI5450_4895, NVI5450_0804	Prophage tailtape masure protein
MT 2528	spacer41	CTGAAATAAAGCAGTTACTCAACAGCCTAAGT	Prophage 1	32	0	NVI3632_4357, LFI5006_4498	Bacteriophage integrase
NVI 5450	spacer13	TGATCAATCAGGCCAACCGTCATCATTAATTT	Prophage 5	29	2	NVI3632_4118, MT2528_4355, LFI5006_1812, NVI4917_1872	Probable tail length determinator
NVI 5450	spacer14	ATTAACCTTTTTATCGGAGTTATTCGCATGAC	Prophage 5	31	1	NVI3632_4309, NVI3632_4112, MT2528_4819, LFI5006_1806, NVI4917_1866	Putative uncharacterized protein
NVI 5450	spacer15	CAAACGTCTGGTCAAAAAGCAGTTGAAGTTTAT	Prophage 5	33	2	NVI3632_4311, NVI3632_4114, MT2528_3954, LFI5006_1808, NVI4917_1868	Tail fiber protein
NVI 5450	spacer24	TTGATCCCAATGCGGTGCAAAAGTGGCTGGAT	Prophage 4	32	0	NVI3632_0732, MT2528_0776, LFI5006_0731, K56_0866, MV0609139_0844	Phage tail tape measure protein family core region
NVI 5450	spacer25	ATCAGGCGATGAGGCATATTCTTTGCCCATAT	Prophage 4	32	0	NVI3632_0744, MT2528_0788, LFI5006_0743, K56_0879, MV0609139_0858	Head morphogenesis protein SPP1 gp7

## Sheet: Table S5B
Table S5B Moritella viscosa spacers matching plasmid-like elements
M. viscosa	Spacer	Sequence	Plasmid match	Seqence matched (bp)	bp missed	M. viscosa genes with protospacer	Putative gene function
MT 2528	spacer9	TCCCACGGCATTCCCGTTGATGATGCGTGTGC	Plasmid A	32	0	MT2528_3994 og K56_4575	Conjugal transfer protein TrbC
NVI 3632	spacer31	TCCCACGGCATTCCCGTTGATGATGCGTGTGC
MT 2528	spacer39	TGCAAGCTATTCAAGCCGGCAATCAACTTACC	Plasmid A	32	0	MT2528_3997 og K56_4578	P-type conjugative transfer protein TrbJ
NVI 3632	spacer1	TGCAAGCTATTCAAGCCGGCAATCAACTTACC
K58	spacer15	GCAGCGGGTGGCGCTTCAAAAATGATGCAAGG	Plasmid A	32	0	MT2528_3998 og K56_4579	P-type conjugative transfer protein TrbL
Vvi-7	spacer5	GCAGCGGGTGGCGCTTCAAAAATGATGCAAGG
Vvi-11	spacer13	GCAGCGGGTGGCGCTTCAAAAATGATGCAAGG
NVI 5450	spacer29	ATTCGGTCGCAAACACGCACGCAAAAAAAAGC	Plasmid A	32	0	MT2528_4807, K56_4596	TRAG family protein
				32	1	K56_4596	TRAG family protein
MV 0609139	spacer38	ATTGGTGCAGATTTAGGAAGTGTCCAGATCGC	plasmid A	32	1	MT2528_4809	Putative uncharacterized protein
K56	spacer40	ATTGGTGCAGATTTAGGAAGTGTCCAGATCGC
NVI 5450	spacer30	TACAGCGTGAATCAAGTTTTGCAGTTGTTAAC	Plasmid A	32	0	MT2528_4007	Putative uncharacterized protein
NVI 5450	spacer33	TTGAGGGTGATTGCTATGACGAAACCCCAACG	Plasmid B	32	0	NVI5482_4415	Type-F conjugative transfer system mating-pair stabilization protein TraN
NVI 5450	spacer34	CCGATCATCTCTAAAGCATTCAGTATTTCAGG	Plasmid B	32	0	NVI5482_4426	Conjugative transfer protein TraE
NVI 4917	spacer8	AACGGTGTACCGACACGAAGTGACGCATATTC	Plasmid B	32	0	NVI5482_4431	Putative plasmid replication protein repA
NVI 4917	spacer33	TATACAAGGTTGCTGTAAACAAATCATCCACA	Plasmid B	32	0	NVI5482_4426	Conjugative transfer protein TraE
K58	spacer52	TATACAAGGTTGCTGTAAACAAATCATCCACA
Vvi-7	spacer31	TATACAAGGTTGCTGTAAACAAATCATCCACA
K58	spacer10	ATGAAGTAATGCCGACACTCGCTGGATTGTCA	Plasmid B	32	0	NVI5482_4431	Putative plasmid replication protein repA
Vvi-11	spacer8	ATGAAGTAATGCCGACACTCGCTGGATTGTCA	Plasmid C	32	3	MT2528_4588, NVI5482_4351, F57_4389, K56_4566	Putative plasmid replication protein repA
Vvi-11	spacer27	ACTTCTTCTGGGTTCTTCCTCGCAAATGTCTG	Plasmid C	32	0	MT2528_4588, NVI5482_4351, F57_4389	Putative plasmid replication protein repA
NVI 4917	spacer12	ACTTCTTCTGGGTTCTTCCTCGCAAATGTCTG		28	0	K56_4566	Putative plasmid replication protein repA
K58	spacer29	ACTTCTTCTGGGTTCTTCCTCGCAAATGTCTG
Vvi-11	spacer28	CAAAACATTTCGCCCCCCCTGCACACTCTGCT	Plasmid C	32	0	MT2528_4588, NVI5482_4351, F57_4389	Putative plasmid replication protein repA
NVI 4917	spacer13	CAAAACATTTCGCCCCCCCTGCACACTCTGCT		32	1	K56_4566	Putative plasmid replication protein repA
K58	spacer30	CAAAACATTTCGCCCCCCCTGCACACTCTGCT
NVI 5450	spacer23	ACCCGCGCCAGAAACGCTGAGAAGGAATGATA	Plasmid C	32	0	MT2528_4588, NVI5482_4351, F57_4389, K56_4566	Putative plasmid replication protein repA
NVI 5450	spacer32	TAAGATGCGTGCTAGCTGTGCGATAAAAACAC	Plasmid C	32	0	MT2528_4588, NVI5482_4351, F57_4389	Putative plasmid replication protein repA
				31	0	K56_4566	Putative plasmid replication protein repA
Vvi-7	spacer8	AGATAAGAAACCATCGTGGATAAGAGAGCAAG	Plasmid C	32	0	MT2528_4588, NVI5482_4351, F57_4389, K56_4566	Putative plasmid replication protein repA
Vvi-11	pacer16	AGATAAGAAACCATCGTGGATAAGAGAGCAAG
K58	spacer18	AGATAAGAAACCATCGTGGATAAGAGAGCAAG
Vvi-7	spacer11	GTAACCAGACCTGATACAGCCGCGATTTCATC	Plasmid C	32	1	NVI5482_4351	Putative plasmid replication protein repA
Vvi-11	pacer19	GTAACCAGACCTGATACAGCCGCGATTTCATC		32	2	K56_4566	Putative plasmid replication protein repA
K58	pacer21	GTAACCAGACCTGATACAGCCGCGATTTCATC		32	3	MT2528_4588, F57_4389	Putative plasmid replication protein repA
